# Supplementary material for: Carpesium abrotanoides ethanol extract alleviates dextran sulfate sodium-induced ulcerative colitis by suppressing inflammation and apoptosis
Source: Front Pharmacol. 2025 Sep 29;16:1672111. doi: 10.3389/fphar.2025.1672111 (PMC12516197; doi:10.3389/fphar.2025.1672111)
Supplement: Supplementary file 1 [file Table2.xlsx]

## Sheet: BP
#term ID	term description	observed gene count	background gene count	strength	signal	false discovery rate	matching proteins in your network (IDs)	matching proteins in your network (labels)
GO:0033993	Response to lipid	83	827	0.91	3.39	9.87e-47	9606.ENSP00000012443,9606.ENSP00000215832,9606.ENSP00000216037,9606.ENSP00000216797,9606.ENSP00000219070,9606.ENSP00000223095,9606.ENSP00000225275,9606.ENSP00000225831,9606.ENSP00000225964,9606.ENSP00000226279,9606.ENSP00000226574,9606.ENSP00000227507,9606.ENSP00000228872,9606.ENSP00000229795,9606.ENSP00000241052,9606.ENSP00000241256,9606.ENSP00000254066,9606.ENSP00000257904,9606.ENSP00000260010,…	PPP5C,MAPK1,XBP1,NFKBIA,MMP2,SERPINE1,MPO,CCL2,COL1A1,CD38,NFKB1,CCND1,CDKN1B,MAPK14,CAT,GHSR,RARA,CDK4,TLR2,MAPK3,TYR,IL1A,IL1B,SELP,PIK3CA,EGFR,PPARG,ACE,NOS3,AQP3,UGT1A1,CXCL8,CASP3,TYMS,NQO1,GSK3B,PGR,NOS2,CASP9,SELE,ESR2,MAP2K3,GPX4,TJP1,CASP8,PTPN22,PTGS2,ABL1,SRC,TLR4,AR,PADI2,SYK,CA9,PCNA,AKR1C3,AKR1C2,MAPK8,CXCL1,CYP19A1,BCL2,RELA,IL6,KDM3A,CREB1,TBXAS1,TNF,ESR1,RXRA,EIF4E,HDAC2,CASP1,SO…
GO:1901701	Cellular response to oxygen-containing compound	99	1057	0.88	3.35	9.62e-55	9606.ENSP00000212015,9606.ENSP00000215832,9606.ENSP00000216037,9606.ENSP00000216797,9606.ENSP00000219070,9606.ENSP00000223095,9606.ENSP00000225275,9606.ENSP00000225831,9606.ENSP00000225964,9606.ENSP00000226574,9606.ENSP00000229795,9606.ENSP00000241052,9606.ENSP00000241256,9606.ENSP00000247668,9606.ENSP00000250378,9606.ENSP00000254066,9606.ENSP00000257290,9606.ENSP00000257904,9606.ENSP00000260010,…	SIRT1,MAPK1,XBP1,NFKBIA,MMP2,SERPINE1,MPO,CCL2,COL1A1,NFKB1,MAPK14,CAT,GHSR,TRAF2,CMA1,RARA,PDGFRA,CDK4,TLR2,CDH1,MAPK3,IL1A,IL1B,PIK3CA,TP53,SOD1,EGFR,APP,CA2,PPARG,ACE,NOS3,LRRK2,ACHE,INSR,UGT1A1,CXCL8,PRKACA,EDNRA,NQO1,HSPA5,GSK3B,NOS2,CASP9,PRKCD,ATF4,ESR2,MAP2K3,FYN,TJP1,AKR1B10,PTPN22,PTGS2,JUN,PTPN1,MMP9,ABL1,SRC,TLR4,AR,BCL2L1,HDAC6,PCNA,AKR1C3,AKR1C2,SOD3,CHEK2,GPT,MAPK8,CXCL1,ITGA4,NFE2…
GO:1901700	Response to oxygen-containing compound	130	1547	0.83	3.23	4.92e-71	9606.ENSP00000012443,9606.ENSP00000212015,9606.ENSP00000215832,9606.ENSP00000216037,9606.ENSP00000216117,9606.ENSP00000216797,9606.ENSP00000219070,9606.ENSP00000223095,9606.ENSP00000225275,9606.ENSP00000225831,9606.ENSP00000225964,9606.ENSP00000226279,9606.ENSP00000226574,9606.ENSP00000226730,9606.ENSP00000227507,9606.ENSP00000228872,9606.ENSP00000229795,9606.ENSP00000241052,9606.ENSP00000241256,…	PPP5C,SIRT1,MAPK1,XBP1,HMOX1,NFKBIA,MMP2,SERPINE1,MPO,CCL2,COL1A1,CD38,NFKB1,IL2,CCND1,CDKN1B,MAPK14,CAT,GHSR,TRAF2,CMA1,RARA,PDGFRA,CDK4,TLR2,MMP13,CDH1,MAPK3,TYR,IL1A,IL1B,SELP,PIK3CA,POLB,TP53,SOD1,EGFR,APP,CA2,PPARG,ACE,NOS3,AQP3,LRRK2,MGMT,ACHE,INSR,UGT1A1,CXCL8,PRKACA,CASP3,EDNRA,TYMS,NQO1,HSPA5,GSK3B,NOS2,CASP9,PRKCD,SELE,HSP90AA1,ATF4,ESR2,MAP2K3,GPX4,FYN,TJP1,CASP8,AKR1B10,PTPN22,PTGS2,J…
GO:1901698	Response to nitrogen compound	90	1058	0.84	2.98	7.03e-46	9606.ENSP00000012443,9606.ENSP00000212015,9606.ENSP00000215832,9606.ENSP00000216037,9606.ENSP00000216797,9606.ENSP00000219070,9606.ENSP00000225964,9606.ENSP00000226574,9606.ENSP00000227507,9606.ENSP00000228872,9606.ENSP00000229795,9606.ENSP00000241052,9606.ENSP00000241256,9606.ENSP00000247668,9606.ENSP00000257290,9606.ENSP00000257904,9606.ENSP00000260010,9606.ENSP00000260302,9606.ENSP00000261769,…	PPP5C,SIRT1,MAPK1,XBP1,NFKBIA,MMP2,COL1A1,NFKB1,CCND1,CDKN1B,MAPK14,CAT,GHSR,TRAF2,PDGFRA,CDK4,TLR2,MMP13,CDH1,MAPK3,TYR,IL1A,IL1B,PIK3CA,CASP6,TP53,SOD1,EGFR,APP,CA2,PPARG,TLR3,HPRT1,LRRK2,MGMT,ACHE,INSR,PRKACA,CASP3,EDNRA,TYMS,NQO1,HSPA5,GSK3B,PRKCD,HSP90AA1,ATF4,FYN,PTPN22,PTGS2,ATF6,CASP7,JUN,HSP90AB1,PTPN1,MMP9,ABL1,SRC,TLR4,TXN,SYK,BCL2L1,PCNA,GPT,ITGA4,NFE2L2,ITGB2,BCL2,ABCC1,RELA,IL6,CREB…
GO:0080134	Regulation of response to stress	102	1373	0.78	2.71	5.45e-48	9606.ENSP00000053867,9606.ENSP00000212015,9606.ENSP00000215832,9606.ENSP00000216037,9606.ENSP00000216797,9606.ENSP00000223095,9606.ENSP00000224784,9606.ENSP00000226574,9606.ENSP00000226730,9606.ENSP00000229795,9606.ENSP00000236826,9606.ENSP00000241256,9606.ENSP00000247668,9606.ENSP00000248553,9606.ENSP00000250378,9606.ENSP00000257290,9606.ENSP00000260010,9606.ENSP00000263025,9606.ENSP00000263339,…	GRN,SIRT1,MAPK1,XBP1,NFKBIA,SERPINE1,ACTA2,NFKB1,IL2,MAPK14,MMP8,GHSR,TRAF2,HSPB1,CMA1,PDGFRA,TLR2,MAPK3,IL1A,IL1B,MGLL,CASP6,TP53,SOD1,EGFR,ADRA2A,APP,PPARG,ACE,BAX,ERAP1,TLR3,NOS3,DUSP16,LRRK2,MGMT,HDAC3,EIF2AK3,F2,PLG,MET,HSPA5,GSK3B,CASP9,PRKCD,SELE,F3,HSP90AA1,ATF4,DYRK1A,GPX4,FYN,OCLN,CASP8,PTPN22,PTGS2,ATF6,PTPN1,MMP9,ABL1,SRC,TLR4,ALOX5,TXN,SYK,BCL2L1,HDAC6,PCNA,XDH,CHEK2,CYP19A1,NFE2L2,B…
GO:0009719	Response to endogenous stimulus	98	1363	0.76	2.6	1.15e-44	9606.ENSP00000212015,9606.ENSP00000215832,9606.ENSP00000216037,9606.ENSP00000216117,9606.ENSP00000219070,9606.ENSP00000225831,9606.ENSP00000225964,9606.ENSP00000226279,9606.ENSP00000226574,9606.ENSP00000227507,9606.ENSP00000228872,9606.ENSP00000229795,9606.ENSP00000241052,9606.ENSP00000241256,9606.ENSP00000254066,9606.ENSP00000257290,9606.ENSP00000257904,9606.ENSP00000260010,9606.ENSP00000261769,…	SIRT1,MAPK1,XBP1,HMOX1,MMP2,CCL2,COL1A1,CD38,NFKB1,CCND1,CDKN1B,MAPK14,CAT,GHSR,RARA,PDGFRA,CDK4,TLR2,CDH1,MAPK3,PIK3CA,CASP6,TP53,ERBB2,SOD1,EGFR,ADRA2A,APP,CA2,PPARG,ACE,NOS3,LRRK2,INSR,UGT1A1,CXCL8,MMP14,PRKACA,CASP3,EDNRA,TYMS,NQO1,HSPA5,GSK3B,PGR,NOS2,CASP9,PRKCD,HSP90AA1,ATF4,ESR2,FYN,PTPN22,PTGS2,CASP7,JUN,PTPN1,ABL1,HDAC1,SRC,TLR4,AR,PADI2,SYK,BCL2L1,PCNA,AKR1C3,AKR1C2,GPT,ITGA4,NFE2L2,IT…
GO:0043067	Regulation of programmed cell death	104	1492	0.75	2.56	9.87e-47	9606.ENSP00000053867,9606.ENSP00000212015,9606.ENSP00000216037,9606.ENSP00000216117,9606.ENSP00000217244,9606.ENSP00000219070,9606.ENSP00000223095,9606.ENSP00000223136,9606.ENSP00000225275,9606.ENSP00000225831,9606.ENSP00000226279,9606.ENSP00000226574,9606.ENSP00000226730,9606.ENSP00000227507,9606.ENSP00000228872,9606.ENSP00000241052,9606.ENSP00000241256,9606.ENSP00000247668,9606.ENSP00000248553,…	GRN,SIRT1,XBP1,HMOX1,CSNK2A1,MMP2,SERPINE1,FIS1,MPO,CCL2,CD38,NFKB1,IL2,CCND1,CDKN1B,CAT,GHSR,TRAF2,HSPB1,RARA,EIF2S1,IL1A,IL1B,KDR,PIK3CA,CASP6,NRP1,TP53,SOD1,EGFR,APP,AKR1B1,CSF1R,PPARG,ACE,BAX,ALB,TLR3,NOS3,LRRK2,MGMT,HDAC3,EIF2AK3,CASP3,CASP2,MET,NQO1,HSPA5,GSK3B,NOS2,CASP9,PRKCD,HSP90AA1,ATF4,GPX4,TJP1,CASP8,PTGS2,ATF6,CASP7,JUN,HSP90AB1,PTPN1,MMP9,ABL1,HDAC1,SRC,AR,SYK,BCL2L1,HDAC6,AKR1C3,C…
GO:0070887	Cellular response to chemical stimulus	161	2609	0.7	2.49	9.72e-75	9606.ENSP00000212015,9606.ENSP00000215832,9606.ENSP00000216037,9606.ENSP00000216117,9606.ENSP00000216797,9606.ENSP00000219070,9606.ENSP00000221130,9606.ENSP00000223095,9606.ENSP00000225275,9606.ENSP00000225831,9606.ENSP00000225964,9606.ENSP00000226574,9606.ENSP00000227507,9606.ENSP00000228872,9606.ENSP00000229795,9606.ENSP00000241052,9606.ENSP00000241256,9606.ENSP00000247668,9606.ENSP00000248553,…	SIRT1,MAPK1,XBP1,HMOX1,NFKBIA,MMP2,GSR,SERPINE1,MPO,CCL2,COL1A1,NFKB1,CCND1,CDKN1B,MAPK14,CAT,GHSR,TRAF2,HSPB1,CMA1,RARA,EIF2S1,PDGFRA,CDK4,TLR2,CDH1,LPO,MAPK3,IL1A,IL1B,KDR,PIK3CA,CASP6,NRP1,TP53,ERBB2,SOD1,EGFR,ADRA2A,APP,CA2,AKR1B1,CSF1R,PPARG,ACE,BAX,ALB,TLR3,NOS3,AQP3,LRRK2,MGMT,UGT1A6,ACHE,INSR,FASN,UGT1A1,CXCL8,EIF2AK3,PRKACA,CASP3,EDNRA,NQO1,IMPDH2,HSPA5,GSK3B,PGR,NOS2,CASP9,PRKCD,F3,GSTA…
GO:0071310	Cellular response to organic substance	129	2019	0.71	2.47	6.03e-57	9606.ENSP00000212015,9606.ENSP00000215832,9606.ENSP00000216037,9606.ENSP00000216797,9606.ENSP00000219070,9606.ENSP00000223095,9606.ENSP00000225831,9606.ENSP00000225964,9606.ENSP00000226574,9606.ENSP00000227507,9606.ENSP00000228872,9606.ENSP00000229795,9606.ENSP00000241052,9606.ENSP00000241256,9606.ENSP00000247668,9606.ENSP00000248553,9606.ENSP00000250378,9606.ENSP00000254066,9606.ENSP00000256383,…	SIRT1,MAPK1,XBP1,NFKBIA,MMP2,SERPINE1,CCL2,COL1A1,NFKB1,CCND1,CDKN1B,MAPK14,CAT,GHSR,TRAF2,HSPB1,CMA1,RARA,EIF2S1,PDGFRA,CDK4,TLR2,CDH1,MAPK3,IL1A,IL1B,KDR,PIK3CA,CASP6,NRP1,TP53,ERBB2,SOD1,EGFR,ADRA2A,APP,CA2,CSF1R,PPARG,ACE,BAX,TLR3,NOS3,LRRK2,MGMT,INSR,FASN,UGT1A1,CXCL8,EIF2AK3,PRKACA,CASP3,EDNRA,IMPDH2,HSPA5,GSK3B,PGR,NOS2,CASP9,PRKCD,F3,ATF4,ESR2,MAP2K3,FYN,TJP1,CASP8,PTPN22,PTGS2,ATF6,CASP7…
GO:0010033	Response to organic substance	162	2692	0.69	2.44	3.71e-74	9606.ENSP00000012443,9606.ENSP00000212015,9606.ENSP00000215832,9606.ENSP00000216037,9606.ENSP00000216117,9606.ENSP00000216797,9606.ENSP00000219070,9606.ENSP00000223095,9606.ENSP00000225275,9606.ENSP00000225831,9606.ENSP00000225964,9606.ENSP00000226279,9606.ENSP00000226574,9606.ENSP00000226730,9606.ENSP00000227507,9606.ENSP00000228872,9606.ENSP00000229795,9606.ENSP00000241052,9606.ENSP00000241256,…	PPP5C,SIRT1,MAPK1,XBP1,HMOX1,NFKBIA,MMP2,SERPINE1,MPO,CCL2,COL1A1,CD38,NFKB1,IL2,CCND1,CDKN1B,MAPK14,CAT,GHSR,TRAF2,HSPB1,CMA1,RARA,EIF2S1,PDGFRA,CDK4,TLR2,MMP13,CDH1,MAPK3,TYR,IL1A,IL1B,SELP,KDR,PIK3CA,CASP6,NRP1,POLB,TP53,ERBB2,SOD1,EGFR,ADRA2A,APP,CA2,CSF1R,PPARG,ACE,BAX,TLR3,NOS3,AQP3,HPRT1,LRRK2,MGMT,ACHE,INSR,FASN,UGT1A1,CXCL8,EIF2AK3,MMP14,PRKACA,CASP3,EDNRA,TYMS,NQO1,IMPDH2,HSPA5,GSK3B,PG…
GO:0010941	Regulation of cell death	108	1651	0.72	2.43	1.68e-46	9606.ENSP00000053867,9606.ENSP00000212015,9606.ENSP00000216037,9606.ENSP00000216117,9606.ENSP00000217244,9606.ENSP00000219070,9606.ENSP00000223095,9606.ENSP00000223136,9606.ENSP00000225275,9606.ENSP00000225831,9606.ENSP00000226279,9606.ENSP00000226574,9606.ENSP00000226730,9606.ENSP00000227507,9606.ENSP00000228872,9606.ENSP00000241052,9606.ENSP00000241256,9606.ENSP00000247668,9606.ENSP00000248553,…	GRN,SIRT1,XBP1,HMOX1,CSNK2A1,MMP2,SERPINE1,FIS1,MPO,CCL2,CD38,NFKB1,IL2,CCND1,CDKN1B,CAT,GHSR,TRAF2,HSPB1,RARA,EIF2S1,IL1A,IL1B,KDR,PIK3CA,CASP6,NRP1,TP53,SOD1,EGFR,APP,AKR1B1,CSF1R,PPARG,ACE,BAX,ALB,TLR3,NOS3,LRRK2,MGMT,HDAC3,EIF2AK3,CASP3,CASP2,MET,NQO1,HSPA5,GSK3B,NOS2,CASP9,PRKCD,HSP90AA1,ATF4,GPX4,FYN,TJP1,CASP8,PTGS2,ATF6,CASP7,JUN,HSP90AB1,PTPN1,MMP9,ABL1,HDAC1,SRC,TLR4,TXN,AR,SYK,BCL2L1,H…
GO:0048584	Positive regulation of response to stimulus	117	2131	0.65	2.09	4.5e-44	9606.ENSP00000012443,9606.ENSP00000053867,9606.ENSP00000212015,9606.ENSP00000215832,9606.ENSP00000216037,9606.ENSP00000216117,9606.ENSP00000216797,9606.ENSP00000217244,9606.ENSP00000223095,9606.ENSP00000223136,9606.ENSP00000224784,9606.ENSP00000225831,9606.ENSP00000225964,9606.ENSP00000226279,9606.ENSP00000226574,9606.ENSP00000226730,9606.ENSP00000236826,9606.ENSP00000241052,9606.ENSP00000241256,…	PPP5C,GRN,SIRT1,MAPK1,XBP1,HMOX1,NFKBIA,CSNK2A1,SERPINE1,FIS1,ACTA2,CCL2,COL1A1,CD38,NFKB1,IL2,MMP8,CAT,GHSR,TRAF2,HSPB1,RARA,PDGFRA,TLR2,MAPK3,IL1A,IL1B,SELP,KDR,PIK3CA,CASP6,EGF,NRP1,TP53,ERBB2,SOD1,EGFR,ADRA2A,APP,CSF1R,PPARG,ACE,BAX,TLR3,NOS3,LRRK2,MGMT,HDAC3,INSR,CXCL8,F2,PLG,CASP2,MET,PRKCD,PTGDR2,F3,HSP90AA1,MAP2K3,FYN,OCLN,CASP8,PTPN22,PTGS2,ATF6,JUN,HSP90AB1,PTPN1,MMP9,ABL1,SRC,TLR4,TXN,…
GO:0009605	Response to external stimulus	122	2355	0.62	1.99	5.28e-44	9606.ENSP00000212015,9606.ENSP00000215832,9606.ENSP00000216037,9606.ENSP00000216117,9606.ENSP00000216797,9606.ENSP00000219070,9606.ENSP00000223095,9606.ENSP00000224784,9606.ENSP00000225275,9606.ENSP00000225831,9606.ENSP00000225964,9606.ENSP00000226574,9606.ENSP00000227507,9606.ENSP00000229795,9606.ENSP00000241052,9606.ENSP00000241256,9606.ENSP00000248553,9606.ENSP00000252242,9606.ENSP00000254066,…	SIRT1,MAPK1,XBP1,HMOX1,NFKBIA,MMP2,SERPINE1,ACTA2,MPO,CCL2,COL1A1,NFKB1,CCND1,MAPK14,CAT,GHSR,HSPB1,KRT5,RARA,EIF2S1,PDGFRA,CDK4,TLR2,LYZ,CDH1,LPO,MAPK3,TYR,IL1A,IL1B,SELP,PIK3CA,NRP1,TP53,ERBB2,SOD1,APP,CSF1R,PPARG,ACE,BAX,ALB,ERAP1,TLR3,NOS3,AQP3,LRRK2,MGMT,UGT1A1,CXCL8,EIF2AK3,MMP14,F2,CASP3,CASP2,EDNRA,TYMS,MET,NQO1,HSPA5,NOS2,CASP9,PRKCD,SELE,PTGDR2,HSP90AA1,ATF4,MAP2K3,FYN,TJP1,EPHA2,CASP8,…
GO:0042221	Response to chemical	186	4010	0.57	1.93	3.78e-73	9606.ENSP00000012443,9606.ENSP00000212015,9606.ENSP00000215832,9606.ENSP00000216037,9606.ENSP00000216117,9606.ENSP00000216797,9606.ENSP00000219070,9606.ENSP00000221130,9606.ENSP00000223095,9606.ENSP00000225275,9606.ENSP00000225831,9606.ENSP00000225964,9606.ENSP00000226279,9606.ENSP00000226574,9606.ENSP00000226730,9606.ENSP00000227507,9606.ENSP00000228872,9606.ENSP00000229795,9606.ENSP00000241052,…	PPP5C,SIRT1,MAPK1,XBP1,HMOX1,NFKBIA,MMP2,GSR,SERPINE1,MPO,CCL2,COL1A1,CD38,NFKB1,IL2,CCND1,CDKN1B,MAPK14,CAT,GHSR,TRAF2,HSPB1,CMA1,RARA,EIF2S1,PDGFRA,CDK4,TLR2,MMP13,CDH1,LPO,MAPK3,TYR,IL1A,IL1B,SELP,KDR,PIK3CA,CASP6,NRP1,POLB,SLC5A1,TP53,ERBB2,SOD1,EGFR,ADRA2A,APP,CA2,AKR1B1,CSF1R,PPARG,ACE,BAX,ALB,TLR3,NOS3,AQP3,HPRT1,LRRK2,MGMT,UGT1A6,ACHE,INSR,FASN,UGT1A1,CXCL8,EIF2AK3,MMP14,PRKACA,CASP3,EDNR…
GO:0006950	Response to stress	152	3358	0.56	1.81	9.24e-52	9606.ENSP00000012443,9606.ENSP00000053867,9606.ENSP00000212015,9606.ENSP00000215832,9606.ENSP00000216037,9606.ENSP00000216117,9606.ENSP00000216797,9606.ENSP00000219070,9606.ENSP00000221130,9606.ENSP00000223095,9606.ENSP00000225275,9606.ENSP00000225831,9606.ENSP00000225964,9606.ENSP00000226279,9606.ENSP00000226574,9606.ENSP00000227507,9606.ENSP00000228872,9606.ENSP00000229795,9606.ENSP00000241052,…	PPP5C,GRN,SIRT1,MAPK1,XBP1,HMOX1,NFKBIA,MMP2,GSR,SERPINE1,MPO,CCL2,COL1A1,CD38,NFKB1,CCND1,CDKN1B,MAPK14,CAT,ADORA3,TRAF2,HSPB1,EIF2S1,PDGFRA,TLR2,LYZ,LPO,MAPK3,IL1A,IL1B,SELP,KDR,PIK3CA,MGLL,NRP1,POLB,TP53,ERBB2,SOD1,EGFR,ADRA2A,CAMK4,APP,AKR1B1,CSF1R,PPARG,ACE,BAX,ALB,TLR3,NOS3,AQP3,LRRK2,MGMT,HDAC3,FASN,UGT1A1,CXCL8,EIF2AK3,MMP14,F2,PLG,PRKACA,CASP3,CASP2,EDNRA,NQO1,HSPA5,GSK3B,NOS2,CASP9,PRKC…
GO:0010646	Regulation of cell communication	143	3355	0.54	1.69	2.09e-44	9606.ENSP00000012443,9606.ENSP00000212015,9606.ENSP00000215832,9606.ENSP00000216037,9606.ENSP00000216117,9606.ENSP00000216797,9606.ENSP00000217244,9606.ENSP00000223095,9606.ENSP00000223136,9606.ENSP00000224784,9606.ENSP00000225831,9606.ENSP00000225964,9606.ENSP00000226279,9606.ENSP00000226574,9606.ENSP00000229795,9606.ENSP00000236826,9606.ENSP00000241052,9606.ENSP00000241256,9606.ENSP00000247668,…	PPP5C,SIRT1,MAPK1,XBP1,HMOX1,NFKBIA,CSNK2A1,SERPINE1,FIS1,ACTA2,CCL2,COL1A1,CD38,NFKB1,MAPK14,MMP8,CAT,GHSR,TRAF2,HSPB1,RARA,PDGFRA,CDK4,TLR2,CDH1,MAPK3,IL1A,IL1B,SELP,KDR,PIK3CA,MGLL,EGF,NRP1,TP53,ERBB2,SOD1,EGFR,ADRA2A,APP,CA2,CSF1R,PPARG,HMGCR,ACE,BAX,TLR3,NOS3,DUSP16,LRRK2,HDAC3,ACHE,INSR,CXCL8,EIF2AK3,MMP14,F2,PRKACA,CASP2,MET,HSPA5,GSK3B,NOS2,PRKCD,PTGDR2,F3,HSP90AA1,ATF4,DYRK1A,ESR2,MAP2K3…
GO:0023051	Regulation of signaling	143	3367	0.54	1.68	3.01e-44	9606.ENSP00000012443,9606.ENSP00000212015,9606.ENSP00000215832,9606.ENSP00000216037,9606.ENSP00000216117,9606.ENSP00000216797,9606.ENSP00000217244,9606.ENSP00000223095,9606.ENSP00000223136,9606.ENSP00000224784,9606.ENSP00000225831,9606.ENSP00000225964,9606.ENSP00000226279,9606.ENSP00000226574,9606.ENSP00000229795,9606.ENSP00000236826,9606.ENSP00000241052,9606.ENSP00000241256,9606.ENSP00000247668,…	PPP5C,SIRT1,MAPK1,XBP1,HMOX1,NFKBIA,CSNK2A1,SERPINE1,FIS1,ACTA2,CCL2,COL1A1,CD38,NFKB1,MAPK14,MMP8,CAT,GHSR,TRAF2,HSPB1,RARA,PDGFRA,CDK4,TLR2,CDH1,MAPK3,IL1A,IL1B,SELP,KDR,PIK3CA,MGLL,EGF,NRP1,TP53,ERBB2,SOD1,EGFR,ADRA2A,APP,CA2,CSF1R,PPARG,HMGCR,ACE,BAX,TLR3,NOS3,DUSP16,LRRK2,HDAC3,ACHE,INSR,CXCL8,EIF2AK3,MMP14,F2,PRKACA,CASP2,MET,HSPA5,GSK3B,NOS2,PRKCD,PTGDR2,F3,HSP90AA1,ATF4,DYRK1A,ESR2,MAP2K3…
GO:0048583	Regulation of response to stimulus	153	3931	0.5	1.56	3.8e-44	9606.ENSP00000012443,9606.ENSP00000053867,9606.ENSP00000212015,9606.ENSP00000215832,9606.ENSP00000216037,9606.ENSP00000216117,9606.ENSP00000216797,9606.ENSP00000217244,9606.ENSP00000223095,9606.ENSP00000223136,9606.ENSP00000224784,9606.ENSP00000225831,9606.ENSP00000225964,9606.ENSP00000226279,9606.ENSP00000226574,9606.ENSP00000226730,9606.ENSP00000229795,9606.ENSP00000236826,9606.ENSP00000241052,…	PPP5C,GRN,SIRT1,MAPK1,XBP1,HMOX1,NFKBIA,CSNK2A1,SERPINE1,FIS1,ACTA2,CCL2,COL1A1,CD38,NFKB1,IL2,MAPK14,MMP8,CAT,GHSR,TRAF2,HSPB1,CMA1,RARA,PDGFRA,CDK4,TLR2,MAPK3,IL1A,IL1B,SELP,KDR,PIK3CA,MGLL,CASP6,EGF,NRP1,TP53,ERBB2,SOD1,EGFR,ADRA2A,APP,CSF1R,PPARG,HMGCR,ACE,BAX,ERAP1,TLR3,NOS3,DUSP16,LRRK2,MGMT,HDAC3,INSR,CXCL8,EIF2AK3,MMP14,F2,PLG,PRKACA,CASP2,MET,HSPA5,GSK3B,CASP9,PRKCD,SELE,PTGDR2,F3,HSP90A…
GO:0051716	Cellular response to stimulus	198	6357	0.4	1.3	1.18e-51	9606.ENSP00000012443,9606.ENSP00000053867,9606.ENSP00000212015,9606.ENSP00000215832,9606.ENSP00000216037,9606.ENSP00000216117,9606.ENSP00000216797,9606.ENSP00000217244,9606.ENSP00000219070,9606.ENSP00000221130,9606.ENSP00000223095,9606.ENSP00000223136,9606.ENSP00000225275,9606.ENSP00000225831,9606.ENSP00000225964,9606.ENSP00000226279,9606.ENSP00000226574,9606.ENSP00000226730,9606.ENSP00000227507,…	PPP5C,GRN,SIRT1,MAPK1,XBP1,HMOX1,NFKBIA,CSNK2A1,MMP2,GSR,SERPINE1,FIS1,MPO,CCL2,COL1A1,CD38,NFKB1,IL2,CCND1,CDKN1B,MAPK14,CAT,GHSR,ADORA3,TRAF2,HSPB1,CMA1,RARA,EIF2S1,PDGFRA,CDK4,TLR2,CDH1,LPO,MAPK3,IL1A,IL1B,SELP,KDR,PIK3CA,ENPEP,CASP6,EGF,NRP1,POLB,TP53,ERBB2,SOD1,EGFR,ADRA2A,CAMK4,APP,CA2,AKR1B1,CSF1R,PPARG,ACE,BAX,ALB,ERAP1,TLR3,NOS3,AQP3,LRRK2,ANPEP,MGMT,HDAC3,UGT1A6,ACHE,INSR,FASN,UGT1A1,CX…
GO:0050896	Response to stimulus	218	7835	0.35	1.18	9.4e-55	9606.ENSP00000012443,9606.ENSP00000053867,9606.ENSP00000212015,9606.ENSP00000215832,9606.ENSP00000216037,9606.ENSP00000216117,9606.ENSP00000216797,9606.ENSP00000217244,9606.ENSP00000219070,9606.ENSP00000221130,9606.ENSP00000223095,9606.ENSP00000223136,9606.ENSP00000224784,9606.ENSP00000225275,9606.ENSP00000225831,9606.ENSP00000225964,9606.ENSP00000226279,9606.ENSP00000226574,9606.ENSP00000226730,…	PPP5C,GRN,SIRT1,MAPK1,XBP1,HMOX1,NFKBIA,CSNK2A1,MMP2,GSR,SERPINE1,FIS1,ACTA2,MPO,CCL2,COL1A1,CD38,NFKB1,IL2,CCND1,CDKN1B,MAPK14,CAT,GHSR,ADORA3,TRAF2,HSPB1,CMA1,KRT5,RARA,EIF2S1,PDGFRA,CDK4,TLR2,MMP13,LYZ,CDH1,LPO,MAPK3,TYR,IL1A,IL1B,SELP,KDR,PIK3CA,MGLL,ENPEP,CASP6,EGF,NRP1,POLB,SLC5A1,TP53,ERBB2,SOD1,EGFR,ADRA2A,CAMK4,APP,CA2,AKR1B1,CSF1R,PPARG,HMGCR,ACE,BAX,ALB,ERAP1,TLR3,NOS3,AQP3,HPRT1,LRRK2…
GO:0009628	Response to abiotic stimulus	89	1107	0.81	2.82	1.43e-43	9606.ENSP00000212015,9606.ENSP00000216117,9606.ENSP00000216797,9606.ENSP00000219070,9606.ENSP00000225275,9606.ENSP00000225964,9606.ENSP00000226279,9606.ENSP00000226574,9606.ENSP00000227507,9606.ENSP00000228872,9606.ENSP00000229795,9606.ENSP00000241052,9606.ENSP00000248553,9606.ENSP00000252242,9606.ENSP00000256383,9606.ENSP00000260010,9606.ENSP00000263025,9606.ENSP00000263321,9606.ENSP00000263339,…	SIRT1,HMOX1,NFKBIA,MMP2,MPO,COL1A1,CD38,NFKB1,CCND1,CDKN1B,MAPK14,CAT,HSPB1,KRT5,EIF2S1,TLR2,MAPK3,TYR,IL1A,IL1B,PIK3CA,POLB,TP53,SOD1,EGFR,APP,AKR1B1,PPARG,HMGCR,ACE,BAX,TLR3,NOS3,AQP3,MGMT,EIF2AK3,MMP14,PRKACA,CASP3,CASP2,EDNRA,NQO1,MMP1,HSPA5,NOS2,CASP9,PRKCD,HSP90AA1,ATF4,FYN,TJP1,CASP8,PTGS2,CASP7,JUN,HSP90AB1,MMP9,SRC,TLR4,TXN,BCL2L1,CA9,PCNA,SOD3,CHEK2,PDK1,SLC11A2,MAPK8,NFE2L2,BCL2,RELA,C…
GO:0010243	Response to organonitrogen compound	84	963	0.85	3	2.93e-43	9606.ENSP00000012443,9606.ENSP00000212015,9606.ENSP00000215832,9606.ENSP00000216037,9606.ENSP00000216797,9606.ENSP00000219070,9606.ENSP00000225964,9606.ENSP00000226574,9606.ENSP00000227507,9606.ENSP00000228872,9606.ENSP00000229795,9606.ENSP00000241052,9606.ENSP00000241256,9606.ENSP00000257290,9606.ENSP00000257904,9606.ENSP00000260010,9606.ENSP00000260302,9606.ENSP00000261769,9606.ENSP00000263025,…	PPP5C,SIRT1,MAPK1,XBP1,NFKBIA,MMP2,COL1A1,NFKB1,CCND1,CDKN1B,MAPK14,CAT,GHSR,PDGFRA,CDK4,TLR2,MMP13,CDH1,MAPK3,TYR,IL1A,IL1B,PIK3CA,CASP6,TP53,SOD1,EGFR,APP,CA2,PPARG,HPRT1,LRRK2,MGMT,INSR,PRKACA,CASP3,EDNRA,TYMS,NQO1,HSPA5,GSK3B,PRKCD,HSP90AA1,ATF4,FYN,PTPN22,PTGS2,ATF6,CASP7,JUN,HSP90AB1,PTPN1,MMP9,ABL1,SRC,TLR4,SYK,BCL2L1,PCNA,GPT,ITGA4,NFE2L2,ITGB2,BCL2,ABCC1,RELA,IL6,CREB1,CHEK1,DHFR,TNF,PIK…
GO:0042981	Regulation of apoptotic process	99	1462	0.74	2.46	3.29e-43	9606.ENSP00000053867,9606.ENSP00000212015,9606.ENSP00000216037,9606.ENSP00000216117,9606.ENSP00000217244,9606.ENSP00000219070,9606.ENSP00000223095,9606.ENSP00000223136,9606.ENSP00000225275,9606.ENSP00000225831,9606.ENSP00000226279,9606.ENSP00000226574,9606.ENSP00000226730,9606.ENSP00000227507,9606.ENSP00000228872,9606.ENSP00000241052,9606.ENSP00000241256,9606.ENSP00000247668,9606.ENSP00000248553,…	GRN,SIRT1,XBP1,HMOX1,CSNK2A1,MMP2,SERPINE1,FIS1,MPO,CCL2,CD38,NFKB1,IL2,CCND1,CDKN1B,CAT,GHSR,TRAF2,HSPB1,RARA,EIF2S1,IL1A,IL1B,KDR,PIK3CA,CASP6,NRP1,TP53,SOD1,EGFR,APP,AKR1B1,CSF1R,PPARG,ACE,BAX,ALB,TLR3,NOS3,LRRK2,MGMT,HDAC3,EIF2AK3,CASP3,CASP2,NQO1,HSPA5,GSK3B,CASP9,PRKCD,HSP90AA1,ATF4,TJP1,CASP8,PTGS2,ATF6,CASP7,JUN,HSP90AB1,PTPN1,MMP9,ABL1,HDAC1,SRC,AR,BCL2L1,AKR1C3,CHEK2,SQSTM1,HCAR2,MAPK8,…
GO:0014070	Response to organic cyclic compound	80	861	0.88	3.13	8.63e-43	9606.ENSP00000012443,9606.ENSP00000215832,9606.ENSP00000216797,9606.ENSP00000219070,9606.ENSP00000225831,9606.ENSP00000225964,9606.ENSP00000226279,9606.ENSP00000226574,9606.ENSP00000227507,9606.ENSP00000228872,9606.ENSP00000241052,9606.ENSP00000241256,9606.ENSP00000254066,9606.ENSP00000257904,9606.ENSP00000260010,9606.ENSP00000261769,9606.ENSP00000263025,9606.ENSP00000263321,9606.ENSP00000263339,…	PPP5C,MAPK1,NFKBIA,MMP2,CCL2,COL1A1,CD38,NFKB1,CCND1,CDKN1B,CAT,GHSR,RARA,CDK4,TLR2,CDH1,MAPK3,TYR,IL1A,IL1B,PIK3CA,CASP6,SOD1,EGFR,APP,PPARG,ACE,TLR3,AQP3,LRRK2,MGMT,UGT1A1,MMP14,PRKACA,CASP3,TYMS,NQO1,HSPA5,GSK3B,PGR,CASP9,HSP90AA1,ATF4,ESR2,GPX4,CASP8,PTGS2,CASP7,HSP90AB1,ABL1,SRC,AR,PADI2,BCL2L1,CA9,PCNA,AKR1C3,CHEK2,CYP19A1,BCL2,IL6,KDM3A,CREB1,CHEK1,DHFR,TNF,MAVS,ESR1,PIK3CG,RXRA,EIF4E,HDAC…
GO:0009893	Positive regulation of metabolic process	148	3847	0.49	1.53	1.89e-41	9606.ENSP00000053867,9606.ENSP00000212015,9606.ENSP00000215832,9606.ENSP00000216037,9606.ENSP00000216117,9606.ENSP00000216797,9606.ENSP00000217244,9606.ENSP00000223095,9606.ENSP00000223136,9606.ENSP00000224784,9606.ENSP00000225831,9606.ENSP00000225964,9606.ENSP00000226279,9606.ENSP00000226574,9606.ENSP00000226730,9606.ENSP00000227507,9606.ENSP00000228872,9606.ENSP00000229795,9606.ENSP00000236826,…	GRN,SIRT1,MAPK1,XBP1,HMOX1,NFKBIA,CSNK2A1,SERPINE1,FIS1,ACTA2,CCL2,COL1A1,CD38,NFKB1,IL2,CCND1,CDKN1B,MAPK14,MMP8,GHSR,TRAF2,HSPB1,RARA,PDGFRA,TLR2,CDH1,MAPK3,IL1A,IL1B,KDR,PIK3CA,CASP6,EGF,NRP1,TP53,ERBB2,SOD1,EGFR,ADRA2A,CAMK4,APP,CSF1R,PPARG,ACE,BAX,TLR3,NOS3,HPRT1,LRRK2,MGMT,HDAC3,ACHE,INSR,CXCL8,EIF2AK3,CYCS,MMP14,F2,CASP3,CASP2,MET,HSPA5,GSK3B,PGR,NOS2,CASP9,PRKCD,F3,HSP90AA1,ATF4,DYRK1A,ES…
GO:0010647	Positive regulation of cell communication	103	1693	0.69	2.24	2.32e-41	9606.ENSP00000012443,9606.ENSP00000212015,9606.ENSP00000215832,9606.ENSP00000216037,9606.ENSP00000216117,9606.ENSP00000217244,9606.ENSP00000223136,9606.ENSP00000224784,9606.ENSP00000225831,9606.ENSP00000225964,9606.ENSP00000226279,9606.ENSP00000226574,9606.ENSP00000236826,9606.ENSP00000241052,9606.ENSP00000241256,9606.ENSP00000247668,9606.ENSP00000257290,9606.ENSP00000260010,9606.ENSP00000263025,…	PPP5C,SIRT1,MAPK1,XBP1,HMOX1,CSNK2A1,FIS1,ACTA2,CCL2,COL1A1,CD38,NFKB1,MMP8,CAT,GHSR,TRAF2,PDGFRA,TLR2,MAPK3,IL1A,IL1B,SELP,KDR,PIK3CA,EGF,NRP1,TP53,ERBB2,SOD1,EGFR,ADRA2A,APP,CA2,CSF1R,PPARG,BAX,TLR3,NOS3,LRRK2,HDAC3,INSR,F2,CASP2,MET,PRKCD,PTGDR2,F3,HSP90AA1,MAP2K3,FYN,CASP8,PTPN22,PTGS2,ATF6,JUN,HSP90AB1,PTPN1,MMP9,ABL1,SRC,TLR4,TXN,AR,SYK,XDH,AKR1C3,AKR1C2,SQSTM1,HCAR2,CYP19A1,RELA,IL6,GCG,CR…
GO:0023056	Positive regulation of signaling	103	1698	0.69	2.24	2.89e-41	9606.ENSP00000012443,9606.ENSP00000212015,9606.ENSP00000215832,9606.ENSP00000216037,9606.ENSP00000216117,9606.ENSP00000217244,9606.ENSP00000223136,9606.ENSP00000224784,9606.ENSP00000225831,9606.ENSP00000225964,9606.ENSP00000226279,9606.ENSP00000226574,9606.ENSP00000236826,9606.ENSP00000241052,9606.ENSP00000241256,9606.ENSP00000247668,9606.ENSP00000257290,9606.ENSP00000260010,9606.ENSP00000263025,…	PPP5C,SIRT1,MAPK1,XBP1,HMOX1,CSNK2A1,FIS1,ACTA2,CCL2,COL1A1,CD38,NFKB1,MMP8,CAT,GHSR,TRAF2,PDGFRA,TLR2,MAPK3,IL1A,IL1B,SELP,KDR,PIK3CA,EGF,NRP1,TP53,ERBB2,SOD1,EGFR,ADRA2A,APP,CA2,CSF1R,PPARG,BAX,TLR3,NOS3,LRRK2,HDAC3,INSR,F2,CASP2,MET,PRKCD,PTGDR2,F3,HSP90AA1,MAP2K3,FYN,CASP8,PTPN22,PTGS2,ATF6,JUN,HSP90AB1,PTPN1,MMP9,ABL1,SRC,TLR4,TXN,AR,SYK,XDH,AKR1C3,AKR1C2,SQSTM1,HCAR2,CYP19A1,RELA,IL6,GCG,CR…
GO:0033554	Cellular response to stress	99	1572	0.71	2.3	1.19e-40	9606.ENSP00000012443,9606.ENSP00000212015,9606.ENSP00000215832,9606.ENSP00000216037,9606.ENSP00000216117,9606.ENSP00000216797,9606.ENSP00000219070,9606.ENSP00000221130,9606.ENSP00000225275,9606.ENSP00000226574,9606.ENSP00000227507,9606.ENSP00000228872,9606.ENSP00000229795,9606.ENSP00000241052,9606.ENSP00000247668,9606.ENSP00000256383,9606.ENSP00000257290,9606.ENSP00000263025,9606.ENSP00000263339,…	PPP5C,SIRT1,MAPK1,XBP1,HMOX1,NFKBIA,MMP2,GSR,MPO,NFKB1,CCND1,CDKN1B,MAPK14,CAT,TRAF2,EIF2S1,PDGFRA,MAPK3,IL1A,IL1B,PIK3CA,POLB,TP53,SOD1,EGFR,AKR1B1,PPARG,BAX,ALB,TLR3,NOS3,AQP3,LRRK2,MGMT,HDAC3,CXCL8,EIF2AK3,PRKACA,CASP3,CASP2,EDNRA,NQO1,HSPA5,GSK3B,CASP9,PRKCD,HSP90AA1,ATF4,MAP2K3,FYN,EPHA2,PTGS2,ATF6,JUN,HSP90AB1,PTPN1,MMP9,ABL1,SRC,TLR4,BCL2L1,HDAC6,POLA1,PCNA,AKR1C3,SOD3,CHEK2,SQSTM1,PDK1,SL…
GO:0062197	Cellular response to chemical stress	52	272	1.19	4.9	2.52e-40	9606.ENSP00000212015,9606.ENSP00000215832,9606.ENSP00000216037,9606.ENSP00000216117,9606.ENSP00000219070,9606.ENSP00000221130,9606.ENSP00000225275,9606.ENSP00000241052,9606.ENSP00000256383,9606.ENSP00000257290,9606.ENSP00000263025,9606.ENSP00000263967,9606.ENSP00000269305,9606.ENSP00000270142,9606.ENSP00000275493,9606.ENSP00000285930,9606.ENSP00000287820,9606.ENSP00000297494,9606.ENSP00000298910,…	SIRT1,MAPK1,XBP1,HMOX1,MMP2,GSR,MPO,CAT,EIF2S1,PDGFRA,MAPK3,PIK3CA,TP53,SOD1,EGFR,AKR1B1,PPARG,NOS3,LRRK2,MGMT,EIF2AK3,CASP3,EDNRA,NQO1,PRKCD,ATF4,FYN,PTGS2,JUN,MMP9,ABL1,SRC,HDAC6,PCNA,AKR1C3,SOD3,PDK1,SLC11A2,MAPK8,NFE2L2,BCL2,ABCC1,RELA,IL6,MAPK9,ERN1,HDAC2,CASP1,SOD2,DDIT3,AKT1,SNCA
GO:0044093	Positive regulation of molecular function	99	1587	0.7	2.28	2.52e-40	9606.ENSP00000053867,9606.ENSP00000212015,9606.ENSP00000215832,9606.ENSP00000223136,9606.ENSP00000225831,9606.ENSP00000226730,9606.ENSP00000227507,9606.ENSP00000228872,9606.ENSP00000229795,9606.ENSP00000236826,9606.ENSP00000241052,9606.ENSP00000241356,9606.ENSP00000247668,9606.ENSP00000254066,9606.ENSP00000256383,9606.ENSP00000257290,9606.ENSP00000260010,9606.ENSP00000263025,9606.ENSP00000263341,…	GRN,SIRT1,MAPK1,FIS1,CCL2,IL2,CCND1,CDKN1B,MAPK14,MMP8,CAT,ADORA3,TRAF2,RARA,EIF2S1,PDGFRA,TLR2,MAPK3,IL1B,KDR,PIK3CA,CASP6,EGF,NRP1,ERBB2,SOD1,EGFR,ADRA2A,APP,CSF1R,PPARG,ACE,BAX,TLR3,NOS3,LRRK2,INSR,EIF2AK3,CYCS,F2,CASP2,EDNRA,MET,GSK3B,NOS2,CASP9,PRKCD,SELE,F3,HSP90AA1,ESR2,MAP2K3,FYN,EPHA2,CASP8,SLC22A2,HSP90AB1,PTPN1,MMP9,ABL1,HDAC1,SRC,TLR4,TXN,AR,SYK,HDAC6,PCNA,XDH,SLC11A2,MAPK8,ITGB2,BCL2…
GO:0008152	Metabolic process	204	7988	0.31	1.06	2.52e-40	9606.ENSP00000012443,9606.ENSP00000212015,9606.ENSP00000215832,9606.ENSP00000216037,9606.ENSP00000216117,9606.ENSP00000217244,9606.ENSP00000219070,9606.ENSP00000221130,9606.ENSP00000223095,9606.ENSP00000223136,9606.ENSP00000225275,9606.ENSP00000225831,9606.ENSP00000225964,9606.ENSP00000226279,9606.ENSP00000226574,9606.ENSP00000226730,9606.ENSP00000227507,9606.ENSP00000228872,9606.ENSP00000229795,…	PPP5C,SIRT1,MAPK1,XBP1,HMOX1,CSNK2A1,MMP2,GSR,SERPINE1,FIS1,MPO,CCL2,COL1A1,CD38,NFKB1,IL2,CCND1,CDKN1B,MAPK14,MMP8,CAT,TRAF2,CMA1,RARA,EIF2S1,FOLH1,PDGFRA,CDK4,TLR2,MMP13,LYZ,ALDH2,LPO,MAPK3,TYR,IL1B,KDR,PIK3CA,MGLL,ENPEP,CASP6,EGF,NRP1,POLB,TP53,ERBB2,SOD1,ACP1,EGFR,ADRA2A,CAMK4,APP,CA2,AKR1B1,CSF1R,PPARG,HMGCR,ACE,BAX,ALPI,ERAP1,TLR3,NOS3,HPRT1,DUSP16,LRRK2,ANPEP,MGMT,HDAC3,UGT1A6,ACHE,INSR,FA…
GO:0065009	Regulation of molecular function	132	3085	0.54	1.67	5.32e-40	9606.ENSP00000053867,9606.ENSP00000212015,9606.ENSP00000215832,9606.ENSP00000216117,9606.ENSP00000216797,9606.ENSP00000217244,9606.ENSP00000223095,9606.ENSP00000223136,9606.ENSP00000225831,9606.ENSP00000226574,9606.ENSP00000226730,9606.ENSP00000227507,9606.ENSP00000228872,9606.ENSP00000229795,9606.ENSP00000236826,9606.ENSP00000241052,9606.ENSP00000241356,9606.ENSP00000247668,9606.ENSP00000248553,…	GRN,SIRT1,MAPK1,HMOX1,NFKBIA,CSNK2A1,SERPINE1,FIS1,CCL2,NFKB1,IL2,CCND1,CDKN1B,MAPK14,MMP8,CAT,ADORA3,TRAF2,HSPB1,RARA,EIF2S1,PDGFRA,CDK4,TLR2,MAPK3,IL1A,IL1B,KDR,PIK3CA,CASP6,EGF,NRP1,TP53,ERBB2,SOD1,EGFR,ADRA2A,APP,CSF1R,PPARG,HMGCR,ACE,BAX,TLR3,NOS3,DUSP16,LRRK2,MGMT,UGT1A6,INSR,UGT1A1,EIF2AK3,CYCS,F2,PRKACA,CASP3,CASP2,EDNRA,MET,NQO1,GSK3B,NOS2,CASP9,PRKCD,SELE,F3,HSP90AA1,UGT1A10,ESR2,MAP2K3…
GO:1902531	Regulation of intracellular signal transduction	102	1726	0.68	2.17	7.04e-40	9606.ENSP00000012443,9606.ENSP00000212015,9606.ENSP00000215832,9606.ENSP00000216037,9606.ENSP00000216117,9606.ENSP00000216797,9606.ENSP00000223136,9606.ENSP00000224784,9606.ENSP00000225831,9606.ENSP00000229795,9606.ENSP00000236826,9606.ENSP00000241052,9606.ENSP00000247668,9606.ENSP00000248553,9606.ENSP00000257290,9606.ENSP00000260010,9606.ENSP00000263025,9606.ENSP00000263339,9606.ENSP00000263341,…	PPP5C,SIRT1,MAPK1,XBP1,HMOX1,NFKBIA,FIS1,ACTA2,CCL2,MAPK14,MMP8,CAT,TRAF2,HSPB1,PDGFRA,TLR2,MAPK3,IL1A,IL1B,SELP,KDR,PIK3CA,EGF,NRP1,TP53,ERBB2,SOD1,EGFR,ADRA2A,APP,CSF1R,PPARG,HMGCR,BAX,TLR3,DUSP16,LRRK2,HDAC3,INSR,EIF2AK3,F2,MET,GSK3B,PRKCD,F3,HSP90AA1,DYRK1A,MAP2K3,FYN,EPHA2,CASP8,PTPN22,PTGS2,JUN,HSP90AB1,PTPN1,MMP9,ABL1,HDAC1,SRC,TLR4,TXN,AR,SYK,BCL2L1,XDH,AKR1C3,AKR1C2,CHEK2,SQSTM1,NFE2L2,B…
GO:0048518	Positive regulation of biological process	181	6207	0.37	1.19	2.76e-39	9606.ENSP00000012443,9606.ENSP00000053867,9606.ENSP00000212015,9606.ENSP00000215832,9606.ENSP00000216037,9606.ENSP00000216117,9606.ENSP00000216797,9606.ENSP00000217244,9606.ENSP00000219070,9606.ENSP00000223095,9606.ENSP00000223136,9606.ENSP00000224784,9606.ENSP00000225831,9606.ENSP00000225964,9606.ENSP00000226279,9606.ENSP00000226574,9606.ENSP00000226730,9606.ENSP00000227507,9606.ENSP00000228872,…	PPP5C,GRN,SIRT1,MAPK1,XBP1,HMOX1,NFKBIA,CSNK2A1,MMP2,SERPINE1,FIS1,ACTA2,CCL2,COL1A1,CD38,NFKB1,IL2,CCND1,CDKN1B,MAPK14,MMP8,CAT,GHSR,TRAF2,HSPB1,CMA1,RARA,EIF2S1,PDGFRA,CDK4,TLR2,CDH1,MAPK3,IL1A,IL1B,SELP,KDR,PIK3CA,CASP6,EGF,NRP1,TP53,ERBB2,SOD1,EGFR,ADRA2A,CAMK4,APP,CA2,CSF1R,PPARG,ACE,BAX,ERAP1,TLR3,NOS3,AQP3,HPRT1,LRRK2,MGMT,HDAC3,ACHE,INSR,CXCL8,EIF2AK3,CYCS,MMP14,F2,PLG,PRKACA,CASP3,CASP2,…
GO:0051239	Regulation of multicellular organismal process	124	2749	0.56	1.74	5.23e-39	9606.ENSP00000053867,9606.ENSP00000212015,9606.ENSP00000215832,9606.ENSP00000216037,9606.ENSP00000216117,9606.ENSP00000216797,9606.ENSP00000219070,9606.ENSP00000223095,9606.ENSP00000225964,9606.ENSP00000226279,9606.ENSP00000226574,9606.ENSP00000226730,9606.ENSP00000227507,9606.ENSP00000228872,9606.ENSP00000229795,9606.ENSP00000236826,9606.ENSP00000241256,9606.ENSP00000241356,9606.ENSP00000247668,…	GRN,SIRT1,MAPK1,XBP1,HMOX1,NFKBIA,MMP2,SERPINE1,COL1A1,CD38,NFKB1,IL2,CCND1,CDKN1B,MAPK14,MMP8,GHSR,ADORA3,TRAF2,HSPB1,CMA1,RARA,PDGFRA,CDK4,TLR2,MAPK3,IL1A,IL1B,KDR,PIK3CA,MGLL,EGF,NRP1,TP53,ERBB2,SOD1,EGFR,ADRA2A,CAMK4,APP,CSF1R,PPARG,HMGCR,ACE,ERAP1,TLR3,NOS3,AQP3,LRRK2,HDAC3,ACHE,INSR,CXCL8,EIF2AK3,MMP14,F2,PLG,PRKACA,EDNRA,MET,GSK3B,NOS2,PRKCD,PTGDR2,F3,HSP90AA1,ATF4,MAP2K3,TJP1,EPHA2,CASP8,…
GO:0009966	Regulation of signal transduction	128	2978	0.54	1.66	1.48e-38	9606.ENSP00000012443,9606.ENSP00000212015,9606.ENSP00000215832,9606.ENSP00000216037,9606.ENSP00000216117,9606.ENSP00000216797,9606.ENSP00000217244,9606.ENSP00000223095,9606.ENSP00000223136,9606.ENSP00000224784,9606.ENSP00000225831,9606.ENSP00000225964,9606.ENSP00000226574,9606.ENSP00000229795,9606.ENSP00000236826,9606.ENSP00000241052,9606.ENSP00000241256,9606.ENSP00000247668,9606.ENSP00000248553,…	PPP5C,SIRT1,MAPK1,XBP1,HMOX1,NFKBIA,CSNK2A1,SERPINE1,FIS1,ACTA2,CCL2,COL1A1,NFKB1,MAPK14,MMP8,CAT,GHSR,TRAF2,HSPB1,PDGFRA,CDK4,TLR2,MAPK3,IL1A,IL1B,SELP,KDR,PIK3CA,MGLL,EGF,NRP1,TP53,ERBB2,SOD1,EGFR,ADRA2A,APP,CSF1R,PPARG,HMGCR,BAX,TLR3,NOS3,DUSP16,LRRK2,HDAC3,INSR,CXCL8,EIF2AK3,MMP14,F2,PRKACA,CASP2,MET,HSPA5,GSK3B,PRKCD,PTGDR2,F3,HSP90AA1,DYRK1A,ESR2,MAP2K3,FYN,EPHA2,CASP8,PTPN22,PTGS2,ATF6,JUN…
GO:0048522	Positive regulation of cellular process	171	5584	0.39	1.24	3.02e-38	9606.ENSP00000012443,9606.ENSP00000053867,9606.ENSP00000212015,9606.ENSP00000215832,9606.ENSP00000216037,9606.ENSP00000216117,9606.ENSP00000216797,9606.ENSP00000217244,9606.ENSP00000219070,9606.ENSP00000223095,9606.ENSP00000223136,9606.ENSP00000224784,9606.ENSP00000225831,9606.ENSP00000225964,9606.ENSP00000226279,9606.ENSP00000226574,9606.ENSP00000226730,9606.ENSP00000227507,9606.ENSP00000228872,…	PPP5C,GRN,SIRT1,MAPK1,XBP1,HMOX1,NFKBIA,CSNK2A1,MMP2,SERPINE1,FIS1,ACTA2,CCL2,COL1A1,CD38,NFKB1,IL2,CCND1,CDKN1B,MAPK14,MMP8,CAT,GHSR,TRAF2,HSPB1,RARA,EIF2S1,PDGFRA,CDK4,TLR2,CDH1,MAPK3,IL1A,IL1B,SELP,KDR,PIK3CA,CASP6,EGF,NRP1,TP53,ERBB2,SOD1,EGFR,ADRA2A,CAMK4,APP,CA2,CSF1R,PPARG,ACE,BAX,TLR3,NOS3,HPRT1,LRRK2,MGMT,HDAC3,ACHE,INSR,CXCL8,EIF2AK3,MMP14,F2,PLG,PRKACA,CASP3,CASP2,EDNRA,MET,NQO1,MMP1,H…
GO:0006979	Response to oxidative stress	55	368	1.08	4.13	6.91e-38	9606.ENSP00000212015,9606.ENSP00000215832,9606.ENSP00000216037,9606.ENSP00000216117,9606.ENSP00000219070,9606.ENSP00000221130,9606.ENSP00000225275,9606.ENSP00000225964,9606.ENSP00000226279,9606.ENSP00000241052,9606.ENSP00000256383,9606.ENSP00000257290,9606.ENSP00000262290,9606.ENSP00000263025,9606.ENSP00000263339,9606.ENSP00000269305,9606.ENSP00000270142,9606.ENSP00000275493,9606.ENSP00000284981,…	SIRT1,MAPK1,XBP1,HMOX1,MMP2,GSR,MPO,COL1A1,CD38,CAT,EIF2S1,PDGFRA,LPO,MAPK3,IL1A,TP53,SOD1,EGFR,APP,NOS3,LRRK2,MGMT,MMP14,CASP3,EDNRA,NQO1,PRKCD,ATF4,GPX4,FYN,PTGS1,PTGS2,JUN,MMP9,ABL1,SRC,HDAC6,PCNA,AKR1C3,SOD3,PDK1,SLC11A2,MAPK8,NFE2L2,BCL2,ABCC1,RELA,IL6,MAPK9,ERN1,HDAC2,CYP2E1,SOD2,AKT1,SNCA
GO:0010604	Positive regulation of macromolecule metabolic process	137	3533	0.5	1.52	1.83e-37	9606.ENSP00000053867,9606.ENSP00000212015,9606.ENSP00000215832,9606.ENSP00000216037,9606.ENSP00000216117,9606.ENSP00000216797,9606.ENSP00000217244,9606.ENSP00000223095,9606.ENSP00000223136,9606.ENSP00000224784,9606.ENSP00000225831,9606.ENSP00000225964,9606.ENSP00000226279,9606.ENSP00000226574,9606.ENSP00000226730,9606.ENSP00000227507,9606.ENSP00000228872,9606.ENSP00000229795,9606.ENSP00000236826,…	GRN,SIRT1,MAPK1,XBP1,HMOX1,NFKBIA,CSNK2A1,SERPINE1,FIS1,ACTA2,CCL2,COL1A1,CD38,NFKB1,IL2,CCND1,CDKN1B,MAPK14,MMP8,TRAF2,HSPB1,RARA,TLR2,CDH1,MAPK3,IL1A,IL1B,KDR,PIK3CA,CASP6,EGF,NRP1,TP53,ERBB2,SOD1,EGFR,ADRA2A,CAMK4,APP,CSF1R,PPARG,ACE,BAX,TLR3,NOS3,LRRK2,MGMT,HDAC3,INSR,CXCL8,EIF2AK3,CYCS,MMP14,F2,CASP3,CASP2,MET,HSPA5,GSK3B,PGR,NOS2,CASP9,PRKCD,F3,HSP90AA1,ATF4,DYRK1A,ESR2,MAP2K3,FYN,OCLN,CASP…
GO:0060548	Negative regulation of cell death	79	1016	0.8	2.64	3.75e-37	9606.ENSP00000053867,9606.ENSP00000212015,9606.ENSP00000216037,9606.ENSP00000216117,9606.ENSP00000217244,9606.ENSP00000223095,9606.ENSP00000225275,9606.ENSP00000225831,9606.ENSP00000226279,9606.ENSP00000226574,9606.ENSP00000226730,9606.ENSP00000227507,9606.ENSP00000228872,9606.ENSP00000241052,9606.ENSP00000241256,9606.ENSP00000247668,9606.ENSP00000248553,9606.ENSP00000263339,9606.ENSP00000263341,…	GRN,SIRT1,XBP1,HMOX1,CSNK2A1,SERPINE1,MPO,CCL2,CD38,NFKB1,IL2,CCND1,CDKN1B,CAT,GHSR,TRAF2,HSPB1,IL1A,IL1B,KDR,PIK3CA,NRP1,TP53,SOD1,EGFR,APP,AKR1B1,CSF1R,BAX,ALB,NOS3,LRRK2,MGMT,HDAC3,CASP3,CASP2,MET,NQO1,HSPA5,GSK3B,PRKCD,ATF4,GPX4,FYN,TJP1,CASP8,PTGS2,JUN,HSP90AB1,PTPN1,MMP9,ABL1,HDAC1,SRC,TXN,AR,BCL2L1,MAPK8,NFE2L2,BCL2,RELA,IL6,GCG,CD44,TNF,RAF1,PRKCA,MAP2K4,BDNF,PIK3CG,PIK3R1,HDAC2,JAK3,SOD2…
GO:0035556	Intracellular signal transduction	93	1518	0.69	2.2	7.13e-37	9606.ENSP00000012443,9606.ENSP00000212015,9606.ENSP00000215832,9606.ENSP00000216037,9606.ENSP00000216117,9606.ENSP00000216797,9606.ENSP00000223136,9606.ENSP00000225831,9606.ENSP00000226574,9606.ENSP00000227507,9606.ENSP00000228872,9606.ENSP00000229795,9606.ENSP00000247668,9606.ENSP00000248553,9606.ENSP00000257290,9606.ENSP00000260010,9606.ENSP00000263025,9606.ENSP00000263341,9606.ENSP00000263686,…	PPP5C,SIRT1,MAPK1,XBP1,HMOX1,NFKBIA,FIS1,CCL2,NFKB1,CCND1,CDKN1B,MAPK14,TRAF2,HSPB1,PDGFRA,TLR2,MAPK3,IL1B,SELP,KDR,PIK3CA,CASP6,EGF,POLB,TP53,ERBB2,EGFR,ADRA2A,CAMK4,APP,CSF1R,BAX,TLR3,NOS3,LRRK2,CXCL8,EIF2AK3,CYCS,PRKACA,CASP3,CASP2,EDNRA,GSK3B,NOS2,CASP9,PRKCD,SELE,PTGDR2,ATF4,MAP2K3,FYN,EPHA2,CASP7,JUN,ABL1,SRC,TLR4,AR,SYK,BCL2L1,PRKD3,CHEK2,SQSTM1,PDK1,MAPK8,CXCL1,BCL2,RELA,GCG,CREB1,CHEK1,M…
GO:0009967	Positive regulation of signal transduction	93	1525	0.69	2.19	9.95e-37	9606.ENSP00000012443,9606.ENSP00000212015,9606.ENSP00000216037,9606.ENSP00000216117,9606.ENSP00000217244,9606.ENSP00000223136,9606.ENSP00000224784,9606.ENSP00000225831,9606.ENSP00000225964,9606.ENSP00000226574,9606.ENSP00000236826,9606.ENSP00000241052,9606.ENSP00000241256,9606.ENSP00000247668,9606.ENSP00000257290,9606.ENSP00000260010,9606.ENSP00000263025,9606.ENSP00000263339,9606.ENSP00000263341,…	PPP5C,SIRT1,XBP1,HMOX1,CSNK2A1,FIS1,ACTA2,CCL2,COL1A1,NFKB1,MMP8,CAT,GHSR,TRAF2,PDGFRA,TLR2,MAPK3,IL1A,IL1B,SELP,KDR,PIK3CA,EGF,NRP1,TP53,ERBB2,SOD1,EGFR,ADRA2A,APP,CSF1R,PPARG,BAX,TLR3,NOS3,LRRK2,HDAC3,INSR,F2,CASP2,MET,PRKCD,PTGDR2,F3,HSP90AA1,MAP2K3,FYN,CASP8,PTPN22,ATF6,JUN,HSP90AB1,PTPN1,MMP9,ABL1,SRC,TLR4,TXN,AR,SYK,XDH,AKR1C3,AKR1C2,RELA,IL6,GCG,MAPK9,CD44,TNF,ERN1,RAF1,MAVS,PRKCA,MAP2K4,B…
GO:0043069	Negative regulation of programmed cell death	75	911	0.82	2.75	1.37e-36	9606.ENSP00000053867,9606.ENSP00000212015,9606.ENSP00000216037,9606.ENSP00000216117,9606.ENSP00000217244,9606.ENSP00000223095,9606.ENSP00000225275,9606.ENSP00000225831,9606.ENSP00000226279,9606.ENSP00000226574,9606.ENSP00000226730,9606.ENSP00000227507,9606.ENSP00000228872,9606.ENSP00000241052,9606.ENSP00000241256,9606.ENSP00000247668,9606.ENSP00000248553,9606.ENSP00000263339,9606.ENSP00000263341,…	GRN,SIRT1,XBP1,HMOX1,CSNK2A1,SERPINE1,MPO,CCL2,CD38,NFKB1,IL2,CCND1,CDKN1B,CAT,GHSR,TRAF2,HSPB1,IL1A,IL1B,KDR,PIK3CA,NRP1,TP53,SOD1,EGFR,AKR1B1,CSF1R,BAX,ALB,NOS3,LRRK2,MGMT,HDAC3,CASP3,CASP2,MET,NQO1,HSPA5,GSK3B,PRKCD,GPX4,TJP1,CASP8,PTGS2,JUN,HSP90AB1,PTPN1,MMP9,ABL1,HDAC1,SRC,AR,BCL2L1,MAPK8,NFE2L2,BCL2,RELA,IL6,GCG,CD44,TNF,RAF1,PRKCA,MAP2K4,BDNF,PIK3CG,PIK3R1,HDAC2,JAK3,SOD2,NR1H4,AKT1,IGF1R…
GO:0071704	Organic substance metabolic process	193	7522	0.32	1.05	7.3e-36	9606.ENSP00000012443,9606.ENSP00000212015,9606.ENSP00000215832,9606.ENSP00000216037,9606.ENSP00000216117,9606.ENSP00000217244,9606.ENSP00000219070,9606.ENSP00000221130,9606.ENSP00000225275,9606.ENSP00000225831,9606.ENSP00000226574,9606.ENSP00000226730,9606.ENSP00000227507,9606.ENSP00000229795,9606.ENSP00000236826,9606.ENSP00000241052,9606.ENSP00000247668,9606.ENSP00000250378,9606.ENSP00000254066,…	PPP5C,SIRT1,MAPK1,XBP1,HMOX1,CSNK2A1,MMP2,GSR,MPO,CCL2,NFKB1,IL2,CCND1,MAPK14,MMP8,CAT,TRAF2,CMA1,RARA,EIF2S1,FOLH1,PDGFRA,CDK4,TLR2,MMP13,ALDH2,LPO,MAPK3,TYR,IL1B,KDR,PIK3CA,MGLL,ENPEP,CASP6,EGF,NRP1,POLB,TP53,ERBB2,SOD1,ACP1,EGFR,ADRA2A,CAMK4,APP,AKR1B1,CSF1R,PPARG,HMGCR,ACE,BAX,ERAP1,TLR3,NOS3,HPRT1,DUSP16,LRRK2,ANPEP,MGMT,HDAC3,UGT1A6,ACHE,INSR,FASN,UGT1A1,EIF2AK3,CYCS,MMP14,F2,PRSS1,PLG,PRKA…
GO:1902533	Positive regulation of intracellular signal transduction	76	997	0.79	2.56	5.19e-35	9606.ENSP00000012443,9606.ENSP00000212015,9606.ENSP00000216037,9606.ENSP00000216117,9606.ENSP00000223136,9606.ENSP00000224784,9606.ENSP00000225831,9606.ENSP00000236826,9606.ENSP00000241052,9606.ENSP00000247668,9606.ENSP00000257290,9606.ENSP00000260010,9606.ENSP00000263025,9606.ENSP00000263339,9606.ENSP00000263341,9606.ENSP00000263686,9606.ENSP00000263923,9606.ENSP00000263967,9606.ENSP00000265171,…	PPP5C,SIRT1,XBP1,HMOX1,FIS1,ACTA2,CCL2,MMP8,CAT,TRAF2,PDGFRA,TLR2,MAPK3,IL1A,IL1B,SELP,KDR,PIK3CA,EGF,NRP1,TP53,ERBB2,SOD1,EGFR,ADRA2A,APP,CSF1R,BAX,TLR3,LRRK2,HDAC3,INSR,F2,MET,F3,HSP90AA1,MAP2K3,FYN,CASP8,PTPN22,JUN,HSP90AB1,PTPN1,ABL1,SRC,TLR4,TXN,AR,SYK,XDH,AKR1C3,AKR1C2,RELA,IL6,GCG,CD44,TNF,ERN1,RAF1,MAVS,PRKCA,MAP2K4,PIK3CG,IKBKB,CASP1,DDIT3,MC1R,ELANE,IRF3,LCK,IRAK4,MAP3K14,PRKCB,IGF1R,MY…
GO:0048519	Negative regulation of biological process	162	5313	0.39	1.22	1.35e-34	9606.ENSP00000053867,9606.ENSP00000212015,9606.ENSP00000215832,9606.ENSP00000216037,9606.ENSP00000216117,9606.ENSP00000216797,9606.ENSP00000217244,9606.ENSP00000219070,9606.ENSP00000223095,9606.ENSP00000223136,9606.ENSP00000225275,9606.ENSP00000225831,9606.ENSP00000225964,9606.ENSP00000226279,9606.ENSP00000226574,9606.ENSP00000226730,9606.ENSP00000227507,9606.ENSP00000228872,9606.ENSP00000229795,…	GRN,SIRT1,MAPK1,XBP1,HMOX1,NFKBIA,CSNK2A1,MMP2,SERPINE1,FIS1,MPO,CCL2,COL1A1,CD38,NFKB1,IL2,CCND1,CDKN1B,MAPK14,MMP8,CAT,GHSR,ADORA3,TRAF2,HSPB1,RARA,EIF2S1,PDGFRA,TLR2,CDH1,IL1A,IL1B,KDR,PIK3CA,EGF,NRP1,TP53,ERBB2,SOD1,EGFR,ADRA2A,APP,AKR1B1,CSF1R,PPARG,HMGCR,ACE,BAX,ALB,TLR3,NOS3,DUSP16,LRRK2,MGMT,HDAC3,UGT1A6,ACHE,UGT1A1,CXCL8,EIF2AK3,MMP14,F2,PLG,PRKACA,CASP3,CASP2,TYMS,MET,NQO1,NEU4,HSPA5,GS…
GO:0043066	Negative regulation of apoptotic process	72	891	0.81	2.66	1.88e-34	9606.ENSP00000053867,9606.ENSP00000212015,9606.ENSP00000216037,9606.ENSP00000216117,9606.ENSP00000217244,9606.ENSP00000223095,9606.ENSP00000225275,9606.ENSP00000225831,9606.ENSP00000226279,9606.ENSP00000226574,9606.ENSP00000226730,9606.ENSP00000227507,9606.ENSP00000228872,9606.ENSP00000241052,9606.ENSP00000241256,9606.ENSP00000247668,9606.ENSP00000248553,9606.ENSP00000263339,9606.ENSP00000263341,…	GRN,SIRT1,XBP1,HMOX1,CSNK2A1,SERPINE1,MPO,CCL2,CD38,NFKB1,IL2,CCND1,CDKN1B,CAT,GHSR,TRAF2,HSPB1,IL1A,IL1B,KDR,PIK3CA,NRP1,TP53,SOD1,EGFR,AKR1B1,CSF1R,BAX,ALB,NOS3,LRRK2,MGMT,HDAC3,CASP3,CASP2,NQO1,HSPA5,GSK3B,PRKCD,TJP1,PTGS2,JUN,HSP90AB1,PTPN1,MMP9,ABL1,HDAC1,SRC,AR,BCL2L1,MAPK8,NFE2L2,BCL2,RELA,IL6,GCG,CD44,TNF,RAF1,PRKCA,MAP2K4,BDNF,PIK3CG,PIK3R1,HDAC2,JAK3,SOD2,NR1H4,AKT1,IGF1R,NOTCH1,SNCA
GO:0051173	Positive regulation of nitrogen compound metabolic process	126	3166	0.51	1.53	1.98e-34	9606.ENSP00000053867,9606.ENSP00000212015,9606.ENSP00000215832,9606.ENSP00000216037,9606.ENSP00000216797,9606.ENSP00000217244,9606.ENSP00000223136,9606.ENSP00000225964,9606.ENSP00000226279,9606.ENSP00000226574,9606.ENSP00000226730,9606.ENSP00000227507,9606.ENSP00000228872,9606.ENSP00000229795,9606.ENSP00000236826,9606.ENSP00000247668,9606.ENSP00000254066,9606.ENSP00000260010,9606.ENSP00000261769,…	GRN,SIRT1,MAPK1,XBP1,NFKBIA,CSNK2A1,FIS1,COL1A1,CD38,NFKB1,IL2,CCND1,CDKN1B,MAPK14,MMP8,TRAF2,RARA,TLR2,CDH1,MAPK3,IL1A,IL1B,KDR,PIK3CA,CASP6,EGF,NRP1,TP53,ERBB2,EGFR,ADRA2A,CAMK4,APP,CSF1R,PPARG,ACE,BAX,TLR3,NOS3,HPRT1,LRRK2,MGMT,HDAC3,INSR,EIF2AK3,CYCS,MMP14,F2,CASP3,CASP2,MET,HSPA5,GSK3B,PGR,NOS2,CASP9,PRKCD,F3,HSP90AA1,ATF4,DYRK1A,ESR2,MAP2K3,FYN,CASP8,PTPN22,SLC22A2,PTGS2,ATF6,JUN,HSP90AB1,P…
GO:0032501	Multicellular organismal process	178	6490	0.35	1.11	2.48e-34	9606.ENSP00000053867,9606.ENSP00000212015,9606.ENSP00000215832,9606.ENSP00000216037,9606.ENSP00000216117,9606.ENSP00000219070,9606.ENSP00000223095,9606.ENSP00000224784,9606.ENSP00000225275,9606.ENSP00000225831,9606.ENSP00000225964,9606.ENSP00000226279,9606.ENSP00000226574,9606.ENSP00000226730,9606.ENSP00000227507,9606.ENSP00000228872,9606.ENSP00000229795,9606.ENSP00000236826,9606.ENSP00000241052,…	GRN,SIRT1,MAPK1,XBP1,HMOX1,MMP2,SERPINE1,ACTA2,MPO,CCL2,COL1A1,CD38,NFKB1,IL2,CCND1,CDKN1B,MAPK14,MMP8,CAT,GHSR,HSPB1,CMA1,KRT5,RARA,PDGFRA,TLR2,MMP13,LYZ,CDH1,LPO,MAPK3,TYR,IL1A,IL1B,KDR,PIK3CA,ENPEP,EGF,NRP1,POLB,SLC5A1,TP53,ERBB2,SOD1,EGFR,ADRA2A,CAMK4,APP,AKR1B1,CSF1R,PPARG,HMGCR,ACE,BAX,ALB,ERAP1,TLR3,NOS3,AQP3,HPRT1,LRRK2,ANPEP,HDAC3,UGT1A6,ACHE,INSR,FASN,UGT1A1,CXCL8,EIF2AK3,MMP14,F2,PRSS1…
GO:0034599	Cellular response to oxidative stress	44	224	1.2	4.6	2.52e-34	9606.ENSP00000212015,9606.ENSP00000215832,9606.ENSP00000216037,9606.ENSP00000216117,9606.ENSP00000219070,9606.ENSP00000221130,9606.ENSP00000225275,9606.ENSP00000241052,9606.ENSP00000256383,9606.ENSP00000257290,9606.ENSP00000263025,9606.ENSP00000269305,9606.ENSP00000270142,9606.ENSP00000275493,9606.ENSP00000297494,9606.ENSP00000298910,9606.ENSP00000302111,9606.ENSP00000315011,9606.ENSP00000319788,…	SIRT1,MAPK1,XBP1,HMOX1,MMP2,GSR,MPO,CAT,EIF2S1,PDGFRA,MAPK3,TP53,SOD1,EGFR,NOS3,LRRK2,MGMT,EDNRA,NQO1,PRKCD,ATF4,FYN,JUN,MMP9,ABL1,SRC,HDAC6,PCNA,AKR1C3,SOD3,PDK1,SLC11A2,MAPK8,NFE2L2,BCL2,ABCC1,RELA,IL6,MAPK9,ERN1,HDAC2,SOD2,AKT1,SNCA
GO:0065008	Regulation of biological quality	134	3654	0.47	1.42	8.89e-34	9606.ENSP00000053867,9606.ENSP00000212015,9606.ENSP00000215832,9606.ENSP00000216037,9606.ENSP00000216117,9606.ENSP00000219070,9606.ENSP00000221130,9606.ENSP00000223095,9606.ENSP00000223136,9606.ENSP00000224784,9606.ENSP00000225831,9606.ENSP00000226279,9606.ENSP00000226574,9606.ENSP00000226730,9606.ENSP00000227507,9606.ENSP00000229795,9606.ENSP00000241256,9606.ENSP00000247668,9606.ENSP00000248553,…	GRN,SIRT1,MAPK1,XBP1,HMOX1,MMP2,GSR,SERPINE1,FIS1,ACTA2,CCL2,CD38,NFKB1,IL2,CCND1,MAPK14,GHSR,TRAF2,HSPB1,CMA1,RARA,PDGFRA,TLR2,LYZ,MAPK3,IL1A,IL1B,KDR,PIK3CA,ENPEP,CASP6,NRP1,POLB,TP53,SOD1,ADRA2A,APP,CA2,AKR1B1,CSF1R,PPARG,ACE,BAX,ALB,ERAP1,NOS3,AQP3,LRRK2,ANPEP,HDAC3,ACHE,INSR,UGT1A1,F2,PLG,PRKACA,CASP3,EDNRA,MET,NQO1,UGT2B17,GSK3B,NOS2,PRKCD,F3,HSP90AA1,ATF4,FYN,UGT1A9,OCLN,TJP1,AKR1B10,PTGS1…
GO:0050790	Regulation of catalytic activity	109	2370	0.57	1.72	1.02e-33	9606.ENSP00000053867,9606.ENSP00000212015,9606.ENSP00000215832,9606.ENSP00000217244,9606.ENSP00000223095,9606.ENSP00000223136,9606.ENSP00000225831,9606.ENSP00000226574,9606.ENSP00000226730,9606.ENSP00000227507,9606.ENSP00000228872,9606.ENSP00000229795,9606.ENSP00000241356,9606.ENSP00000247668,9606.ENSP00000248553,9606.ENSP00000256383,9606.ENSP00000257290,9606.ENSP00000257904,9606.ENSP00000263025,…	GRN,SIRT1,MAPK1,CSNK2A1,SERPINE1,FIS1,CCL2,NFKB1,IL2,CCND1,CDKN1B,MAPK14,ADORA3,TRAF2,HSPB1,EIF2S1,PDGFRA,CDK4,MAPK3,IL1A,IL1B,KDR,PIK3CA,CASP6,EGF,NRP1,TP53,ERBB2,SOD1,EGFR,ADRA2A,APP,CSF1R,PPARG,HMGCR,ACE,BAX,TLR3,NOS3,DUSP16,LRRK2,MGMT,UGT1A6,INSR,UGT1A1,EIF2AK3,CYCS,F2,CASP3,CASP2,EDNRA,MET,NQO1,GSK3B,NOS2,CASP9,PRKCD,SELE,F3,HSP90AA1,UGT1A10,MAP2K3,FYN,UGT1A9,EPHA2,CASP8,PTPN22,SLC22A2,PTGS2…
GO:0010035	Response to inorganic substance	58	532	0.94	3.23	2e-33	9606.ENSP00000012443,9606.ENSP00000212015,9606.ENSP00000215832,9606.ENSP00000216117,9606.ENSP00000219070,9606.ENSP00000225275,9606.ENSP00000225964,9606.ENSP00000227507,9606.ENSP00000228872,9606.ENSP00000241052,9606.ENSP00000247668,9606.ENSP00000256383,9606.ENSP00000261769,9606.ENSP00000263025,9606.ENSP00000263339,9606.ENSP00000263923,9606.ENSP00000263967,9606.ENSP00000266088,9606.ENSP00000270142,…	PPP5C,SIRT1,MAPK1,HMOX1,MMP2,MPO,COL1A1,CCND1,CDKN1B,CAT,TRAF2,EIF2S1,CDH1,MAPK3,IL1A,KDR,PIK3CA,SLC5A1,SOD1,EGFR,APP,NOS3,AQP3,LRRK2,EIF2AK3,CASP3,NQO1,HSPA5,CASP9,PRKCD,ATF4,FYN,CASP8,PTGS2,JUN,MMP9,ABL1,SRC,TXN,HDAC6,PCNA,AKR1C3,GART,SOD3,SLC11A2,MAPK8,NFE2L2,BCL2,RELA,IL6,CREB1,MAPK9,ERN1,HDAC2,CYP2E1,SOD2,AKT1,SNCA
GO:0032101	Regulation of response to external stimulus	73	964	0.79	2.52	2.57e-33	9606.ENSP00000053867,9606.ENSP00000215832,9606.ENSP00000216797,9606.ENSP00000223095,9606.ENSP00000225831,9606.ENSP00000226574,9606.ENSP00000226730,9606.ENSP00000229795,9606.ENSP00000236826,9606.ENSP00000241256,9606.ENSP00000248553,9606.ENSP00000250378,9606.ENSP00000257290,9606.ENSP00000260010,9606.ENSP00000263025,9606.ENSP00000263341,9606.ENSP00000263923,9606.ENSP00000265052,9606.ENSP00000265164,…	GRN,MAPK1,NFKBIA,SERPINE1,CCL2,NFKB1,IL2,MAPK14,MMP8,GHSR,HSPB1,CMA1,PDGFRA,TLR2,MAPK3,IL1B,KDR,MGLL,CASP6,NRP1,SOD1,APP,CSF1R,PPARG,ACE,ERAP1,TLR3,NOS3,LRRK2,CXCL8,F2,PLG,MET,PRKCD,SELE,F3,HSP90AA1,GPX4,FYN,CASP8,PTPN22,PTGS2,PTPN1,MMP9,SRC,TLR4,ALOX5,PADI2,SYK,CYP19A1,NFE2L2,ABCC1,RELA,IL6,ACE2,TNF,MAVS,ESR1,PRKCA,PIK3CG,RXRA,IKBKB,CASP1,NR1H4,MMP12,ELANE,IRF3,FFAR2,IGF1R,LPL,MYD88,NOTCH1,SNCA
GO:0032502	Developmental process	165	5657	0.37	1.17	2.96e-33	9606.ENSP00000053867,9606.ENSP00000212015,9606.ENSP00000215832,9606.ENSP00000216037,9606.ENSP00000216117,9606.ENSP00000219070,9606.ENSP00000223095,9606.ENSP00000223136,9606.ENSP00000224784,9606.ENSP00000225275,9606.ENSP00000225831,9606.ENSP00000225964,9606.ENSP00000226574,9606.ENSP00000226730,9606.ENSP00000227507,9606.ENSP00000228872,9606.ENSP00000229795,9606.ENSP00000236826,9606.ENSP00000241052,…	GRN,SIRT1,MAPK1,XBP1,HMOX1,MMP2,SERPINE1,FIS1,ACTA2,MPO,CCL2,COL1A1,NFKB1,IL2,CCND1,CDKN1B,MAPK14,MMP8,CAT,GHSR,CMA1,KRT5,RARA,EIF2S1,PDGFRA,CDK4,TLR2,MMP13,CDH1,MAPK3,TYR,IL1A,IL1B,KDR,PIK3CA,ENPEP,CASP6,EGF,NRP1,POLB,TP53,ERBB2,SOD1,EGFR,CAMK4,APP,CA2,AKR1B1,CSF1R,PPARG,ACE,BAX,ERAP1,TLR3,NOS3,AQP3,HPRT1,LRRK2,ANPEP,MGMT,UGT1A6,ACHE,INSR,FASN,UGT1A1,CXCL8,EIF2AK3,MMP14,PLG,PRKACA,CASP3,CASP2,ED…
GO:0048732	Gland development	53	419	1.01	3.54	3.16e-33	9606.ENSP00000215832,9606.ENSP00000216037,9606.ENSP00000216117,9606.ENSP00000219070,9606.ENSP00000226574,9606.ENSP00000227507,9606.ENSP00000228872,9606.ENSP00000254066,9606.ENSP00000257290,9606.ENSP00000261769,9606.ENSP00000263025,9606.ENSP00000263321,9606.ENSP00000263967,9606.ENSP00000265171,9606.ENSP00000265371,9606.ENSP00000265421,9606.ENSP00000270142,9606.ENSP00000275493,9606.ENSP00000286301,…	MAPK1,XBP1,HMOX1,MMP2,NFKB1,CCND1,CDKN1B,RARA,PDGFRA,CDH1,MAPK3,TYR,PIK3CA,EGF,NRP1,POLB,SOD1,EGFR,CSF1R,BAX,MGMT,UGT1A6,INSR,FASN,UGT1A1,EDNRA,TYMS,MET,PGR,UGT1A10,UGT1A9,EPHA2,JUN,ABL1,FPGS,UGT1A7,UGT1A8,SRC,AR,PCNA,XDH,CYP19A1,BCL2,RELA,IL6,CREB1,TNF,RAF1,ESR1,SOD2,AKT1,NOTCH1,SLC29A1
GO:0051240	Positive regulation of multicellular organismal process	88	1505	0.67	2.07	3.85e-33	9606.ENSP00000053867,9606.ENSP00000212015,9606.ENSP00000216037,9606.ENSP00000216117,9606.ENSP00000223095,9606.ENSP00000225964,9606.ENSP00000226279,9606.ENSP00000226730,9606.ENSP00000227507,9606.ENSP00000229795,9606.ENSP00000236826,9606.ENSP00000241256,9606.ENSP00000247668,9606.ENSP00000248553,9606.ENSP00000250378,9606.ENSP00000254066,9606.ENSP00000260010,9606.ENSP00000263339,9606.ENSP00000263341,…	GRN,SIRT1,XBP1,HMOX1,SERPINE1,COL1A1,CD38,IL2,CCND1,MAPK14,MMP8,GHSR,TRAF2,HSPB1,CMA1,RARA,TLR2,IL1A,IL1B,KDR,EGF,NRP1,SOD1,ADRA2A,APP,CSF1R,PPARG,ACE,ERAP1,TLR3,NOS3,LRRK2,HDAC3,ACHE,CXCL8,EIF2AK3,MMP14,F2,PLG,NOS2,F3,HSP90AA1,ATF4,TJP1,CASP8,PTPN22,PTGS2,ABL1,HDAC1,SRC,TLR4,ALOX5,AR,SYK,HCAR2,CYP19A1,NFE2L2,ITGB2,BCL2,RELA,IL6,KDM3A,CREB1,ACE2,TBXAS1,TNF,MAVS,PRKCA,BDNF,MME,PIK3CG,RXRA,PIK3R1,H…
GO:0048523	Negative regulation of cellular process	151	4736	0.41	1.26	4.03e-33	9606.ENSP00000053867,9606.ENSP00000212015,9606.ENSP00000215832,9606.ENSP00000216037,9606.ENSP00000216117,9606.ENSP00000216797,9606.ENSP00000217244,9606.ENSP00000219070,9606.ENSP00000223095,9606.ENSP00000223136,9606.ENSP00000225275,9606.ENSP00000225831,9606.ENSP00000225964,9606.ENSP00000226279,9606.ENSP00000226574,9606.ENSP00000226730,9606.ENSP00000227507,9606.ENSP00000228872,9606.ENSP00000229795,…	GRN,SIRT1,MAPK1,XBP1,HMOX1,NFKBIA,CSNK2A1,MMP2,SERPINE1,FIS1,MPO,CCL2,COL1A1,CD38,NFKB1,IL2,CCND1,CDKN1B,MAPK14,CAT,GHSR,ADORA3,TRAF2,HSPB1,RARA,EIF2S1,PDGFRA,TLR2,CDH1,IL1A,IL1B,KDR,PIK3CA,NRP1,TP53,ERBB2,SOD1,EGFR,ADRA2A,APP,AKR1B1,CSF1R,PPARG,HMGCR,ACE,BAX,ALB,TLR3,NOS3,DUSP16,LRRK2,MGMT,HDAC3,UGT1A6,ACHE,UGT1A1,CXCL8,EIF2AK3,MMP14,F2,PLG,PRKACA,CASP3,CASP2,TYMS,MET,NQO1,NEU4,HSPA5,GSK3B,PRKCD…
GO:0048513	Animal organ development	125	3246	0.49	1.48	1.05e-32	9606.ENSP00000212015,9606.ENSP00000215832,9606.ENSP00000216037,9606.ENSP00000216117,9606.ENSP00000219070,9606.ENSP00000223095,9606.ENSP00000224784,9606.ENSP00000225831,9606.ENSP00000225964,9606.ENSP00000226574,9606.ENSP00000226730,9606.ENSP00000227507,9606.ENSP00000228872,9606.ENSP00000229795,9606.ENSP00000241052,9606.ENSP00000241256,9606.ENSP00000250378,9606.ENSP00000252242,9606.ENSP00000254066,…	SIRT1,MAPK1,XBP1,HMOX1,MMP2,SERPINE1,ACTA2,CCL2,COL1A1,NFKB1,IL2,CCND1,CDKN1B,MAPK14,CAT,GHSR,CMA1,KRT5,RARA,PDGFRA,CDK4,TLR2,MMP13,CDH1,MAPK3,TYR,IL1A,KDR,PIK3CA,ENPEP,EGF,NRP1,POLB,TP53,ERBB2,SOD1,EGFR,CAMK4,APP,AKR1B1,CSF1R,PPARG,ACE,BAX,TLR3,NOS3,AQP3,HPRT1,LRRK2,MGMT,UGT1A6,ACHE,INSR,FASN,UGT1A1,CXCL8,EIF2AK3,MMP14,PLG,CASP3,CASP2,EDNRA,TYMS,MET,IMPDH2,HSPA5,GSK3B,PGR,CASP9,ATF4,UGT1A10,MAP2…
GO:0071396	Cellular response to lipid	56	502	0.95	3.26	1.1e-32	9606.ENSP00000215832,9606.ENSP00000216037,9606.ENSP00000216797,9606.ENSP00000219070,9606.ENSP00000223095,9606.ENSP00000225831,9606.ENSP00000225964,9606.ENSP00000226574,9606.ENSP00000229795,9606.ENSP00000241256,9606.ENSP00000254066,9606.ENSP00000257904,9606.ENSP00000260010,9606.ENSP00000263025,9606.ENSP00000263339,9606.ENSP00000263341,9606.ENSP00000275493,9606.ENSP00000287820,9606.ENSP00000290866,…	MAPK1,XBP1,NFKBIA,MMP2,SERPINE1,CCL2,COL1A1,NFKB1,MAPK14,GHSR,RARA,CDK4,TLR2,MAPK3,IL1A,IL1B,EGFR,PPARG,ACE,NOS3,UGT1A1,CXCL8,GSK3B,PGR,NOS2,CASP9,ESR2,MAP2K3,PTPN22,ABL1,SRC,TLR4,AR,PADI2,SYK,AKR1C3,AKR1C2,MAPK8,CXCL1,RELA,IL6,KDM3A,CREB1,TNF,ESR1,RXRA,EIF4E,HDAC2,CASP1,NR1H4,AKT1,IRF3,FFAR2,IGF1R,LPL,MYD88
GO:0044419	Biological process involved in interspecies interaction between organisms	87	1490	0.67	2.06	1.13e-32	9606.ENSP00000215832,9606.ENSP00000216037,9606.ENSP00000216797,9606.ENSP00000223095,9606.ENSP00000224784,9606.ENSP00000225275,9606.ENSP00000225831,9606.ENSP00000226574,9606.ENSP00000229795,9606.ENSP00000241256,9606.ENSP00000248553,9606.ENSP00000254066,9606.ENSP00000257904,9606.ENSP00000260010,9606.ENSP00000261267,9606.ENSP00000261769,9606.ENSP00000262290,9606.ENSP00000263025,9606.ENSP00000263339,…	MAPK1,XBP1,NFKBIA,SERPINE1,ACTA2,MPO,CCL2,NFKB1,MAPK14,GHSR,HSPB1,RARA,CDK4,TLR2,LYZ,CDH1,LPO,MAPK3,IL1A,IL1B,SELP,NRP1,TP53,EGFR,APP,CSF1R,PPARG,ACE,BAX,ERAP1,TLR3,NOS3,ANPEP,INSR,UGT1A1,CXCL8,F2,PLG,CASP3,NOS2,CASP9,PRKCD,SELE,HSP90AA1,MAP2K3,FYN,TJP1,EPHA2,CASP8,PTPN22,PTGS2,JUN,HSP90AB1,ABL1,HDAC1,SRC,TLR4,PADI4,SYK,BCL2L1,MAPK8,CXCL1,BCL2,RELA,IL6,ACE2,TNF,MAVS,PIK3CG,HDAC2,IKBKB,JAK3,CASP1,…
GO:0032496	Response to lipopolysaccharide	47	314	1.08	3.86	3.77e-32	9606.ENSP00000215832,9606.ENSP00000216037,9606.ENSP00000216797,9606.ENSP00000223095,9606.ENSP00000225275,9606.ENSP00000225831,9606.ENSP00000226574,9606.ENSP00000229795,9606.ENSP00000241256,9606.ENSP00000254066,9606.ENSP00000257904,9606.ENSP00000260010,9606.ENSP00000263025,9606.ENSP00000263339,9606.ENSP00000263341,9606.ENSP00000263686,9606.ENSP00000290866,9606.ENSP00000297494,9606.ENSP00000304845,…	MAPK1,XBP1,NFKBIA,SERPINE1,MPO,CCL2,NFKB1,MAPK14,GHSR,RARA,CDK4,TLR2,MAPK3,IL1A,IL1B,SELP,ACE,NOS3,UGT1A1,CXCL8,CASP3,NOS2,CASP9,SELE,MAP2K3,TJP1,CASP8,PTPN22,PTGS2,ABL1,SRC,TLR4,MAPK8,CXCL1,RELA,IL6,TNF,HDAC2,CASP1,SOD2,NR1H4,AKT1,ELANE,IRF3,MYD88,NOTCH1,SNCA
GO:0009410	Response to xenobiotic stimulus	52	422	1	3.44	4.42e-32	9606.ENSP00000216117,9606.ENSP00000219070,9606.ENSP00000225964,9606.ENSP00000226279,9606.ENSP00000227507,9606.ENSP00000228872,9606.ENSP00000241052,9606.ENSP00000257904,9606.ENSP00000261769,9606.ENSP00000262290,9606.ENSP00000263341,9606.ENSP00000269305,9606.ENSP00000270142,9606.ENSP00000287820,9606.ENSP00000290866,9606.ENSP00000296795,9606.ENSP00000302111,9606.ENSP00000303174,9606.ENSP00000304845,…	HMOX1,MMP2,COL1A1,CD38,CCND1,CDKN1B,CAT,CDK4,CDH1,LPO,IL1B,TP53,SOD1,PPARG,ACE,TLR3,MGMT,UGT1A6,UGT1A1,CASP3,TYMS,NQO1,HSPA5,NOS2,HSP90AA1,GSTA1,UGT1A10,UGT1A9,TJP1,PTGS2,JUN,HSP90AB1,ABL1,UGT1A7,UGT1A8,SRC,CA9,PCNA,CHEK2,NFE2L2,BCL2,ABCC1,CREB1,TNF,HDAC2,CYP2E1,SOD2,LCK,ABCB1,ABCC2,LPL,SNCA
GO:0006468	Protein phosphorylation	64	736	0.85	2.74	5.6e-32	9606.ENSP00000215832,9606.ENSP00000217244,9606.ENSP00000225831,9606.ENSP00000226730,9606.ENSP00000227507,9606.ENSP00000229795,9606.ENSP00000254066,9606.ENSP00000256383,9606.ENSP00000257290,9606.ENSP00000257904,9606.ENSP00000260010,9606.ENSP00000263025,9606.ENSP00000263923,9606.ENSP00000265171,9606.ENSP00000265371,9606.ENSP00000269571,9606.ENSP00000275493,9606.ENSP00000282356,9606.ENSP00000284981,…	MAPK1,CSNK2A1,CCL2,IL2,CCND1,MAPK14,RARA,EIF2S1,PDGFRA,CDK4,TLR2,MAPK3,KDR,EGF,NRP1,ERBB2,EGFR,CAMK4,APP,CSF1R,BAX,TLR3,LRRK2,INSR,EIF2AK3,PRKACA,EDNRA,MET,GSK3B,PRKCD,DYRK1A,MAP2K3,FYN,EPHA2,ABL1,SRC,TLR4,SYK,PRKD3,CHEK2,SQSTM1,PDK1,MAPK8,BCL2,CREB1,CHEK1,CDC7,MAPK9,ERN1,RAF1,WEE1,PRKCA,MAP2K4,PIK3CG,PIK3R1,IKBKB,JAK3,AKT1,DYRK1B,LCK,IRAK4,MAP3K14,PRKCB,IGF1R
GO:0048856	Anatomical structure development	155	5117	0.39	1.2	6.93e-32	9606.ENSP00000053867,9606.ENSP00000212015,9606.ENSP00000215832,9606.ENSP00000216037,9606.ENSP00000216117,9606.ENSP00000219070,9606.ENSP00000223095,9606.ENSP00000223136,9606.ENSP00000224784,9606.ENSP00000225831,9606.ENSP00000225964,9606.ENSP00000226574,9606.ENSP00000226730,9606.ENSP00000227507,9606.ENSP00000228872,9606.ENSP00000229795,9606.ENSP00000236826,9606.ENSP00000241052,9606.ENSP00000241256,…	GRN,SIRT1,MAPK1,XBP1,HMOX1,MMP2,SERPINE1,FIS1,ACTA2,CCL2,COL1A1,NFKB1,IL2,CCND1,CDKN1B,MAPK14,MMP8,CAT,GHSR,CMA1,KRT5,RARA,PDGFRA,CDK4,TLR2,MMP13,CDH1,MAPK3,TYR,IL1A,IL1B,KDR,PIK3CA,ENPEP,CASP6,EGF,NRP1,POLB,TP53,ERBB2,SOD1,EGFR,CAMK4,APP,CA2,AKR1B1,CSF1R,PPARG,ACE,BAX,ERAP1,TLR3,NOS3,AQP3,HPRT1,LRRK2,ANPEP,MGMT,UGT1A6,ACHE,INSR,FASN,UGT1A1,CXCL8,EIF2AK3,MMP14,PLG,PRKACA,CASP3,CASP2,EDNRA,TYMS,ME…
GO:0071495	Cellular response to endogenous stimulus	75	1103	0.74	2.29	1.65e-31	9606.ENSP00000212015,9606.ENSP00000215832,9606.ENSP00000216037,9606.ENSP00000219070,9606.ENSP00000225831,9606.ENSP00000225964,9606.ENSP00000226574,9606.ENSP00000241256,9606.ENSP00000254066,9606.ENSP00000257290,9606.ENSP00000257904,9606.ENSP00000261769,9606.ENSP00000263025,9606.ENSP00000263967,9606.ENSP00000265164,9606.ENSP00000269305,9606.ENSP00000269571,9606.ENSP00000270142,9606.ENSP00000275493,…	SIRT1,MAPK1,XBP1,MMP2,CCL2,COL1A1,NFKB1,GHSR,RARA,PDGFRA,CDK4,CDH1,MAPK3,PIK3CA,CASP6,TP53,ERBB2,SOD1,EGFR,ADRA2A,APP,CA2,PPARG,ACE,LRRK2,INSR,UGT1A1,CXCL8,PRKACA,CASP3,EDNRA,HSPA5,GSK3B,PGR,CASP9,PRKCD,ATF4,ESR2,FYN,PTPN22,PTGS2,CASP7,JUN,PTPN1,ABL1,HDAC1,SRC,TLR4,AR,PADI2,BCL2L1,AKR1C3,AKR1C2,GPT,ITGA4,NFE2L2,ABCC1,RELA,KDM3A,CHEK1,CD44,TNF,ESR1,BDNF,PIK3CG,RXRA,EIF4E,PIK3R1,HDAC2,JAK3,NR1H4,AK…
GO:0048731	System development	134	3867	0.45	1.34	2.76e-31	9606.ENSP00000053867,9606.ENSP00000212015,9606.ENSP00000215832,9606.ENSP00000216037,9606.ENSP00000216117,9606.ENSP00000219070,9606.ENSP00000223095,9606.ENSP00000224784,9606.ENSP00000225831,9606.ENSP00000225964,9606.ENSP00000226730,9606.ENSP00000227507,9606.ENSP00000228872,9606.ENSP00000229795,9606.ENSP00000241052,9606.ENSP00000241256,9606.ENSP00000250378,9606.ENSP00000254066,9606.ENSP00000257290,…	GRN,SIRT1,MAPK1,XBP1,HMOX1,MMP2,SERPINE1,ACTA2,CCL2,COL1A1,IL2,CCND1,CDKN1B,MAPK14,CAT,GHSR,CMA1,RARA,PDGFRA,TLR2,MMP13,CDH1,MAPK3,TYR,IL1A,IL1B,KDR,PIK3CA,ENPEP,EGF,NRP1,POLB,TP53,ERBB2,SOD1,EGFR,CAMK4,APP,AKR1B1,CSF1R,PPARG,ACE,BAX,ERAP1,TLR3,NOS3,HPRT1,LRRK2,ANPEP,UGT1A6,ACHE,INSR,FASN,UGT1A1,CXCL8,EIF2AK3,MMP14,PLG,PRKACA,CASP3,CASP2,EDNRA,TYMS,MET,IMPDH2,HSPA5,GSK3B,PGR,CASP9,HSP90AA1,ATF4,D…
GO:0019220	Regulation of phosphate metabolic process	83	1405	0.68	2.06	2.87e-31	9606.ENSP00000212015,9606.ENSP00000215832,9606.ENSP00000216037,9606.ENSP00000223136,9606.ENSP00000226730,9606.ENSP00000227507,9606.ENSP00000228872,9606.ENSP00000247668,9606.ENSP00000248553,9606.ENSP00000257290,9606.ENSP00000263025,9606.ENSP00000263341,9606.ENSP00000263923,9606.ENSP00000263967,9606.ENSP00000265171,9606.ENSP00000265371,9606.ENSP00000269305,9606.ENSP00000269571,9606.ENSP00000270142,…	SIRT1,MAPK1,XBP1,FIS1,IL2,CCND1,CDKN1B,TRAF2,HSPB1,PDGFRA,MAPK3,IL1B,KDR,PIK3CA,EGF,NRP1,TP53,ERBB2,SOD1,EGFR,ADRA2A,APP,CSF1R,PPARG,HMGCR,ACE,BAX,TLR3,NOS3,DUSP16,LRRK2,HDAC3,INSR,EIF2AK3,F2,CASP3,MET,GSK3B,NOS2,PRKCD,HSP90AA1,MAP2K3,FYN,OCLN,EPHA2,PTPN22,PTGS2,JUN,HSP90AB1,PTPN1,MMP9,ABL1,SRC,TLR4,TXN,AR,SYK,HDAC6,XDH,CHEK2,SQSTM1,PDK1,ITGB2,BCL2,IL6,GCG,CD44,TNF,ERN1,RAF1,MAVS,MAP2K4,BDNF,PIK3…
GO:0043085	Positive regulation of catalytic activity	77	1191	0.72	2.2	4.07e-31	9606.ENSP00000053867,9606.ENSP00000212015,9606.ENSP00000215832,9606.ENSP00000223136,9606.ENSP00000225831,9606.ENSP00000226730,9606.ENSP00000227507,9606.ENSP00000228872,9606.ENSP00000229795,9606.ENSP00000241356,9606.ENSP00000247668,9606.ENSP00000257290,9606.ENSP00000263025,9606.ENSP00000263341,9606.ENSP00000263923,9606.ENSP00000263967,9606.ENSP00000265164,9606.ENSP00000265171,9606.ENSP00000269571,…	GRN,SIRT1,MAPK1,FIS1,CCL2,IL2,CCND1,CDKN1B,MAPK14,ADORA3,TRAF2,PDGFRA,MAPK3,IL1B,KDR,PIK3CA,CASP6,EGF,ERBB2,SOD1,EGFR,ADRA2A,APP,CSF1R,PPARG,ACE,BAX,TLR3,NOS3,LRRK2,INSR,EIF2AK3,CYCS,F2,CASP2,EDNRA,MET,GSK3B,NOS2,CASP9,PRKCD,SELE,F3,HSP90AA1,MAP2K3,FYN,EPHA2,CASP8,SLC22A2,HSP90AB1,PTPN1,ABL1,SRC,TLR4,TXN,SYK,PCNA,XDH,SLC11A2,MAPK8,ITGB2,BCL2,GCG,DHFR,CD44,TNF,ERN1,RAF1,ESR1,PIK3CG,CASP1,AKT1,ELAN…
GO:0009607	Response to biotic stimulus	82	1375	0.68	2.07	4.07e-31	9606.ENSP00000215832,9606.ENSP00000216037,9606.ENSP00000216797,9606.ENSP00000223095,9606.ENSP00000224784,9606.ENSP00000225275,9606.ENSP00000225831,9606.ENSP00000226574,9606.ENSP00000229795,9606.ENSP00000241256,9606.ENSP00000248553,9606.ENSP00000254066,9606.ENSP00000257904,9606.ENSP00000260010,9606.ENSP00000261267,9606.ENSP00000261769,9606.ENSP00000262290,9606.ENSP00000263025,9606.ENSP00000263339,…	MAPK1,XBP1,NFKBIA,SERPINE1,ACTA2,MPO,CCL2,NFKB1,MAPK14,GHSR,HSPB1,RARA,CDK4,TLR2,LYZ,CDH1,LPO,MAPK3,IL1A,IL1B,SELP,TP53,APP,CSF1R,PPARG,ACE,BAX,ERAP1,TLR3,NOS3,UGT1A1,CXCL8,EIF2AK3,F2,CASP3,HSPA5,GSK3B,NOS2,CASP9,PRKCD,SELE,HSP90AA1,MAP2K3,FYN,TJP1,EPHA2,CASP8,PTPN22,PTGS2,ABL1,SRC,TLR4,PADI4,SYK,BCL2L1,MAPK8,CXCL1,BCL2,RELA,IL6,TNF,MAVS,PIK3CG,HDAC2,IKBKB,JAK3,CASP1,CYP2E1,SOD2,NR1H4,DDIT3,AKT1,…
GO:0031325	Positive regulation of cellular metabolic process	120	3114	0.49	1.46	5.17e-31	9606.ENSP00000212015,9606.ENSP00000215832,9606.ENSP00000216037,9606.ENSP00000216117,9606.ENSP00000216797,9606.ENSP00000225964,9606.ENSP00000226279,9606.ENSP00000226574,9606.ENSP00000226730,9606.ENSP00000227507,9606.ENSP00000228872,9606.ENSP00000229795,9606.ENSP00000236826,9606.ENSP00000241256,9606.ENSP00000247668,9606.ENSP00000254066,9606.ENSP00000257290,9606.ENSP00000260010,9606.ENSP00000261769,…	SIRT1,MAPK1,XBP1,HMOX1,NFKBIA,COL1A1,CD38,NFKB1,IL2,CCND1,CDKN1B,MAPK14,MMP8,GHSR,TRAF2,RARA,PDGFRA,TLR2,CDH1,MAPK3,IL1A,IL1B,KDR,PIK3CA,EGF,NRP1,TP53,ERBB2,SOD1,EGFR,ADRA2A,CAMK4,APP,CSF1R,PPARG,ACE,BAX,TLR3,NOS3,HPRT1,LRRK2,MGMT,HDAC3,INSR,CXCL8,EIF2AK3,F2,CASP3,MET,HSPA5,GSK3B,PGR,NOS2,PRKCD,HSP90AA1,ATF4,DYRK1A,ESR2,MAP2K3,FYN,EPHA2,PTGS2,ATF6,JUN,HSP90AB1,PTPN1,MMP9,ABL1,HDAC1,SRC,TLR4,TXN,A…
GO:0051246	Regulation of protein metabolic process	110	2622	0.53	1.57	9.58e-31	9606.ENSP00000053867,9606.ENSP00000212015,9606.ENSP00000215832,9606.ENSP00000216037,9606.ENSP00000216797,9606.ENSP00000217244,9606.ENSP00000223095,9606.ENSP00000223136,9606.ENSP00000226574,9606.ENSP00000226730,9606.ENSP00000227507,9606.ENSP00000228872,9606.ENSP00000247668,9606.ENSP00000248553,9606.ENSP00000254066,9606.ENSP00000256383,9606.ENSP00000261769,9606.ENSP00000263025,9606.ENSP00000263341,…	GRN,SIRT1,MAPK1,XBP1,NFKBIA,CSNK2A1,SERPINE1,FIS1,NFKB1,IL2,CCND1,CDKN1B,TRAF2,HSPB1,RARA,EIF2S1,CDH1,MAPK3,IL1B,KDR,PIK3CA,CASP6,EGF,NRP1,TP53,ERBB2,SOD1,EGFR,ADRA2A,APP,CSF1R,PPARG,HMGCR,ACE,BAX,TLR3,DUSP16,LRRK2,MGMT,HDAC3,INSR,EIF2AK3,CYCS,MMP14,F2,PRKACA,CASP3,CASP2,TYMS,NQO1,HSPA5,GSK3B,NOS2,CASP9,PRKCD,F3,HSP90AA1,ATF4,DYRK1A,MAP2K3,FYN,OCLN,CASP8,PTPN22,SLC22A2,PTGS2,JUN,HSP90AB1,PTPN1,MM…
GO:0007165	Signal transduction	147	4714	0.4	1.22	1.01e-30	9606.ENSP00000012443,9606.ENSP00000053867,9606.ENSP00000212015,9606.ENSP00000215832,9606.ENSP00000216037,9606.ENSP00000216117,9606.ENSP00000216797,9606.ENSP00000217244,9606.ENSP00000219070,9606.ENSP00000223136,9606.ENSP00000225831,9606.ENSP00000225964,9606.ENSP00000226279,9606.ENSP00000226574,9606.ENSP00000226730,9606.ENSP00000227507,9606.ENSP00000228872,9606.ENSP00000229795,9606.ENSP00000241256,…	PPP5C,GRN,SIRT1,MAPK1,XBP1,HMOX1,NFKBIA,CSNK2A1,MMP2,FIS1,CCL2,COL1A1,CD38,NFKB1,IL2,CCND1,CDKN1B,MAPK14,GHSR,ADORA3,TRAF2,HSPB1,RARA,EIF2S1,PDGFRA,CDK4,TLR2,MAPK3,IL1A,IL1B,SELP,KDR,PIK3CA,ENPEP,CASP6,EGF,NRP1,POLB,TP53,ERBB2,EGFR,ADRA2A,CAMK4,APP,CA2,CSF1R,PPARG,BAX,ERAP1,TLR3,NOS3,LRRK2,ANPEP,ACHE,INSR,CXCL8,EIF2AK3,CYCS,F2,PRKACA,CASP3,CASP2,EDNRA,MET,HSPA5,GSK3B,PGR,NOS2,CASP9,PRKCD,SELE,PTG…
GO:0051247	Positive regulation of protein metabolic process	85	1512	0.66	1.97	1.03e-30	9606.ENSP00000053867,9606.ENSP00000212015,9606.ENSP00000215832,9606.ENSP00000216037,9606.ENSP00000216797,9606.ENSP00000217244,9606.ENSP00000223136,9606.ENSP00000226730,9606.ENSP00000227507,9606.ENSP00000228872,9606.ENSP00000247668,9606.ENSP00000263025,9606.ENSP00000263341,9606.ENSP00000263923,9606.ENSP00000263967,9606.ENSP00000265164,9606.ENSP00000265171,9606.ENSP00000265371,9606.ENSP00000269305,…	GRN,SIRT1,MAPK1,XBP1,NFKBIA,CSNK2A1,FIS1,IL2,CCND1,CDKN1B,TRAF2,MAPK3,IL1B,KDR,PIK3CA,CASP6,EGF,NRP1,TP53,ERBB2,EGFR,ADRA2A,APP,CSF1R,PPARG,ACE,BAX,TLR3,LRRK2,HDAC3,INSR,EIF2AK3,CYCS,MMP14,F2,CASP3,CASP2,HSPA5,GSK3B,CASP9,PRKCD,F3,HSP90AA1,DYRK1A,MAP2K3,FYN,CASP8,PTPN22,SLC22A2,PTGS2,HSP90AB1,PTPN1,MMP9,ABL1,SRC,TLR4,TXN,SYK,HDAC6,XDH,CHEK2,SQSTM1,SLC11A2,MAPK8,NFE2L2,BCL2,RELA,IL6,GCG,MAPK9,CD44…
GO:0009617	Response to bacterium	60	663	0.86	2.78	1.05e-30	9606.ENSP00000215832,9606.ENSP00000216037,9606.ENSP00000216797,9606.ENSP00000223095,9606.ENSP00000225275,9606.ENSP00000225831,9606.ENSP00000226574,9606.ENSP00000229795,9606.ENSP00000241256,9606.ENSP00000254066,9606.ENSP00000257904,9606.ENSP00000260010,9606.ENSP00000261267,9606.ENSP00000261769,9606.ENSP00000262290,9606.ENSP00000263025,9606.ENSP00000263339,9606.ENSP00000263341,9606.ENSP00000263686,…	MAPK1,XBP1,NFKBIA,SERPINE1,MPO,CCL2,NFKB1,MAPK14,GHSR,RARA,CDK4,TLR2,LYZ,CDH1,LPO,MAPK3,IL1A,IL1B,SELP,APP,ACE,ERAP1,TLR3,NOS3,UGT1A1,CXCL8,F2,CASP3,NOS2,CASP9,PRKCD,SELE,MAP2K3,TJP1,EPHA2,CASP8,PTPN22,PTGS2,ABL1,SRC,TLR4,SYK,MAPK8,CXCL1,RELA,IL6,TNF,MAVS,HDAC2,CASP1,CYP2E1,SOD2,NR1H4,AKT1,ELANE,IRF3,LPL,MYD88,NOTCH1,SNCA
GO:0044237	Cellular metabolic process	173	6568	0.33	1.06	2.74e-30	9606.ENSP00000012443,9606.ENSP00000212015,9606.ENSP00000215832,9606.ENSP00000216037,9606.ENSP00000216117,9606.ENSP00000217244,9606.ENSP00000221130,9606.ENSP00000223095,9606.ENSP00000223136,9606.ENSP00000225275,9606.ENSP00000225831,9606.ENSP00000226574,9606.ENSP00000226730,9606.ENSP00000227507,9606.ENSP00000228872,9606.ENSP00000229795,9606.ENSP00000241052,9606.ENSP00000250378,9606.ENSP00000254066,…	PPP5C,SIRT1,MAPK1,XBP1,HMOX1,CSNK2A1,GSR,SERPINE1,FIS1,MPO,CCL2,NFKB1,IL2,CCND1,CDKN1B,MAPK14,CAT,CMA1,RARA,EIF2S1,FOLH1,PDGFRA,CDK4,TLR2,ALDH2,LPO,MAPK3,TYR,KDR,PIK3CA,MGLL,ENPEP,EGF,NRP1,POLB,TP53,ERBB2,SOD1,ACP1,EGFR,ADRA2A,CAMK4,APP,CA2,AKR1B1,CSF1R,PPARG,HMGCR,ACE,BAX,ALPI,ERAP1,TLR3,NOS3,HPRT1,DUSP16,LRRK2,ANPEP,MGMT,UGT1A6,ACHE,INSR,FASN,UGT1A1,EIF2AK3,CYCS,PRKACA,EDNRA,TYMS,MET,NQO1,NEU4,…
GO:0007275	Multicellular organism development	138	4209	0.42	1.27	3.68e-30	9606.ENSP00000053867,9606.ENSP00000212015,9606.ENSP00000215832,9606.ENSP00000216037,9606.ENSP00000216117,9606.ENSP00000219070,9606.ENSP00000223095,9606.ENSP00000224784,9606.ENSP00000225831,9606.ENSP00000225964,9606.ENSP00000226730,9606.ENSP00000227507,9606.ENSP00000228872,9606.ENSP00000229795,9606.ENSP00000236826,9606.ENSP00000241052,9606.ENSP00000241256,9606.ENSP00000250378,9606.ENSP00000254066,…	GRN,SIRT1,MAPK1,XBP1,HMOX1,MMP2,SERPINE1,ACTA2,CCL2,COL1A1,IL2,CCND1,CDKN1B,MAPK14,MMP8,CAT,GHSR,CMA1,RARA,PDGFRA,TLR2,MMP13,CDH1,MAPK3,TYR,IL1A,IL1B,KDR,PIK3CA,ENPEP,EGF,NRP1,POLB,TP53,ERBB2,SOD1,EGFR,CAMK4,APP,AKR1B1,CSF1R,PPARG,ACE,BAX,ERAP1,TLR3,NOS3,HPRT1,LRRK2,ANPEP,UGT1A6,ACHE,INSR,FASN,UGT1A1,CXCL8,EIF2AK3,MMP14,PLG,PRKACA,CASP3,CASP2,EDNRA,TYMS,MET,IMPDH2,HSPA5,GSK3B,PGR,CASP9,HSP90AA1,A…
GO:0007154	Cell communication	153	5165	0.38	1.17	3.9e-30	9606.ENSP00000012443,9606.ENSP00000053867,9606.ENSP00000212015,9606.ENSP00000215832,9606.ENSP00000216037,9606.ENSP00000216117,9606.ENSP00000216797,9606.ENSP00000217244,9606.ENSP00000219070,9606.ENSP00000223136,9606.ENSP00000225831,9606.ENSP00000225964,9606.ENSP00000226279,9606.ENSP00000226574,9606.ENSP00000226730,9606.ENSP00000227507,9606.ENSP00000228872,9606.ENSP00000229795,9606.ENSP00000241256,…	PPP5C,GRN,SIRT1,MAPK1,XBP1,HMOX1,NFKBIA,CSNK2A1,MMP2,FIS1,CCL2,COL1A1,CD38,NFKB1,IL2,CCND1,CDKN1B,MAPK14,GHSR,ADORA3,TRAF2,HSPB1,RARA,EIF2S1,PDGFRA,CDK4,TLR2,MAPK3,IL1A,IL1B,SELP,KDR,PIK3CA,ENPEP,CASP6,EGF,NRP1,POLB,TP53,ERBB2,SOD1,EGFR,ADRA2A,CAMK4,APP,CA2,CSF1R,PPARG,BAX,ALB,ERAP1,TLR3,NOS3,AQP3,LRRK2,ANPEP,ACHE,INSR,CXCL8,EIF2AK3,CYCS,F2,PLG,PRKACA,CASP3,CASP2,EDNRA,MET,NQO1,HSPA5,GSK3B,PGR,NO…
GO:0042127	Regulation of cell population proliferation	88	1669	0.63	1.87	4.75e-30	9606.ENSP00000053867,9606.ENSP00000212015,9606.ENSP00000215832,9606.ENSP00000216037,9606.ENSP00000216117,9606.ENSP00000216797,9606.ENSP00000217244,9606.ENSP00000219070,9606.ENSP00000225831,9606.ENSP00000226279,9606.ENSP00000226730,9606.ENSP00000227507,9606.ENSP00000228872,9606.ENSP00000229795,9606.ENSP00000241256,9606.ENSP00000241356,9606.ENSP00000254066,9606.ENSP00000257290,9606.ENSP00000257904,…	GRN,SIRT1,MAPK1,XBP1,HMOX1,NFKBIA,CSNK2A1,MMP2,CCL2,CD38,IL2,CCND1,CDKN1B,MAPK14,GHSR,ADORA3,RARA,PDGFRA,CDK4,TLR2,MAPK3,IL1A,IL1B,KDR,PIK3CA,EGF,NRP1,TP53,ERBB2,EGFR,ADRA2A,APP,CSF1R,PPARG,ACE,BAX,NOS3,LRRK2,INSR,CXCL8,F2,PLG,CASP3,PGR,NOS2,PTGDR2,F3,TJP1,COL18A1,PTPN22,PTGS1,PTGS2,JUN,MMP9,ABL1,HDAC1,SRC,TLR4,ALOX5,AR,SYK,BCL2L1,XDH,AKR1C3,AKR1C2,CXCL1,ITGA4,BCL2,RELA,IL6,ACE2,CHEK1,CDC7,TNF,ER…
GO:0040012	Regulation of locomotion	71	1032	0.74	2.28	5.78e-30	9606.ENSP00000053867,9606.ENSP00000212015,9606.ENSP00000215832,9606.ENSP00000216037,9606.ENSP00000216117,9606.ENSP00000219070,9606.ENSP00000223095,9606.ENSP00000224784,9606.ENSP00000225831,9606.ENSP00000225964,9606.ENSP00000241256,9606.ENSP00000241356,9606.ENSP00000248553,9606.ENSP00000252242,9606.ENSP00000257290,9606.ENSP00000261769,9606.ENSP00000263025,9606.ENSP00000263339,9606.ENSP00000263341,…	GRN,SIRT1,MAPK1,XBP1,HMOX1,MMP2,SERPINE1,ACTA2,CCL2,COL1A1,GHSR,ADORA3,HSPB1,KRT5,PDGFRA,CDH1,MAPK3,IL1A,IL1B,SELP,KDR,EGF,NRP1,EGFR,ADRA2A,APP,CSF1R,PPARG,ACE,NOS3,LRRK2,INSR,CXCL8,MMP14,PLG,MET,HSPA5,SELE,F3,MAP2K3,TJP1,EPHA2,PTPN22,PTGS2,JUN,MMP9,ABL1,HDAC1,SRC,TLR4,PADI2,HDAC6,CYP19A1,ITGA4,NFE2L2,BCL2,IL6,TNF,RAF1,PRKCA,PIK3CG,PIK3R1,HDAC2,SOD2,AKT1,PECAM1,ELANE,IGF1R,MYD88,NOTCH1,SNCA
GO:0023052	Signaling	151	5057	0.38	1.17	6.63e-30	9606.ENSP00000012443,9606.ENSP00000053867,9606.ENSP00000212015,9606.ENSP00000215832,9606.ENSP00000216037,9606.ENSP00000216117,9606.ENSP00000216797,9606.ENSP00000217244,9606.ENSP00000219070,9606.ENSP00000223136,9606.ENSP00000225831,9606.ENSP00000225964,9606.ENSP00000226279,9606.ENSP00000226574,9606.ENSP00000226730,9606.ENSP00000227507,9606.ENSP00000228872,9606.ENSP00000229795,9606.ENSP00000241256,…	PPP5C,GRN,SIRT1,MAPK1,XBP1,HMOX1,NFKBIA,CSNK2A1,MMP2,FIS1,CCL2,COL1A1,CD38,NFKB1,IL2,CCND1,CDKN1B,MAPK14,GHSR,ADORA3,TRAF2,HSPB1,RARA,EIF2S1,PDGFRA,CDK4,TLR2,MAPK3,IL1A,IL1B,SELP,KDR,PIK3CA,ENPEP,CASP6,EGF,NRP1,POLB,TP53,ERBB2,SOD1,EGFR,ADRA2A,CAMK4,APP,CA2,CSF1R,PPARG,BAX,ERAP1,TLR3,NOS3,LRRK2,ANPEP,ACHE,INSR,CXCL8,EIF2AK3,CYCS,F2,PLG,PRKACA,CASP3,CASP2,EDNRA,MET,NQO1,HSPA5,GSK3B,PGR,NOS2,CASP9,…
GO:0042325	Regulation of phosphorylation	77	1251	0.7	2.1	7.96e-30	9606.ENSP00000212015,9606.ENSP00000215832,9606.ENSP00000216037,9606.ENSP00000226730,9606.ENSP00000227507,9606.ENSP00000228872,9606.ENSP00000247668,9606.ENSP00000248553,9606.ENSP00000257290,9606.ENSP00000263025,9606.ENSP00000263341,9606.ENSP00000263923,9606.ENSP00000263967,9606.ENSP00000265171,9606.ENSP00000265371,9606.ENSP00000269305,9606.ENSP00000269571,9606.ENSP00000270142,9606.ENSP00000275493,…	SIRT1,MAPK1,XBP1,IL2,CCND1,CDKN1B,TRAF2,HSPB1,PDGFRA,MAPK3,IL1B,KDR,PIK3CA,EGF,NRP1,TP53,ERBB2,SOD1,EGFR,ADRA2A,APP,CSF1R,PPARG,HMGCR,ACE,BAX,TLR3,DUSP16,LRRK2,HDAC3,INSR,EIF2AK3,F2,CASP3,MET,PRKCD,HSP90AA1,MAP2K3,FYN,OCLN,EPHA2,PTPN22,PTGS2,JUN,HSP90AB1,PTPN1,MMP9,ABL1,SRC,TLR4,TXN,AR,SYK,HDAC6,XDH,CHEK2,SQSTM1,ITGB2,BCL2,IL6,GCG,CD44,TNF,ERN1,RAF1,MAVS,MAP2K4,BDNF,PIK3CG,PIK3R1,HDAC2,IKBKB,AKT1…
GO:0010628	Positive regulation of gene expression	74	1146	0.72	2.17	9.49e-30	9606.ENSP00000212015,9606.ENSP00000215832,9606.ENSP00000216037,9606.ENSP00000216117,9606.ENSP00000223095,9606.ENSP00000224784,9606.ENSP00000226730,9606.ENSP00000229795,9606.ENSP00000236826,9606.ENSP00000247668,9606.ENSP00000248553,9606.ENSP00000254066,9606.ENSP00000260010,9606.ENSP00000263025,9606.ENSP00000263339,9606.ENSP00000263341,9606.ENSP00000265171,9606.ENSP00000269305,9606.ENSP00000269571,…	SIRT1,MAPK1,XBP1,HMOX1,SERPINE1,ACTA2,IL2,MAPK14,MMP8,TRAF2,HSPB1,RARA,TLR2,MAPK3,IL1A,IL1B,EGF,TP53,ERBB2,SOD1,EGFR,ADRA2A,APP,CSF1R,PPARG,TLR3,NOS3,LRRK2,CXCL8,EIF2AK3,MMP14,GSK3B,PGR,NOS2,F3,HSP90AA1,ATF4,DYRK1A,OCLN,CASP8,PTPN22,SLC22A2,PTGS2,ABL1,HDAC1,SRC,TLR4,AR,PADI2,SYK,MAPK8,NFE2L2,RELA,IL6,CHEK1,MAPK9,TNF,ERN1,MAVS,ESR1,PIK3CG,PIK3R1,HDAC2,CASP1,NR1H4,DDIT3,AKT1,MMP12,ELANE,IRF3,FFAR2,…
GO:1901564	Organonitrogen compound metabolic process	149	4981	0.38	1.17	2.3e-29	9606.ENSP00000012443,9606.ENSP00000212015,9606.ENSP00000215832,9606.ENSP00000216037,9606.ENSP00000216117,9606.ENSP00000217244,9606.ENSP00000219070,9606.ENSP00000221130,9606.ENSP00000225831,9606.ENSP00000226730,9606.ENSP00000227507,9606.ENSP00000229795,9606.ENSP00000236826,9606.ENSP00000241052,9606.ENSP00000247668,9606.ENSP00000250378,9606.ENSP00000254066,9606.ENSP00000256383,9606.ENSP00000256999,…	PPP5C,SIRT1,MAPK1,XBP1,HMOX1,CSNK2A1,MMP2,GSR,CCL2,IL2,CCND1,MAPK14,MMP8,CAT,TRAF2,CMA1,RARA,EIF2S1,FOLH1,PDGFRA,CDK4,TLR2,MMP13,MAPK3,TYR,IL1B,KDR,ENPEP,CASP6,EGF,NRP1,ERBB2,SOD1,ACP1,EGFR,CAMK4,APP,CSF1R,HMGCR,ACE,BAX,ERAP1,TLR3,NOS3,HPRT1,DUSP16,LRRK2,ANPEP,HDAC3,ACHE,INSR,UGT1A1,EIF2AK3,CYCS,MMP14,F2,PRSS1,PLG,PRKACA,CASP3,CASP2,EDNRA,TYMS,MET,NEU4,IMPDH2,MMP1,HSPA5,GSK3B,NOS2,CASP9,PRKCD,F3,…
GO:0030334	Regulation of cell migration	67	927	0.77	2.34	2.94e-29	9606.ENSP00000053867,9606.ENSP00000212015,9606.ENSP00000215832,9606.ENSP00000216037,9606.ENSP00000216117,9606.ENSP00000219070,9606.ENSP00000223095,9606.ENSP00000224784,9606.ENSP00000225831,9606.ENSP00000225964,9606.ENSP00000241356,9606.ENSP00000248553,9606.ENSP00000252242,9606.ENSP00000257290,9606.ENSP00000261769,9606.ENSP00000263025,9606.ENSP00000263339,9606.ENSP00000263341,9606.ENSP00000263686,…	GRN,SIRT1,MAPK1,XBP1,HMOX1,MMP2,SERPINE1,ACTA2,CCL2,COL1A1,ADORA3,HSPB1,KRT5,PDGFRA,CDH1,MAPK3,IL1A,IL1B,SELP,KDR,EGF,NRP1,EGFR,ADRA2A,APP,CSF1R,PPARG,ACE,NOS3,INSR,CXCL8,MMP14,PLG,MET,HSPA5,SELE,F3,MAP2K3,TJP1,EPHA2,PTPN22,PTGS2,JUN,MMP9,ABL1,HDAC1,SRC,TLR4,PADI2,HDAC6,CYP19A1,ITGA4,NFE2L2,BCL2,IL6,TNF,PRKCA,PIK3CG,PIK3R1,HDAC2,SOD2,AKT1,PECAM1,ELANE,IGF1R,MYD88,NOTCH1
GO:0034097	Response to cytokine	63	804	0.8	2.48	3.84e-29	9606.ENSP00000212015,9606.ENSP00000215832,9606.ENSP00000216037,9606.ENSP00000216797,9606.ENSP00000219070,9606.ENSP00000225831,9606.ENSP00000225964,9606.ENSP00000226279,9606.ENSP00000226574,9606.ENSP00000229795,9606.ENSP00000247668,9606.ENSP00000254066,9606.ENSP00000257904,9606.ENSP00000260010,9606.ENSP00000263025,9606.ENSP00000263339,9606.ENSP00000263341,9606.ENSP00000263686,9606.ENSP00000269305,…	SIRT1,MAPK1,XBP1,NFKBIA,MMP2,CCL2,COL1A1,CD38,NFKB1,MAPK14,TRAF2,RARA,CDK4,TLR2,MAPK3,IL1A,IL1B,SELP,TP53,APP,CSF1R,TLR3,FASN,CXCL8,PRKACA,CASP3,TYMS,IMPDH2,HSPA5,GSK3B,NOS2,SELE,F3,CASP8,PTGS2,HSP90AB1,SRC,TLR4,PADI2,SYK,BCL2L1,CXCL1,ITGA4,NFE2L2,BCL2,RELA,IL6,KDM3A,CREB1,CD44,TNF,MAVS,PRKCA,MME,IKBKB,JAK3,CASP1,AKT1,IRF3,IRAK4,MYD88,NOTCH1,SNCA
GO:0019222	Regulation of metabolic process	174	6784	0.32	1.03	4.11e-29	9606.ENSP00000053867,9606.ENSP00000212015,9606.ENSP00000215832,9606.ENSP00000216037,9606.ENSP00000216117,9606.ENSP00000216797,9606.ENSP00000217244,9606.ENSP00000223095,9606.ENSP00000223136,9606.ENSP00000224784,9606.ENSP00000225831,9606.ENSP00000225964,9606.ENSP00000226279,9606.ENSP00000226574,9606.ENSP00000226730,9606.ENSP00000227507,9606.ENSP00000228872,9606.ENSP00000229795,9606.ENSP00000236826,…	GRN,SIRT1,MAPK1,XBP1,HMOX1,NFKBIA,CSNK2A1,SERPINE1,FIS1,ACTA2,CCL2,COL1A1,CD38,NFKB1,IL2,CCND1,CDKN1B,MAPK14,MMP8,CAT,GHSR,ADORA3,TRAF2,HSPB1,RARA,EIF2S1,PDGFRA,CDK4,TLR2,ALDH2,CDH1,MAPK3,IL1A,IL1B,KDR,PIK3CA,CASP6,EGF,NRP1,TP53,ERBB2,SOD1,EGFR,ADRA2A,CAMK4,APP,CSF1R,PPARG,HMGCR,ACE,BAX,TLR3,NOS3,HPRT1,DUSP16,LRRK2,MGMT,HDAC3,UGT1A6,ACHE,INSR,UGT1A1,CXCL8,EIF2AK3,CYCS,MMP14,F2,PRKACA,CASP3,CASP2,…
GO:0000302	Response to reactive oxygen species	36	169	1.24	4.37	5.12e-29	9606.ENSP00000212015,9606.ENSP00000215832,9606.ENSP00000216117,9606.ENSP00000219070,9606.ENSP00000225275,9606.ENSP00000225964,9606.ENSP00000241052,9606.ENSP00000257290,9606.ENSP00000263025,9606.ENSP00000263339,9606.ENSP00000270142,9606.ENSP00000275493,9606.ENSP00000297494,9606.ENSP00000311032,9606.ENSP00000319788,9606.ENSP00000331602,9606.ENSP00000346671,9606.ENSP00000360266,9606.ENSP00000361405,…	SIRT1,MAPK1,HMOX1,MMP2,MPO,COL1A1,CAT,PDGFRA,MAPK3,IL1A,SOD1,EGFR,NOS3,CASP3,NQO1,PRKCD,FYN,JUN,MMP9,ABL1,SRC,HDAC6,PCNA,AKR1C3,SOD3,MAPK8,NFE2L2,BCL2,RELA,IL6,MAPK9,ERN1,HDAC2,CYP2E1,SOD2,AKT1
GO:0051707	Response to other organism	78	1328	0.68	2.01	5.22e-29	9606.ENSP00000215832,9606.ENSP00000216037,9606.ENSP00000216797,9606.ENSP00000223095,9606.ENSP00000224784,9606.ENSP00000225275,9606.ENSP00000225831,9606.ENSP00000226574,9606.ENSP00000229795,9606.ENSP00000241256,9606.ENSP00000248553,9606.ENSP00000254066,9606.ENSP00000257904,9606.ENSP00000260010,9606.ENSP00000261267,9606.ENSP00000261769,9606.ENSP00000262290,9606.ENSP00000263025,9606.ENSP00000263339,…	MAPK1,XBP1,NFKBIA,SERPINE1,ACTA2,MPO,CCL2,NFKB1,MAPK14,GHSR,HSPB1,RARA,CDK4,TLR2,LYZ,CDH1,LPO,MAPK3,IL1A,IL1B,SELP,TP53,APP,CSF1R,PPARG,ACE,BAX,ERAP1,TLR3,NOS3,UGT1A1,CXCL8,F2,CASP3,NOS2,CASP9,PRKCD,SELE,HSP90AA1,MAP2K3,FYN,TJP1,EPHA2,CASP8,PTPN22,PTGS2,ABL1,SRC,TLR4,PADI4,SYK,BCL2L1,MAPK8,CXCL1,BCL2,RELA,IL6,TNF,MAVS,PIK3CG,HDAC2,IKBKB,JAK3,CASP1,CYP2E1,SOD2,NR1H4,AKT1,MMP12,ELANE,IRF3,LCK,IRAK4…
GO:1901699	Cellular response to nitrogen compound	57	637	0.86	2.7	7.6e-29	9606.ENSP00000215832,9606.ENSP00000216037,9606.ENSP00000219070,9606.ENSP00000225964,9606.ENSP00000226574,9606.ENSP00000241256,9606.ENSP00000247668,9606.ENSP00000257290,9606.ENSP00000257904,9606.ENSP00000261769,9606.ENSP00000263025,9606.ENSP00000263967,9606.ENSP00000265164,9606.ENSP00000269305,9606.ENSP00000270142,9606.ENSP00000275493,9606.ENSP00000284981,9606.ENSP00000285379,9606.ENSP00000287820,…	MAPK1,XBP1,MMP2,COL1A1,NFKB1,GHSR,TRAF2,PDGFRA,CDK4,CDH1,MAPK3,PIK3CA,CASP6,TP53,SOD1,EGFR,APP,CA2,PPARG,TLR3,LRRK2,ACHE,INSR,PRKACA,CASP3,EDNRA,HSPA5,GSK3B,PRKCD,ATF4,FYN,PTPN22,PTGS2,CASP7,JUN,PTPN1,ABL1,SRC,TLR4,BCL2L1,GPT,ITGA4,NFE2L2,ABCC1,RELA,CHEK1,TNF,MAVS,PIK3CG,PIK3R1,HDAC2,JAK3,NR1H4,AKT1,IRF3,IGF1R,SNCA
GO:0030335	Positive regulation of cell migration	53	529	0.91	2.9	7.79e-29	9606.ENSP00000053867,9606.ENSP00000212015,9606.ENSP00000215832,9606.ENSP00000216037,9606.ENSP00000216117,9606.ENSP00000219070,9606.ENSP00000223095,9606.ENSP00000224784,9606.ENSP00000225964,9606.ENSP00000248553,9606.ENSP00000257290,9606.ENSP00000263025,9606.ENSP00000263339,9606.ENSP00000263341,9606.ENSP00000263686,9606.ENSP00000263923,9606.ENSP00000265171,9606.ENSP00000265371,9606.ENSP00000275493,…	GRN,SIRT1,MAPK1,XBP1,HMOX1,MMP2,SERPINE1,ACTA2,COL1A1,HSPB1,PDGFRA,MAPK3,IL1A,IL1B,SELP,KDR,EGF,NRP1,EGFR,ADRA2A,APP,CSF1R,NOS3,INSR,CXCL8,MMP14,PLG,MET,HSPA5,F3,MAP2K3,TJP1,EPHA2,PTGS2,JUN,MMP9,ABL1,SRC,TLR4,HDAC6,ITGA4,NFE2L2,BCL2,IL6,TNF,PRKCA,PIK3CG,PIK3R1,SOD2,AKT1,PECAM1,IGF1R,NOTCH1
GO:0045937	Positive regulation of phosphate metabolic process	66	912	0.77	2.34	7.87e-29	9606.ENSP00000212015,9606.ENSP00000215832,9606.ENSP00000216037,9606.ENSP00000226730,9606.ENSP00000227507,9606.ENSP00000228872,9606.ENSP00000247668,9606.ENSP00000257290,9606.ENSP00000263025,9606.ENSP00000263341,9606.ENSP00000263923,9606.ENSP00000263967,9606.ENSP00000265171,9606.ENSP00000265371,9606.ENSP00000269305,9606.ENSP00000269571,9606.ENSP00000275493,9606.ENSP00000280155,9606.ENSP00000284981,…	SIRT1,MAPK1,XBP1,IL2,CCND1,CDKN1B,TRAF2,PDGFRA,MAPK3,IL1B,KDR,PIK3CA,EGF,NRP1,TP53,ERBB2,EGFR,ADRA2A,APP,CSF1R,PPARG,ACE,TLR3,NOS3,LRRK2,HDAC3,INSR,F2,MET,NOS2,PRKCD,HSP90AA1,MAP2K3,FYN,EPHA2,PTGS2,HSP90AB1,PTPN1,MMP9,ABL1,SRC,TLR4,TXN,AR,SYK,HDAC6,CHEK2,SQSTM1,BCL2,IL6,GCG,CD44,TNF,ERN1,RAF1,MAVS,MAP2K4,BDNF,PIK3CG,HDAC2,NR1H4,AKT1,PECAM1,ELANE,IGF1R,SNCA
GO:0071407	Cellular response to organic cyclic compound	52	508	0.92	2.93	1.15e-28	9606.ENSP00000215832,9606.ENSP00000219070,9606.ENSP00000225831,9606.ENSP00000225964,9606.ENSP00000226574,9606.ENSP00000228872,9606.ENSP00000257904,9606.ENSP00000261769,9606.ENSP00000263025,9606.ENSP00000263341,9606.ENSP00000265164,9606.ENSP00000270142,9606.ENSP00000275493,9606.ENSP00000284981,9606.ENSP00000287820,9606.ENSP00000290866,9606.ENSP00000296795,9606.ENSP00000298910,9606.ENSP00000302111,…	MAPK1,MMP2,CCL2,COL1A1,NFKB1,CDKN1B,CDK4,CDH1,MAPK3,IL1B,CASP6,SOD1,EGFR,APP,PPARG,ACE,TLR3,LRRK2,MGMT,UGT1A1,PRKACA,CASP3,HSPA5,GSK3B,PGR,CASP9,ATF4,ESR2,CASP8,PTGS2,CASP7,HSP90AB1,ABL1,SRC,AR,PADI2,AKR1C3,CHEK2,KDM3A,CREB1,CHEK1,TNF,MAVS,ESR1,PIK3CG,RXRA,EIF4E,HDAC2,NR1H4,IRF3,IGF1R,SNCA
GO:0044238	Primary metabolic process	178	7156	0.3	1	1.21e-28	9606.ENSP00000012443,9606.ENSP00000212015,9606.ENSP00000215832,9606.ENSP00000216037,9606.ENSP00000217244,9606.ENSP00000219070,9606.ENSP00000225831,9606.ENSP00000226574,9606.ENSP00000226730,9606.ENSP00000227507,9606.ENSP00000229795,9606.ENSP00000236826,9606.ENSP00000241052,9606.ENSP00000247668,9606.ENSP00000250378,9606.ENSP00000254066,9606.ENSP00000256383,9606.ENSP00000256999,9606.ENSP00000257290,…	PPP5C,SIRT1,MAPK1,XBP1,CSNK2A1,MMP2,CCL2,NFKB1,IL2,CCND1,MAPK14,MMP8,CAT,TRAF2,CMA1,RARA,EIF2S1,FOLH1,PDGFRA,CDK4,TLR2,MMP13,ALDH2,MAPK3,TYR,KDR,PIK3CA,MGLL,ENPEP,CASP6,EGF,NRP1,POLB,TP53,ERBB2,ACP1,EGFR,ADRA2A,CAMK4,APP,AKR1B1,CSF1R,PPARG,HMGCR,ACE,BAX,ERAP1,TLR3,NOS3,HPRT1,DUSP16,LRRK2,ANPEP,MGMT,HDAC3,ACHE,INSR,FASN,UGT1A1,EIF2AK3,CYCS,MMP14,F2,PRSS1,PLG,PRKACA,CASP3,CASP2,EDNRA,TYMS,MET,NEU4,…
GO:0009725	Response to hormone	61	762	0.81	2.5	1.25e-28	9606.ENSP00000212015,9606.ENSP00000216037,9606.ENSP00000216117,9606.ENSP00000219070,9606.ENSP00000225964,9606.ENSP00000226279,9606.ENSP00000226574,9606.ENSP00000227507,9606.ENSP00000228872,9606.ENSP00000229795,9606.ENSP00000241052,9606.ENSP00000241256,9606.ENSP00000254066,9606.ENSP00000257904,9606.ENSP00000260010,9606.ENSP00000263967,9606.ENSP00000280155,9606.ENSP00000285379,9606.ENSP00000287820,…	SIRT1,XBP1,HMOX1,MMP2,COL1A1,CD38,NFKB1,CCND1,CDKN1B,MAPK14,CAT,GHSR,RARA,CDK4,TLR2,PIK3CA,ADRA2A,CA2,PPARG,ACE,NOS3,INSR,UGT1A1,MMP14,PRKACA,CASP3,EDNRA,TYMS,NQO1,GSK3B,PGR,NOS2,CASP9,PRKCD,HSP90AA1,ESR2,PTGS2,PTPN1,SRC,AR,PADI2,PCNA,AKR1C3,AKR1C2,GPT,NFE2L2,BCL2,RELA,IL6,KDM3A,CREB1,TNF,ESR1,MME,RXRA,EIF4E,PIK3R1,JAK3,AKT1,IGF1R,NOTCH1
GO:2000145	Regulation of cell motility	68	988	0.74	2.25	1.31e-28	9606.ENSP00000053867,9606.ENSP00000212015,9606.ENSP00000215832,9606.ENSP00000216037,9606.ENSP00000216117,9606.ENSP00000219070,9606.ENSP00000223095,9606.ENSP00000224784,9606.ENSP00000225831,9606.ENSP00000225964,9606.ENSP00000241356,9606.ENSP00000248553,9606.ENSP00000252242,9606.ENSP00000257290,9606.ENSP00000261769,9606.ENSP00000263025,9606.ENSP00000263339,9606.ENSP00000263341,9606.ENSP00000263686,…	GRN,SIRT1,MAPK1,XBP1,HMOX1,MMP2,SERPINE1,ACTA2,CCL2,COL1A1,ADORA3,HSPB1,KRT5,PDGFRA,CDH1,MAPK3,IL1A,IL1B,SELP,KDR,EGF,NRP1,EGFR,ADRA2A,APP,CSF1R,PPARG,ACE,NOS3,INSR,CXCL8,MMP14,PLG,MET,HSPA5,SELE,F3,MAP2K3,TJP1,EPHA2,PTPN22,PTGS2,JUN,MMP9,ABL1,HDAC1,SRC,TLR4,PADI2,HDAC6,CYP19A1,ITGA4,NFE2L2,BCL2,IL6,TNF,RAF1,PRKCA,PIK3CG,PIK3R1,HDAC2,SOD2,AKT1,PECAM1,ELANE,IGF1R,MYD88,NOTCH1
GO:0010942	Positive regulation of cell death	55	590	0.88	2.76	1.36e-28	9606.ENSP00000053867,9606.ENSP00000212015,9606.ENSP00000216037,9606.ENSP00000216117,9606.ENSP00000219070,9606.ENSP00000223136,9606.ENSP00000225831,9606.ENSP00000228872,9606.ENSP00000247668,9606.ENSP00000256383,9606.ENSP00000265164,9606.ENSP00000269305,9606.ENSP00000270142,9606.ENSP00000284981,9606.ENSP00000287820,9606.ENSP00000290866,9606.ENSP00000293288,9606.ENSP00000296795,9606.ENSP00000298910,…	GRN,SIRT1,XBP1,HMOX1,MMP2,FIS1,CCL2,CDKN1B,TRAF2,EIF2S1,CASP6,TP53,SOD1,APP,PPARG,ACE,BAX,TLR3,LRRK2,CASP3,CASP2,NQO1,GSK3B,NOS2,CASP9,PRKCD,ATF4,FYN,CASP8,PTGS2,ATF6,CASP7,JUN,MMP9,ABL1,SRC,TLR4,SYK,HDAC6,AKR1C3,CHEK2,SQSTM1,HCAR2,MAPK8,ITGA4,ITGB2,IL6,MAPK9,TNF,MAP2K4,SOD2,DDIT3,LCK,NOTCH1,SNCA
GO:0042327	Positive regulation of phosphorylation	63	826	0.79	2.42	1.39e-28	9606.ENSP00000212015,9606.ENSP00000215832,9606.ENSP00000216037,9606.ENSP00000226730,9606.ENSP00000227507,9606.ENSP00000228872,9606.ENSP00000247668,9606.ENSP00000257290,9606.ENSP00000263025,9606.ENSP00000263341,9606.ENSP00000263923,9606.ENSP00000263967,9606.ENSP00000265171,9606.ENSP00000265371,9606.ENSP00000269305,9606.ENSP00000269571,9606.ENSP00000275493,9606.ENSP00000280155,9606.ENSP00000284981,…	SIRT1,MAPK1,XBP1,IL2,CCND1,CDKN1B,TRAF2,PDGFRA,MAPK3,IL1B,KDR,PIK3CA,EGF,NRP1,TP53,ERBB2,EGFR,ADRA2A,APP,CSF1R,PPARG,ACE,TLR3,LRRK2,HDAC3,INSR,F2,MET,PRKCD,HSP90AA1,MAP2K3,FYN,EPHA2,PTGS2,HSP90AB1,PTPN1,MMP9,ABL1,SRC,TLR4,TXN,AR,SYK,HDAC6,CHEK2,SQSTM1,BCL2,IL6,GCG,CD44,TNF,ERN1,RAF1,MAVS,MAP2K4,BDNF,PIK3CG,HDAC2,AKT1,PECAM1,ELANE,IGF1R,SNCA
GO:0009987	Cellular process	244	14826	0.12	0.69	1.92e-28	9606.ENSP00000012443,9606.ENSP00000053867,9606.ENSP00000212015,9606.ENSP00000215832,9606.ENSP00000216037,9606.ENSP00000216117,9606.ENSP00000216797,9606.ENSP00000217244,9606.ENSP00000219070,9606.ENSP00000221130,9606.ENSP00000223095,9606.ENSP00000223136,9606.ENSP00000224784,9606.ENSP00000225275,9606.ENSP00000225831,9606.ENSP00000225964,9606.ENSP00000226279,9606.ENSP00000226574,9606.ENSP00000226730,…	PPP5C,GRN,SIRT1,MAPK1,XBP1,HMOX1,NFKBIA,CSNK2A1,MMP2,GSR,SERPINE1,FIS1,ACTA2,MPO,CCL2,COL1A1,CD38,NFKB1,IL2,CCND1,CDKN1B,MAPK14,MMP8,CAT,GHSR,ADORA3,TRAF2,HSPB1,CMA1,KRT5,RARA,EIF2S1,FOLH1,DSG3,PDGFRA,CDK4,TLR2,MMP13,LYZ,ALDH2,CDH1,LPO,MAPK3,TYR,IL1A,IL1B,SELP,KDR,PIK3CA,MGLL,ENPEP,CASP6,EGF,NRP1,POLB,SLC5A1,TP53,ERBB2,SOD1,ACP1,EGFR,ADRA2A,CAMK4,APP,CA2,AKR1B1,CSF1R,PPARG,HMGCR,ACE,BAX,ALPI,ALB,…
GO:0002376	Immune system process	96	2121	0.56	1.64	2.11e-28	9606.ENSP00000053867,9606.ENSP00000212015,9606.ENSP00000215832,9606.ENSP00000216037,9606.ENSP00000216117,9606.ENSP00000225275,9606.ENSP00000225831,9606.ENSP00000226279,9606.ENSP00000226730,9606.ENSP00000229795,9606.ENSP00000257290,9606.ENSP00000260010,9606.ENSP00000261267,9606.ENSP00000263025,9606.ENSP00000263321,9606.ENSP00000263339,9606.ENSP00000263341,9606.ENSP00000263686,9606.ENSP00000263923,…	GRN,SIRT1,MAPK1,XBP1,HMOX1,MPO,CCL2,CD38,IL2,MAPK14,PDGFRA,TLR2,LYZ,MAPK3,TYR,IL1A,IL1B,SELP,KDR,PIK3CA,CASP6,POLB,TP53,ERBB2,SOD1,CAMK4,APP,CSF1R,PPARG,ACE,BAX,ERAP1,TLR3,HPRT1,FASN,CXCL8,F2,PLG,CASP3,IMPDH2,NOS2,CASP9,PRKCD,SELE,PTGDR2,HSP90AA1,ATF4,FYN,EPHA2,CASP8,PTPN22,JUN,MMP9,ABL1,SRC,TLR4,ALOX5,PADI4,SYK,SQSTM1,HCAR2,SLC11A2,CXCL1,ITGA4,ITGB2,BCL2,RELA,IL6,CREB1,CD44,TNF,ERAP2,RAF1,MAVS,P…
GO:0071216	Cellular response to biotic stimulus	39	232	1.13	3.85	3.3e-28	9606.ENSP00000215832,9606.ENSP00000216037,9606.ENSP00000216797,9606.ENSP00000223095,9606.ENSP00000225831,9606.ENSP00000226574,9606.ENSP00000229795,9606.ENSP00000241256,9606.ENSP00000254066,9606.ENSP00000257904,9606.ENSP00000260010,9606.ENSP00000263025,9606.ENSP00000263339,9606.ENSP00000263341,9606.ENSP00000269305,9606.ENSP00000297494,9606.ENSP00000306512,9606.ENSP00000307235,9606.ENSP00000324173,…	MAPK1,XBP1,NFKBIA,SERPINE1,CCL2,NFKB1,MAPK14,GHSR,RARA,CDK4,TLR2,MAPK3,IL1A,IL1B,TP53,NOS3,CXCL8,EIF2AK3,HSPA5,GSK3B,NOS2,MAP2K3,PTPN22,ABL1,SRC,TLR4,SYK,MAPK8,CXCL1,RELA,IL6,TNF,CASP1,NR1H4,DDIT3,AKT1,IRF3,MYD88,NOTCH1
GO:0032879	Regulation of localization	95	2103	0.56	1.63	5.63e-28	9606.ENSP00000212015,9606.ENSP00000215832,9606.ENSP00000216037,9606.ENSP00000216117,9606.ENSP00000216797,9606.ENSP00000223095,9606.ENSP00000223136,9606.ENSP00000225831,9606.ENSP00000226279,9606.ENSP00000226574,9606.ENSP00000229795,9606.ENSP00000241256,9606.ENSP00000241356,9606.ENSP00000252242,9606.ENSP00000260010,9606.ENSP00000261769,9606.ENSP00000263025,9606.ENSP00000263339,9606.ENSP00000263341,…	SIRT1,MAPK1,XBP1,HMOX1,NFKBIA,SERPINE1,FIS1,CCL2,CD38,NFKB1,MAPK14,GHSR,ADORA3,KRT5,TLR2,CDH1,MAPK3,IL1A,IL1B,CASP6,EGF,NRP1,ERBB2,SOD1,EGFR,ADRA2A,APP,CA2,PPARG,HMGCR,ACE,BAX,NOS3,LRRK2,HDAC3,ACHE,INSR,EIF2AK3,MMP14,F2,PRKACA,EDNRA,GSK3B,NOS2,PRKCD,SELE,HSP90AA1,ATF4,FYN,OCLN,EPHA2,PTPN22,PTGS2,KCNA3,HSP90AB1,PTPN1,MMP9,ABL1,SRC,TLR4,ALOX5,TXN,AR,SYK,BCL2L1,HDAC6,SQSTM1,HCAR2,MAPK8,CYP19A1,NFE2L…
GO:0002682	Regulation of immune system process	79	1438	0.65	1.89	1.19e-27	9606.ENSP00000053867,9606.ENSP00000212015,9606.ENSP00000215832,9606.ENSP00000216037,9606.ENSP00000216117,9606.ENSP00000216797,9606.ENSP00000223095,9606.ENSP00000225831,9606.ENSP00000226279,9606.ENSP00000226730,9606.ENSP00000229795,9606.ENSP00000236826,9606.ENSP00000247668,9606.ENSP00000254066,9606.ENSP00000260010,9606.ENSP00000263025,9606.ENSP00000263339,9606.ENSP00000263341,9606.ENSP00000263686,…	GRN,SIRT1,MAPK1,XBP1,HMOX1,NFKBIA,SERPINE1,CCL2,CD38,IL2,MAPK14,MMP8,TRAF2,RARA,TLR2,MAPK3,IL1A,IL1B,SELP,PIK3CA,CASP6,ERBB2,SOD1,CAMK4,APP,CSF1R,PPARG,BAX,ERAP1,TLR3,AQP3,LRRK2,CXCL8,MMP14,CASP3,NOS2,PRKCD,SELE,HSP90AA1,FYN,CASP8,PTPN22,PTPN1,ABL1,SRC,TLR4,PADI2,SYK,HCAR2,MAPK8,CYP19A1,ITGA4,NFE2L2,ITGB2,BCL2,RELA,IL6,CREB1,MAPK9,TNF,MAVS,ESR1,PRKCA,MAP2K4,PIK3R1,IKBKB,JAK3,CASP1,NR1H4,AKT1,MMP1…
GO:0001817	Regulation of cytokine production	59	739	0.81	2.46	1.45e-27	9606.ENSP00000212015,9606.ENSP00000216037,9606.ENSP00000216117,9606.ENSP00000223095,9606.ENSP00000226574,9606.ENSP00000226730,9606.ENSP00000229795,9606.ENSP00000236826,9606.ENSP00000241256,9606.ENSP00000247668,9606.ENSP00000248553,9606.ENSP00000254066,9606.ENSP00000260010,9606.ENSP00000263339,9606.ENSP00000263341,9606.ENSP00000270142,9606.ENSP00000280155,9606.ENSP00000284981,9606.ENSP00000286301,…	SIRT1,XBP1,HMOX1,SERPINE1,NFKB1,IL2,MAPK14,MMP8,GHSR,TRAF2,HSPB1,RARA,TLR2,IL1A,IL1B,SOD1,ADRA2A,APP,CSF1R,TLR3,LRRK2,EIF2AK3,F2,NOS2,F3,HSP90AA1,ATF4,MAP2K3,EPHA2,CASP8,PTPN22,PTGS2,HSP90AB1,ABL1,SRC,TLR4,ALOX5,SYK,POLA1,RELA,IL6,ACE2,TNF,MAVS,PIK3CG,PIK3R1,HDAC2,JAK3,CASP1,NR1H4,DDIT3,MC1R,MMP12,ELANE,IRF3,FFAR2,SLC37A4,LPL,MYD88
GO:0007166	Cell surface receptor signaling pathway	93	2040	0.57	1.64	1.5e-27	9606.ENSP00000212015,9606.ENSP00000215832,9606.ENSP00000216037,9606.ENSP00000216797,9606.ENSP00000217244,9606.ENSP00000219070,9606.ENSP00000225831,9606.ENSP00000225964,9606.ENSP00000226279,9606.ENSP00000226730,9606.ENSP00000227507,9606.ENSP00000228872,9606.ENSP00000229795,9606.ENSP00000241256,9606.ENSP00000241356,9606.ENSP00000247668,9606.ENSP00000248553,9606.ENSP00000257290,9606.ENSP00000260010,…	SIRT1,MAPK1,XBP1,NFKBIA,CSNK2A1,MMP2,CCL2,COL1A1,CD38,IL2,CCND1,CDKN1B,MAPK14,GHSR,ADORA3,TRAF2,HSPB1,PDGFRA,TLR2,MAPK3,IL1A,IL1B,KDR,PIK3CA,EGF,NRP1,TP53,ERBB2,EGFR,APP,CSF1R,PPARG,BAX,TLR3,NOS3,LRRK2,INSR,CXCL8,EIF2AK3,F2,PRKACA,CASP3,CASP2,EDNRA,MET,GSK3B,PRKCD,F3,FYN,EPHA2,CASP8,PTPN22,CASP7,JUN,PTPN1,MMP9,ABL1,SRC,TLR4,AR,SYK,BCL2L1,MAPK8,CXCL1,ITGA4,ITGB2,BCL2,RELA,IL6,MAPK9,CD44,TNF,RAF1,M…
GO:0016310	Phosphorylation	66	966	0.74	2.21	1.6e-27	9606.ENSP00000215832,9606.ENSP00000217244,9606.ENSP00000225831,9606.ENSP00000226730,9606.ENSP00000227507,9606.ENSP00000228872,9606.ENSP00000229795,9606.ENSP00000254066,9606.ENSP00000256383,9606.ENSP00000257290,9606.ENSP00000257904,9606.ENSP00000260010,9606.ENSP00000263025,9606.ENSP00000263923,9606.ENSP00000263967,9606.ENSP00000265171,9606.ENSP00000265371,9606.ENSP00000269571,9606.ENSP00000275493,…	MAPK1,CSNK2A1,CCL2,IL2,CCND1,CDKN1B,MAPK14,RARA,EIF2S1,PDGFRA,CDK4,TLR2,MAPK3,KDR,PIK3CA,EGF,NRP1,ERBB2,EGFR,CAMK4,APP,CSF1R,BAX,TLR3,LRRK2,INSR,EIF2AK3,PRKACA,EDNRA,MET,GSK3B,PRKCD,DYRK1A,MAP2K3,FYN,EPHA2,ABL1,SRC,TLR4,SYK,PRKD3,CHEK2,SQSTM1,PDK1,MAPK8,BCL2,CREB1,CHEK1,CDC7,MAPK9,ERN1,RAF1,WEE1,PRKCA,MAP2K4,PIK3CG,PIK3R1,IKBKB,JAK3,AKT1,DYRK1B,LCK,IRAK4,MAP3K14,PRKCB,IGF1R
GO:0001932	Regulation of protein phosphorylation	70	1108	0.71	2.09	1.82e-27	9606.ENSP00000212015,9606.ENSP00000215832,9606.ENSP00000216037,9606.ENSP00000226730,9606.ENSP00000227507,9606.ENSP00000228872,9606.ENSP00000247668,9606.ENSP00000248553,9606.ENSP00000263025,9606.ENSP00000263341,9606.ENSP00000263923,9606.ENSP00000263967,9606.ENSP00000265171,9606.ENSP00000265371,9606.ENSP00000269305,9606.ENSP00000269571,9606.ENSP00000270142,9606.ENSP00000275493,9606.ENSP00000280155,…	SIRT1,MAPK1,XBP1,IL2,CCND1,CDKN1B,TRAF2,HSPB1,MAPK3,IL1B,KDR,PIK3CA,EGF,NRP1,TP53,ERBB2,SOD1,EGFR,ADRA2A,APP,CSF1R,PPARG,HMGCR,ACE,BAX,TLR3,DUSP16,LRRK2,HDAC3,INSR,EIF2AK3,F2,CASP3,PRKCD,HSP90AA1,MAP2K3,FYN,OCLN,PTPN22,PTGS2,JUN,HSP90AB1,PTPN1,MMP9,ABL1,SRC,TLR4,TXN,SYK,HDAC6,XDH,CHEK2,SQSTM1,ITGB2,BCL2,IL6,GCG,CD44,TNF,ERN1,RAF1,MAVS,MAP2K4,BDNF,PIK3CG,HDAC2,AKT1,PECAM1,ELANE,SNCA
GO:0048585	Negative regulation of response to stimulus	83	1612	0.62	1.8	1.89e-27	9606.ENSP00000053867,9606.ENSP00000212015,9606.ENSP00000216037,9606.ENSP00000216117,9606.ENSP00000216797,9606.ENSP00000217244,9606.ENSP00000223095,9606.ENSP00000225831,9606.ENSP00000226574,9606.ENSP00000226730,9606.ENSP00000229795,9606.ENSP00000241256,9606.ENSP00000248553,9606.ENSP00000257290,9606.ENSP00000263339,9606.ENSP00000263341,9606.ENSP00000265371,9606.ENSP00000269305,9606.ENSP00000270142,…	GRN,SIRT1,XBP1,HMOX1,NFKBIA,CSNK2A1,SERPINE1,CCL2,NFKB1,IL2,MAPK14,GHSR,HSPB1,PDGFRA,IL1A,IL1B,NRP1,TP53,SOD1,EGFR,ADRA2A,APP,PPARG,HMGCR,BAX,NOS3,DUSP16,LRRK2,HDAC3,CXCL8,MMP14,F2,PLG,PRKACA,MET,HSPA5,GSK3B,PRKCD,DYRK1A,MAP2K3,FYN,EPHA2,CASP8,PTPN22,PTGS2,PTPN1,MMP9,ABL1,HDAC1,SRC,TLR4,ALOX5,TXN,AR,PADI2,SYK,BCL2L1,XDH,CHEK2,CYP19A1,NFE2L2,BCL2,RELA,IL6,ACE2,CD44,TNF,RAF1,ESR1,BDNF,HDAC2,JAK3,SO…
GO:0006807	Nitrogen compound metabolic process	169	6643	0.31	1.01	3.62e-27	9606.ENSP00000012443,9606.ENSP00000212015,9606.ENSP00000215832,9606.ENSP00000216037,9606.ENSP00000216117,9606.ENSP00000217244,9606.ENSP00000219070,9606.ENSP00000221130,9606.ENSP00000225831,9606.ENSP00000226574,9606.ENSP00000226730,9606.ENSP00000227507,9606.ENSP00000229795,9606.ENSP00000236826,9606.ENSP00000241052,9606.ENSP00000247668,9606.ENSP00000250378,9606.ENSP00000254066,9606.ENSP00000256383,…	PPP5C,SIRT1,MAPK1,XBP1,HMOX1,CSNK2A1,MMP2,GSR,CCL2,NFKB1,IL2,CCND1,MAPK14,MMP8,CAT,TRAF2,CMA1,RARA,EIF2S1,FOLH1,PDGFRA,CDK4,TLR2,MMP13,MAPK3,TYR,IL1B,KDR,ENPEP,CASP6,EGF,NRP1,POLB,TP53,ERBB2,SOD1,ACP1,EGFR,ADRA2A,CAMK4,APP,AKR1B1,CSF1R,PPARG,HMGCR,ACE,BAX,ERAP1,TLR3,NOS3,HPRT1,DUSP16,LRRK2,ANPEP,MGMT,HDAC3,ACHE,INSR,UGT1A1,EIF2AK3,CYCS,MMP14,F2,PRSS1,PLG,PRKACA,CASP3,CASP2,EDNRA,TYMS,MET,NQO1,NEU…
GO:0031347	Regulation of defense response	55	638	0.84	2.57	4.56e-27	9606.ENSP00000053867,9606.ENSP00000216797,9606.ENSP00000223095,9606.ENSP00000226574,9606.ENSP00000226730,9606.ENSP00000229795,9606.ENSP00000236826,9606.ENSP00000241256,9606.ENSP00000250378,9606.ENSP00000260010,9606.ENSP00000263025,9606.ENSP00000263341,9606.ENSP00000265052,9606.ENSP00000265164,9606.ENSP00000270142,9606.ENSP00000284981,9606.ENSP00000287820,9606.ENSP00000290866,9606.ENSP00000296754,…	GRN,NFKBIA,SERPINE1,NFKB1,IL2,MAPK14,MMP8,GHSR,CMA1,TLR2,MAPK3,IL1B,MGLL,CASP6,SOD1,APP,PPARG,ACE,ERAP1,TLR3,LRRK2,PRKCD,SELE,HSP90AA1,GPX4,FYN,CASP8,PTPN22,PTGS2,PTPN1,MMP9,SRC,TLR4,ALOX5,SYK,CYP19A1,NFE2L2,ABCC1,RELA,IL6,ACE2,TNF,MAVS,ESR1,PIK3CG,IKBKB,CASP1,NR1H4,MMP12,ELANE,IRF3,FFAR2,LPL,MYD88,SNCA
GO:0080090	Regulation of primary metabolic process	158	5899	0.33	1.05	1.21e-26	9606.ENSP00000053867,9606.ENSP00000212015,9606.ENSP00000215832,9606.ENSP00000216037,9606.ENSP00000216117,9606.ENSP00000216797,9606.ENSP00000217244,9606.ENSP00000223095,9606.ENSP00000223136,9606.ENSP00000225964,9606.ENSP00000226279,9606.ENSP00000226574,9606.ENSP00000226730,9606.ENSP00000227507,9606.ENSP00000228872,9606.ENSP00000229795,9606.ENSP00000241052,9606.ENSP00000241256,9606.ENSP00000241356,…	GRN,SIRT1,MAPK1,XBP1,HMOX1,NFKBIA,CSNK2A1,SERPINE1,FIS1,COL1A1,CD38,NFKB1,IL2,CCND1,CDKN1B,MAPK14,CAT,GHSR,ADORA3,TRAF2,HSPB1,RARA,EIF2S1,PDGFRA,CDK4,TLR2,ALDH2,CDH1,MAPK3,IL1A,IL1B,KDR,PIK3CA,CASP6,EGF,NRP1,TP53,ERBB2,SOD1,EGFR,ADRA2A,CAMK4,APP,CSF1R,PPARG,HMGCR,ACE,BAX,TLR3,NOS3,HPRT1,DUSP16,LRRK2,MGMT,HDAC3,UGT1A6,INSR,UGT1A1,EIF2AK3,CYCS,MMP14,F2,PRKACA,CASP3,CASP2,TYMS,MET,NQO1,HSPA5,GSK3B,P…
GO:0006915	Apoptotic process	67	1041	0.72	2.1	1.38e-26	9606.ENSP00000212015,9606.ENSP00000215832,9606.ENSP00000216037,9606.ENSP00000216117,9606.ENSP00000216797,9606.ENSP00000217244,9606.ENSP00000223136,9606.ENSP00000226279,9606.ENSP00000226574,9606.ENSP00000226730,9606.ENSP00000228872,9606.ENSP00000229795,9606.ENSP00000247668,9606.ENSP00000260010,9606.ENSP00000263025,9606.ENSP00000263339,9606.ENSP00000263341,9606.ENSP00000263967,9606.ENSP00000265164,…	SIRT1,MAPK1,XBP1,HMOX1,NFKBIA,CSNK2A1,FIS1,CD38,NFKB1,IL2,CDKN1B,MAPK14,TRAF2,TLR2,MAPK3,IL1A,IL1B,PIK3CA,CASP6,POLB,TP53,SOD1,APP,BAX,TLR3,CYCS,CASP3,CASP2,EDNRA,HSPA5,GSK3B,CASP9,PRKCD,HSP90AA1,ATF4,EPHA2,CASP8,CASP7,JUN,MMP9,ABL1,BCL2L1,CHEK2,SQSTM1,HCAR2,PDK1,ITGB2,BCL2,IL6,CHEK1,MAPK9,TNF,ERN1,RAF1,PRKCA,MAP2K4,PIK3CG,PIK3R1,CASP1,SOD2,DDIT3,AKT1,IRF3,PRKCB,MYD88,NOTCH1,SNCA
GO:0001934	Positive regulation of protein phosphorylation	58	747	0.8	2.38	1.71e-26	9606.ENSP00000212015,9606.ENSP00000215832,9606.ENSP00000216037,9606.ENSP00000226730,9606.ENSP00000227507,9606.ENSP00000228872,9606.ENSP00000247668,9606.ENSP00000263025,9606.ENSP00000263341,9606.ENSP00000263923,9606.ENSP00000263967,9606.ENSP00000265171,9606.ENSP00000265371,9606.ENSP00000269305,9606.ENSP00000269571,9606.ENSP00000275493,9606.ENSP00000280155,9606.ENSP00000284981,9606.ENSP00000286301,…	SIRT1,MAPK1,XBP1,IL2,CCND1,CDKN1B,TRAF2,MAPK3,IL1B,KDR,PIK3CA,EGF,NRP1,TP53,ERBB2,EGFR,ADRA2A,APP,CSF1R,PPARG,ACE,TLR3,LRRK2,HDAC3,INSR,F2,PRKCD,HSP90AA1,MAP2K3,FYN,PTGS2,HSP90AB1,PTPN1,MMP9,ABL1,SRC,TLR4,TXN,SYK,HDAC6,CHEK2,SQSTM1,BCL2,IL6,GCG,CD44,TNF,ERN1,RAF1,MAVS,MAP2K4,BDNF,PIK3CG,HDAC2,AKT1,PECAM1,ELANE,SNCA
GO:0008219	Cell death	69	1118	0.7	2.03	1.81e-26	9606.ENSP00000212015,9606.ENSP00000215832,9606.ENSP00000216037,9606.ENSP00000216117,9606.ENSP00000216797,9606.ENSP00000217244,9606.ENSP00000223136,9606.ENSP00000226279,9606.ENSP00000226574,9606.ENSP00000226730,9606.ENSP00000228872,9606.ENSP00000229795,9606.ENSP00000247668,9606.ENSP00000260010,9606.ENSP00000263025,9606.ENSP00000263339,9606.ENSP00000263341,9606.ENSP00000263967,9606.ENSP00000265164,…	SIRT1,MAPK1,XBP1,HMOX1,NFKBIA,CSNK2A1,FIS1,CD38,NFKB1,IL2,CDKN1B,MAPK14,TRAF2,TLR2,MAPK3,IL1A,IL1B,PIK3CA,CASP6,POLB,TP53,SOD1,APP,BAX,TLR3,LRRK2,CYCS,CASP3,CASP2,EDNRA,HSPA5,GSK3B,CASP9,PRKCD,HSP90AA1,ATF4,EPHA2,CASP8,CASP7,JUN,MMP9,ABL1,BCL2L1,CHEK2,SQSTM1,HCAR2,PDK1,ITGB2,BCL2,IL6,CHEK1,MAPK9,TNF,ERN1,RAF1,PRKCA,MAP2K4,PIK3CG,PIK3R1,CASP1,SOD2,DDIT3,AKT1,ELANE,IRF3,PRKCB,MYD88,NOTCH1,SNCA
GO:0043068	Positive regulation of programmed cell death	50	519	0.89	2.74	1.96e-26	9606.ENSP00000053867,9606.ENSP00000212015,9606.ENSP00000216037,9606.ENSP00000216117,9606.ENSP00000219070,9606.ENSP00000223136,9606.ENSP00000225831,9606.ENSP00000247668,9606.ENSP00000256383,9606.ENSP00000265164,9606.ENSP00000269305,9606.ENSP00000270142,9606.ENSP00000284981,9606.ENSP00000287820,9606.ENSP00000290866,9606.ENSP00000293288,9606.ENSP00000296795,9606.ENSP00000298910,9606.ENSP00000311032,…	GRN,SIRT1,XBP1,HMOX1,MMP2,FIS1,CCL2,TRAF2,EIF2S1,CASP6,TP53,SOD1,APP,PPARG,ACE,BAX,TLR3,LRRK2,CASP3,CASP2,NQO1,NOS2,CASP9,PRKCD,ATF4,CASP8,PTGS2,ATF6,CASP7,JUN,MMP9,ABL1,SRC,SYK,HDAC6,AKR1C3,CHEK2,SQSTM1,HCAR2,MAPK8,ITGA4,IL6,MAPK9,TNF,MAP2K4,SOD2,DDIT3,LCK,NOTCH1,SNCA
GO:0012501	Programmed cell death	68	1084	0.7	2.06	1.98e-26	9606.ENSP00000212015,9606.ENSP00000215832,9606.ENSP00000216037,9606.ENSP00000216117,9606.ENSP00000216797,9606.ENSP00000217244,9606.ENSP00000223136,9606.ENSP00000226279,9606.ENSP00000226574,9606.ENSP00000226730,9606.ENSP00000228872,9606.ENSP00000229795,9606.ENSP00000247668,9606.ENSP00000260010,9606.ENSP00000263025,9606.ENSP00000263339,9606.ENSP00000263341,9606.ENSP00000263967,9606.ENSP00000265164,…	SIRT1,MAPK1,XBP1,HMOX1,NFKBIA,CSNK2A1,FIS1,CD38,NFKB1,IL2,CDKN1B,MAPK14,TRAF2,TLR2,MAPK3,IL1A,IL1B,PIK3CA,CASP6,POLB,TP53,SOD1,APP,BAX,TLR3,CYCS,CASP3,CASP2,EDNRA,HSPA5,GSK3B,CASP9,PRKCD,HSP90AA1,ATF4,EPHA2,CASP8,CASP7,JUN,MMP9,ABL1,BCL2L1,CHEK2,SQSTM1,HCAR2,PDK1,ITGB2,BCL2,IL6,CHEK1,MAPK9,TNF,ERN1,RAF1,PRKCA,MAP2K4,PIK3CG,PIK3R1,CASP1,SOD2,DDIT3,AKT1,ELANE,IRF3,PRKCB,MYD88,NOTCH1,SNCA
GO:0071417	Cellular response to organonitrogen compound	52	574	0.86	2.63	2.03e-26	9606.ENSP00000215832,9606.ENSP00000216037,9606.ENSP00000219070,9606.ENSP00000225964,9606.ENSP00000226574,9606.ENSP00000241256,9606.ENSP00000257290,9606.ENSP00000257904,9606.ENSP00000261769,9606.ENSP00000263025,9606.ENSP00000263967,9606.ENSP00000265164,9606.ENSP00000269305,9606.ENSP00000270142,9606.ENSP00000275493,9606.ENSP00000284981,9606.ENSP00000285379,9606.ENSP00000287820,9606.ENSP00000298910,…	MAPK1,XBP1,MMP2,COL1A1,NFKB1,GHSR,PDGFRA,CDK4,CDH1,MAPK3,PIK3CA,CASP6,TP53,SOD1,EGFR,APP,CA2,PPARG,LRRK2,INSR,PRKACA,CASP3,EDNRA,HSPA5,GSK3B,PRKCD,ATF4,FYN,PTPN22,PTGS2,CASP7,JUN,PTPN1,ABL1,SRC,TLR4,BCL2L1,GPT,ITGA4,NFE2L2,ABCC1,RELA,CHEK1,TNF,PIK3CG,PIK3R1,HDAC2,JAK3,NR1H4,AKT1,IGF1R,SNCA
GO:0050727	Regulation of inflammatory response	44	371	0.98	3.1	2.1e-26	9606.ENSP00000053867,9606.ENSP00000216797,9606.ENSP00000223095,9606.ENSP00000226574,9606.ENSP00000226730,9606.ENSP00000229795,9606.ENSP00000236826,9606.ENSP00000241256,9606.ENSP00000250378,9606.ENSP00000260010,9606.ENSP00000263341,9606.ENSP00000265052,9606.ENSP00000270142,9606.ENSP00000284981,9606.ENSP00000287820,9606.ENSP00000290866,9606.ENSP00000296795,9606.ENSP00000298910,9606.ENSP00000331602,…	GRN,NFKBIA,SERPINE1,NFKB1,IL2,MAPK14,MMP8,GHSR,CMA1,TLR2,IL1B,MGLL,SOD1,APP,PPARG,ACE,TLR3,LRRK2,PRKCD,SELE,GPX4,FYN,PTGS2,MMP9,SRC,TLR4,ALOX5,SYK,CYP19A1,ABCC1,RELA,IL6,ACE2,TNF,ESR1,PIK3CG,CASP1,NR1H4,ELANE,IRF3,FFAR2,LPL,MYD88,SNCA
GO:0034614	Cellular response to reactive oxygen species	30	118	1.31	4.4	5.07e-26	9606.ENSP00000212015,9606.ENSP00000215832,9606.ENSP00000219070,9606.ENSP00000225275,9606.ENSP00000241052,9606.ENSP00000257290,9606.ENSP00000263025,9606.ENSP00000270142,9606.ENSP00000275493,9606.ENSP00000297494,9606.ENSP00000319788,9606.ENSP00000331602,9606.ENSP00000346671,9606.ENSP00000360266,9606.ENSP00000361405,9606.ENSP00000361423,9606.ENSP00000362680,9606.ENSP00000365804,9606.ENSP00000368458,…	SIRT1,MAPK1,MMP2,MPO,CAT,PDGFRA,MAPK3,SOD1,EGFR,NOS3,NQO1,PRKCD,FYN,JUN,MMP9,ABL1,SRC,HDAC6,PCNA,AKR1C3,SOD3,MAPK8,NFE2L2,RELA,IL6,MAPK9,ERN1,HDAC2,SOD2,AKT1
GO:0080135	Regulation of cellular response to stress	56	712	0.8	2.38	9.11e-26	9606.ENSP00000053867,9606.ENSP00000212015,9606.ENSP00000215832,9606.ENSP00000216037,9606.ENSP00000236826,9606.ENSP00000247668,9606.ENSP00000248553,9606.ENSP00000263025,9606.ENSP00000263339,9606.ENSP00000263341,9606.ENSP00000269305,9606.ENSP00000270142,9606.ENSP00000275493,9606.ENSP00000284981,9606.ENSP00000293288,9606.ENSP00000296795,9606.ENSP00000298573,9606.ENSP00000298910,9606.ENSP00000302111,…	GRN,SIRT1,MAPK1,XBP1,MMP8,TRAF2,HSPB1,MAPK3,IL1A,IL1B,TP53,SOD1,EGFR,APP,BAX,TLR3,DUSP16,LRRK2,MGMT,HDAC3,EIF2AK3,MET,HSPA5,GSK3B,CASP9,PRKCD,ATF4,DYRK1A,FYN,PTPN22,PTGS2,ATF6,PTPN1,ABL1,TLR4,ALOX5,TXN,BCL2L1,HDAC6,PCNA,XDH,CHEK2,NFE2L2,BCL2,CHEK1,DHFR,CD44,TNF,ERN1,MAP2K4,PIK3R1,SOD2,DDIT3,AKT1,IGF1R,MYD88
GO:0031399	Regulation of protein modification process	79	1560	0.61	1.74	1.81e-25	9606.ENSP00000212015,9606.ENSP00000215832,9606.ENSP00000216037,9606.ENSP00000226730,9606.ENSP00000227507,9606.ENSP00000228872,9606.ENSP00000247668,9606.ENSP00000248553,9606.ENSP00000263025,9606.ENSP00000263341,9606.ENSP00000263923,9606.ENSP00000263967,9606.ENSP00000265171,9606.ENSP00000265371,9606.ENSP00000269305,9606.ENSP00000269571,9606.ENSP00000270142,9606.ENSP00000275493,9606.ENSP00000280155,…	SIRT1,MAPK1,XBP1,IL2,CCND1,CDKN1B,TRAF2,HSPB1,MAPK3,IL1B,KDR,PIK3CA,EGF,NRP1,TP53,ERBB2,SOD1,EGFR,ADRA2A,APP,CSF1R,PPARG,HMGCR,ACE,BAX,TLR3,DUSP16,LRRK2,HDAC3,INSR,EIF2AK3,F2,CASP3,HSPA5,GSK3B,PRKCD,HSP90AA1,DYRK1A,MAP2K3,FYN,OCLN,PTPN22,PTGS2,JUN,HSP90AB1,PTPN1,MMP9,ABL1,SRC,TLR4,TXN,SYK,HDAC6,XDH,CHEK2,SQSTM1,MAPK8,ITGB2,BCL2,RELA,IL6,KDM3A,GCG,CHEK1,MAPK9,CD44,TNF,ERN1,RAF1,MAVS,MAP2K4,BDNF,PI…
GO:0001819	Positive regulation of cytokine production	47	482	0.9	2.69	6.07e-25	9606.ENSP00000212015,9606.ENSP00000216037,9606.ENSP00000216117,9606.ENSP00000223095,9606.ENSP00000226730,9606.ENSP00000229795,9606.ENSP00000236826,9606.ENSP00000247668,9606.ENSP00000248553,9606.ENSP00000254066,9606.ENSP00000260010,9606.ENSP00000263339,9606.ENSP00000263341,9606.ENSP00000270142,9606.ENSP00000280155,9606.ENSP00000284981,9606.ENSP00000286301,9606.ENSP00000296795,9606.ENSP00000298910,…	SIRT1,XBP1,HMOX1,SERPINE1,IL2,MAPK14,MMP8,TRAF2,HSPB1,RARA,TLR2,IL1A,IL1B,SOD1,ADRA2A,APP,CSF1R,TLR3,LRRK2,EIF2AK3,NOS2,F3,HSP90AA1,ATF4,CASP8,PTPN22,PTGS2,ABL1,SRC,TLR4,SYK,RELA,IL6,TNF,MAVS,PIK3CG,PIK3R1,HDAC2,CASP1,NR1H4,DDIT3,MMP12,ELANE,IRF3,FFAR2,LPL,MYD88
GO:0060255	Regulation of macromolecule metabolic process	160	6249	0.32	1	6.36e-25	9606.ENSP00000053867,9606.ENSP00000212015,9606.ENSP00000215832,9606.ENSP00000216037,9606.ENSP00000216117,9606.ENSP00000216797,9606.ENSP00000217244,9606.ENSP00000223095,9606.ENSP00000223136,9606.ENSP00000224784,9606.ENSP00000225831,9606.ENSP00000225964,9606.ENSP00000226279,9606.ENSP00000226574,9606.ENSP00000226730,9606.ENSP00000227507,9606.ENSP00000228872,9606.ENSP00000229795,9606.ENSP00000236826,…	GRN,SIRT1,MAPK1,XBP1,HMOX1,NFKBIA,CSNK2A1,SERPINE1,FIS1,ACTA2,CCL2,COL1A1,CD38,NFKB1,IL2,CCND1,CDKN1B,MAPK14,MMP8,CAT,GHSR,ADORA3,TRAF2,HSPB1,RARA,EIF2S1,PDGFRA,CDK4,TLR2,CDH1,MAPK3,IL1A,IL1B,KDR,PIK3CA,CASP6,EGF,NRP1,TP53,ERBB2,SOD1,EGFR,ADRA2A,CAMK4,APP,CSF1R,PPARG,HMGCR,ACE,BAX,TLR3,NOS3,DUSP16,LRRK2,MGMT,HDAC3,ACHE,INSR,CXCL8,EIF2AK3,CYCS,MMP14,F2,PRKACA,CASP3,CASP2,TYMS,MET,NQO1,HSPA5,GSK3B,…
GO:0006954	Inflammatory response	49	538	0.87	2.58	7.13e-25	9606.ENSP00000053867,9606.ENSP00000216117,9606.ENSP00000225831,9606.ENSP00000226574,9606.ENSP00000241356,9606.ENSP00000260010,9606.ENSP00000261267,9606.ENSP00000263339,9606.ENSP00000263341,9606.ENSP00000263686,9606.ENSP00000265052,9606.ENSP00000265421,9606.ENSP00000280155,9606.ENSP00000282356,9606.ENSP00000284981,9606.ENSP00000286301,9606.ENSP00000296795,9606.ENSP00000304592,9606.ENSP00000304845,…	GRN,HMOX1,CCL2,NFKB1,ADORA3,TLR2,LYZ,IL1A,IL1B,SELP,MGLL,POLB,ADRA2A,CAMK4,APP,CSF1R,TLR3,FASN,UGT1A1,CXCL8,F2,NOS2,SELE,F3,MAP2K3,EPHA2,PTGS1,PTGS2,CASP7,JUN,TLR4,ALOX5,SYK,CXCL1,NFE2L2,ITGB2,RELA,IL6,CD44,TNF,PIK3CG,IKBKB,NR1H4,AKT1,ELANE,FFAR2,MYD88,NOTCH1,SNCA
GO:0008284	Positive regulation of cell population proliferation	62	945	0.72	2.08	8.28e-25	9606.ENSP00000053867,9606.ENSP00000212015,9606.ENSP00000215832,9606.ENSP00000216037,9606.ENSP00000216117,9606.ENSP00000217244,9606.ENSP00000219070,9606.ENSP00000226279,9606.ENSP00000226730,9606.ENSP00000227507,9606.ENSP00000228872,9606.ENSP00000229795,9606.ENSP00000241256,9606.ENSP00000254066,9606.ENSP00000257290,9606.ENSP00000257904,9606.ENSP00000263025,9606.ENSP00000263339,9606.ENSP00000263341,…	GRN,SIRT1,MAPK1,XBP1,HMOX1,CSNK2A1,MMP2,CD38,IL2,CCND1,CDKN1B,MAPK14,GHSR,RARA,PDGFRA,CDK4,MAPK3,IL1A,IL1B,KDR,PIK3CA,EGF,NRP1,ERBB2,EGFR,ADRA2A,CSF1R,INSR,F2,F3,TJP1,PTPN22,PTGS2,JUN,MMP9,ABL1,HDAC1,SRC,TLR4,AR,SYK,BCL2L1,AKR1C3,AKR1C2,ITGA4,BCL2,RELA,IL6,CDC7,TNF,ERN1,ESR1,PRKCA,HDAC2,JAK3,AKT1,MMP12,ELANE,IRAK4,IGF1R,MYD88,NOTCH1
GO:0031323	Regulation of cellular metabolic process	151	5681	0.33	1.03	2.58e-24	9606.ENSP00000212015,9606.ENSP00000215832,9606.ENSP00000216037,9606.ENSP00000216117,9606.ENSP00000216797,9606.ENSP00000217244,9606.ENSP00000223136,9606.ENSP00000225964,9606.ENSP00000226279,9606.ENSP00000226574,9606.ENSP00000226730,9606.ENSP00000227507,9606.ENSP00000228872,9606.ENSP00000229795,9606.ENSP00000236826,9606.ENSP00000241052,9606.ENSP00000241256,9606.ENSP00000241356,9606.ENSP00000247668,…	SIRT1,MAPK1,XBP1,HMOX1,NFKBIA,CSNK2A1,FIS1,COL1A1,CD38,NFKB1,IL2,CCND1,CDKN1B,MAPK14,MMP8,CAT,GHSR,ADORA3,TRAF2,HSPB1,RARA,EIF2S1,PDGFRA,CDK4,TLR2,ALDH2,CDH1,MAPK3,IL1A,IL1B,KDR,PIK3CA,EGF,NRP1,TP53,ERBB2,SOD1,EGFR,ADRA2A,CAMK4,APP,CSF1R,PPARG,HMGCR,ACE,BAX,TLR3,NOS3,HPRT1,DUSP16,LRRK2,MGMT,HDAC3,UGT1A6,ACHE,INSR,UGT1A1,CXCL8,EIF2AK3,F2,PRKACA,CASP3,TYMS,MET,HSPA5,GSK3B,PGR,NOS2,PRKCD,HSP90AA1,AT…
GO:0009892	Negative regulation of metabolic process	107	2982	0.46	1.32	2.9e-24	9606.ENSP00000053867,9606.ENSP00000212015,9606.ENSP00000216037,9606.ENSP00000216117,9606.ENSP00000217244,9606.ENSP00000223095,9606.ENSP00000223136,9606.ENSP00000226279,9606.ENSP00000226574,9606.ENSP00000226730,9606.ENSP00000227507,9606.ENSP00000228872,9606.ENSP00000229795,9606.ENSP00000236826,9606.ENSP00000241256,9606.ENSP00000247668,9606.ENSP00000248553,9606.ENSP00000254066,9606.ENSP00000256383,…	GRN,SIRT1,XBP1,HMOX1,CSNK2A1,SERPINE1,FIS1,CD38,NFKB1,IL2,CCND1,CDKN1B,MAPK14,MMP8,GHSR,TRAF2,HSPB1,RARA,EIF2S1,IL1B,KDR,PIK3CA,TP53,SOD1,EGFR,ADRA2A,APP,PPARG,HMGCR,ACE,BAX,DUSP16,LRRK2,HDAC3,UGT1A6,UGT1A1,CXCL8,EIF2AK3,F2,CASP3,TYMS,MET,NQO1,GSK3B,PGR,NOS2,PRKCD,ATF4,DYRK1A,UGT1A10,ESR2,FYN,UGT1A9,OCLN,EPHA2,PTPN22,PTGS2,JUN,HSP90AB1,PTPN1,MMP9,ABL1,UGT1A7,UGT1A8,HDAC1,SRC,TLR4,TXN,AR,BCL2L1,HD…
GO:0051049	Regulation of transport	82	1763	0.57	1.61	3.03e-24	9606.ENSP00000212015,9606.ENSP00000215832,9606.ENSP00000216037,9606.ENSP00000216117,9606.ENSP00000216797,9606.ENSP00000223095,9606.ENSP00000223136,9606.ENSP00000225831,9606.ENSP00000226279,9606.ENSP00000226574,9606.ENSP00000229795,9606.ENSP00000241256,9606.ENSP00000241356,9606.ENSP00000260010,9606.ENSP00000261769,9606.ENSP00000263025,9606.ENSP00000263339,9606.ENSP00000263341,9606.ENSP00000265164,…	SIRT1,MAPK1,XBP1,HMOX1,NFKBIA,SERPINE1,FIS1,CCL2,CD38,NFKB1,MAPK14,GHSR,ADORA3,TLR2,CDH1,MAPK3,IL1A,IL1B,CASP6,EGF,NRP1,ERBB2,SOD1,ADRA2A,APP,CA2,PPARG,HMGCR,ACE,BAX,NOS3,LRRK2,HDAC3,ACHE,INSR,F2,PRKACA,EDNRA,GSK3B,NOS2,PRKCD,SELE,HSP90AA1,ATF4,FYN,OCLN,PTPN22,PTGS2,KCNA3,HSP90AB1,PTPN1,MMP9,ABL1,SRC,TLR4,ALOX5,TXN,SYK,BCL2L1,HCAR2,MAPK8,CYP19A1,NFE2L2,ITGB2,BCL2,IL6,GCG,CREB1,ACE2,TNF,MAVS,PIK3C…
GO:0051338	Regulation of transferase activity	60	912	0.73	2.06	5.59e-24	9606.ENSP00000212015,9606.ENSP00000215832,9606.ENSP00000226730,9606.ENSP00000227507,9606.ENSP00000228872,9606.ENSP00000247668,9606.ENSP00000248553,9606.ENSP00000257290,9606.ENSP00000263025,9606.ENSP00000263341,9606.ENSP00000263923,9606.ENSP00000263967,9606.ENSP00000265171,9606.ENSP00000269305,9606.ENSP00000269571,9606.ENSP00000270142,9606.ENSP00000275493,9606.ENSP00000280155,9606.ENSP00000284981,…	SIRT1,MAPK1,IL2,CCND1,CDKN1B,TRAF2,HSPB1,PDGFRA,MAPK3,IL1B,KDR,PIK3CA,EGF,TP53,ERBB2,SOD1,EGFR,ADRA2A,APP,CSF1R,PPARG,HMGCR,ACE,TLR3,DUSP16,LRRK2,UGT1A6,INSR,UGT1A1,F2,CASP3,MET,GSK3B,PRKCD,HSP90AA1,UGT1A10,MAP2K3,UGT1A9,EPHA2,PTPN22,HSP90AB1,PTPN1,ABL1,UGT1A7,UGT1A8,SRC,TLR4,TXN,SYK,PCNA,GCG,CD44,TNF,ERN1,PIK3CG,PIK3R1,AKT1,ELANE,IGF1R,SNCA
GO:0050793	Regulation of developmental process	97	2492	0.5	1.4	6.31e-24	9606.ENSP00000053867,9606.ENSP00000212015,9606.ENSP00000215832,9606.ENSP00000216037,9606.ENSP00000216117,9606.ENSP00000216797,9606.ENSP00000223095,9606.ENSP00000223136,9606.ENSP00000225831,9606.ENSP00000225964,9606.ENSP00000226574,9606.ENSP00000226730,9606.ENSP00000227507,9606.ENSP00000228872,9606.ENSP00000229795,9606.ENSP00000241256,9606.ENSP00000248553,9606.ENSP00000250378,9606.ENSP00000254066,…	GRN,SIRT1,MAPK1,XBP1,HMOX1,NFKBIA,SERPINE1,FIS1,CCL2,COL1A1,NFKB1,IL2,CCND1,CDKN1B,MAPK14,GHSR,HSPB1,CMA1,RARA,PDGFRA,CDK4,TLR2,IL1A,IL1B,KDR,PIK3CA,EGF,NRP1,TP53,ERBB2,SOD1,EGFR,CAMK4,APP,CSF1R,PPARG,ACE,BAX,ERAP1,TLR3,NOS3,AQP3,LRRK2,INSR,CXCL8,EIF2AK3,MMP14,F2,PRKACA,GSK3B,F3,ATF4,FYN,TJP1,EPHA2,CASP8,PTGS2,HSP90AB1,MMP9,ABL1,HDAC1,SRC,TLR4,ALOX5,AR,SYK,BCL2L1,HDAC6,XDH,NFE2L2,ITGB2,BCL2,IL6,K…
GO:0042592	Homeostatic process	73	1406	0.62	1.74	7.39e-24	9606.ENSP00000053867,9606.ENSP00000212015,9606.ENSP00000215832,9606.ENSP00000216037,9606.ENSP00000216117,9606.ENSP00000221130,9606.ENSP00000223136,9606.ENSP00000225831,9606.ENSP00000248553,9606.ENSP00000250378,9606.ENSP00000261267,9606.ENSP00000263025,9606.ENSP00000263339,9606.ENSP00000263341,9606.ENSP00000263923,9606.ENSP00000263967,9606.ENSP00000265421,9606.ENSP00000270142,9606.ENSP00000280155,…	GRN,SIRT1,MAPK1,XBP1,HMOX1,GSR,FIS1,CCL2,HSPB1,CMA1,LYZ,MAPK3,IL1A,IL1B,KDR,PIK3CA,POLB,SOD1,ADRA2A,APP,CA2,AKR1B1,PPARG,ACE,BAX,ALB,NOS3,AQP3,LRRK2,INSR,F2,PLG,PRKACA,CASP3,EDNRA,MET,NQO1,NOS2,ATF4,OCLN,TJP1,PTGS2,ABL1,SRC,TLR4,ALOX5,TXN,SQSTM1,HCAR2,SLC11A2,NFE2L2,BCL2,IL6,GCG,TBXAS1,ERN1,RAF1,PIK3R1,JAK3,SOD2,NR1H4,DDIT3,AKT1,PECAM1,ELANE,FFAR2,SLC37A4,LCK,PRKCB,IGF1R,LPL,NOTCH1,SLC29A1
GO:0043408	Regulation of MAPK cascade	52	668	0.8	2.29	1.4e-23	9606.ENSP00000215832,9606.ENSP00000216037,9606.ENSP00000224784,9606.ENSP00000225831,9606.ENSP00000236826,9606.ENSP00000247668,9606.ENSP00000257290,9606.ENSP00000263025,9606.ENSP00000263339,9606.ENSP00000263341,9606.ENSP00000263923,9606.ENSP00000265171,9606.ENSP00000265371,9606.ENSP00000269571,9606.ENSP00000270142,9606.ENSP00000275493,9606.ENSP00000280155,9606.ENSP00000284981,9606.ENSP00000286301,…	MAPK1,XBP1,ACTA2,CCL2,MMP8,TRAF2,PDGFRA,MAPK3,IL1A,IL1B,KDR,EGF,NRP1,ERBB2,SOD1,EGFR,ADRA2A,APP,CSF1R,PPARG,HMGCR,TLR3,DUSP16,LRRK2,HDAC3,INSR,PRKCD,MAP2K3,EPHA2,PTPN22,JUN,PTPN1,ABL1,SRC,TLR4,AR,SYK,XDH,IL6,GCG,ACE2,CD44,TNF,ERN1,RAF1,PRKCA,MAP2K4,PIK3CG,ELANE,IGF1R,MYD88,NOTCH1
GO:0009653	Anatomical structure morphogenesis	91	2229	0.52	1.45	1.64e-23	9606.ENSP00000212015,9606.ENSP00000215832,9606.ENSP00000216037,9606.ENSP00000216117,9606.ENSP00000219070,9606.ENSP00000223095,9606.ENSP00000223136,9606.ENSP00000224784,9606.ENSP00000225831,9606.ENSP00000225964,9606.ENSP00000226574,9606.ENSP00000229795,9606.ENSP00000236826,9606.ENSP00000254066,9606.ENSP00000257290,9606.ENSP00000260010,9606.ENSP00000260302,9606.ENSP00000263025,9606.ENSP00000263923,…	SIRT1,MAPK1,XBP1,HMOX1,MMP2,SERPINE1,FIS1,ACTA2,CCL2,COL1A1,NFKB1,MAPK14,MMP8,RARA,PDGFRA,TLR2,MMP13,MAPK3,KDR,PIK3CA,ENPEP,EGF,NRP1,POLB,TP53,ERBB2,SOD1,EGFR,APP,CA2,CSF1R,ACE,BAX,ERAP1,NOS3,AQP3,HPRT1,LRRK2,ANPEP,INSR,CXCL8,EIF2AK3,MMP14,PRKACA,CASP3,EDNRA,MET,HSPA5,PGR,CASP9,HSP90AA1,ATF4,FYN,TJP1,EPHA2,CASP8,COL18A1,PTGS2,JUN,HSP90AB1,MMP9,ABL1,HDAC1,SRC,AR,SYK,BCL2L1,HDAC6,CA9,SLC11A2,CYP19A…
GO:0032103	Positive regulation of response to external stimulus	44	453	0.89	2.61	3.39e-23	9606.ENSP00000053867,9606.ENSP00000215832,9606.ENSP00000216797,9606.ENSP00000223095,9606.ENSP00000226730,9606.ENSP00000236826,9606.ENSP00000241256,9606.ENSP00000248553,9606.ENSP00000260010,9606.ENSP00000263025,9606.ENSP00000263341,9606.ENSP00000263923,9606.ENSP00000265164,9606.ENSP00000265371,9606.ENSP00000284981,9606.ENSP00000286301,9606.ENSP00000290866,9606.ENSP00000296795,9606.ENSP00000298910,…	GRN,MAPK1,NFKBIA,SERPINE1,IL2,MMP8,GHSR,HSPB1,TLR2,MAPK3,IL1B,KDR,CASP6,NRP1,APP,CSF1R,ACE,TLR3,LRRK2,CXCL8,F2,PLG,MET,F3,HSP90AA1,FYN,PTGS2,SRC,TLR4,SYK,ABCC1,IL6,TNF,MAVS,PRKCA,PIK3CG,IKBKB,CASP1,MMP12,IRF3,FFAR2,IGF1R,LPL,SNCA
GO:0031401	Positive regulation of protein modification process	62	1018	0.69	1.93	3.39e-23	9606.ENSP00000212015,9606.ENSP00000215832,9606.ENSP00000216037,9606.ENSP00000226730,9606.ENSP00000227507,9606.ENSP00000228872,9606.ENSP00000247668,9606.ENSP00000263025,9606.ENSP00000263341,9606.ENSP00000263923,9606.ENSP00000263967,9606.ENSP00000265171,9606.ENSP00000265371,9606.ENSP00000269305,9606.ENSP00000269571,9606.ENSP00000275493,9606.ENSP00000280155,9606.ENSP00000284981,9606.ENSP00000286301,…	SIRT1,MAPK1,XBP1,IL2,CCND1,CDKN1B,TRAF2,MAPK3,IL1B,KDR,PIK3CA,EGF,NRP1,TP53,ERBB2,EGFR,ADRA2A,APP,CSF1R,PPARG,ACE,TLR3,LRRK2,HDAC3,INSR,F2,HSPA5,PRKCD,HSP90AA1,DYRK1A,MAP2K3,FYN,PTPN22,PTGS2,HSP90AB1,PTPN1,MMP9,ABL1,SRC,TLR4,TXN,SYK,HDAC6,CHEK2,SQSTM1,BCL2,IL6,GCG,MAPK9,CD44,TNF,ERN1,RAF1,MAVS,MAP2K4,BDNF,PIK3CG,HDAC2,AKT1,PECAM1,ELANE,SNCA
GO:0006796	Phosphate-containing compound metabolic process	83	1877	0.55	1.53	3.39e-23	9606.ENSP00000012443,9606.ENSP00000215832,9606.ENSP00000217244,9606.ENSP00000225831,9606.ENSP00000226730,9606.ENSP00000227507,9606.ENSP00000228872,9606.ENSP00000229795,9606.ENSP00000254066,9606.ENSP00000256383,9606.ENSP00000257290,9606.ENSP00000257904,9606.ENSP00000260010,9606.ENSP00000263025,9606.ENSP00000263923,9606.ENSP00000263967,9606.ENSP00000265171,9606.ENSP00000265371,9606.ENSP00000269571,…	PPP5C,MAPK1,CSNK2A1,CCL2,IL2,CCND1,CDKN1B,MAPK14,RARA,EIF2S1,PDGFRA,CDK4,TLR2,MAPK3,KDR,PIK3CA,EGF,NRP1,ERBB2,ACP1,EGFR,CAMK4,APP,CSF1R,HMGCR,BAX,ALPI,TLR3,HPRT1,DUSP16,LRRK2,INSR,EIF2AK3,PRKACA,EDNRA,TYMS,MET,IMPDH2,GSK3B,PRKCD,DYRK1A,MAP2K3,GPX4,FYN,EPHA2,PTPN22,PTPN1,ABL1,SRC,TLR4,SYK,PRKD3,XDH,GART,CHEK2,SQSTM1,PDK1,MAPK8,AMPD3,BCL2,CREB1,CHEK1,CDC7,MAPK9,ERN1,RAF1,WEE1,PRKCA,MAP2K4,PIK3CG,PI…
GO:0043065	Positive regulation of apoptotic process	46	507	0.86	2.5	3.41e-23	9606.ENSP00000053867,9606.ENSP00000212015,9606.ENSP00000216037,9606.ENSP00000216117,9606.ENSP00000219070,9606.ENSP00000223136,9606.ENSP00000225831,9606.ENSP00000247668,9606.ENSP00000256383,9606.ENSP00000265164,9606.ENSP00000269305,9606.ENSP00000270142,9606.ENSP00000284981,9606.ENSP00000287820,9606.ENSP00000290866,9606.ENSP00000293288,9606.ENSP00000296795,9606.ENSP00000311032,9606.ENSP00000312664,…	GRN,SIRT1,XBP1,HMOX1,MMP2,FIS1,CCL2,TRAF2,EIF2S1,CASP6,TP53,SOD1,APP,PPARG,ACE,BAX,TLR3,CASP3,CASP2,NQO1,CASP9,PRKCD,ATF4,CASP8,PTGS2,ATF6,CASP7,JUN,MMP9,ABL1,SRC,AKR1C3,CHEK2,SQSTM1,HCAR2,MAPK8,ITGA4,IL6,MAPK9,TNF,MAP2K4,SOD2,DDIT3,LCK,NOTCH1,SNCA
GO:0031667	Response to nutrient levels	44	461	0.89	2.57	6.35e-23	9606.ENSP00000212015,9606.ENSP00000215832,9606.ENSP00000216037,9606.ENSP00000216117,9606.ENSP00000225275,9606.ENSP00000225964,9606.ENSP00000227507,9606.ENSP00000229795,9606.ENSP00000241052,9606.ENSP00000241256,9606.ENSP00000254066,9606.ENSP00000256383,9606.ENSP00000263025,9606.ENSP00000263321,9606.ENSP00000263339,9606.ENSP00000269305,9606.ENSP00000270142,9606.ENSP00000287820,9606.ENSP00000290866,…	SIRT1,MAPK1,XBP1,HMOX1,MPO,COL1A1,CCND1,MAPK14,CAT,GHSR,RARA,EIF2S1,MAPK3,TYR,IL1A,TP53,SOD1,PPARG,ACE,ALB,AQP3,LRRK2,MGMT,UGT1A1,EIF2AK3,TYMS,NQO1,HSPA5,ATF4,PTGS2,SRC,AKR1C3,GPT,MAPK8,NFE2L2,BCL2,TNF,SOD2,NR1H4,DDIT3,AKT1,SLC37A4,IGF1R,LPL
GO:0019538	Protein metabolic process	121	3910	0.4	1.16	7.67e-23	9606.ENSP00000012443,9606.ENSP00000212015,9606.ENSP00000215832,9606.ENSP00000216037,9606.ENSP00000217244,9606.ENSP00000219070,9606.ENSP00000225831,9606.ENSP00000226730,9606.ENSP00000227507,9606.ENSP00000229795,9606.ENSP00000236826,9606.ENSP00000241052,9606.ENSP00000247668,9606.ENSP00000250378,9606.ENSP00000254066,9606.ENSP00000256383,9606.ENSP00000256999,9606.ENSP00000257290,9606.ENSP00000257904,…	PPP5C,SIRT1,MAPK1,XBP1,CSNK2A1,MMP2,CCL2,IL2,CCND1,MAPK14,MMP8,CAT,TRAF2,CMA1,RARA,EIF2S1,FOLH1,PDGFRA,CDK4,TLR2,MMP13,MAPK3,KDR,ENPEP,CASP6,EGF,NRP1,ERBB2,ACP1,EGFR,CAMK4,APP,CSF1R,ACE,BAX,ERAP1,TLR3,DUSP16,LRRK2,ANPEP,HDAC3,ACHE,INSR,EIF2AK3,CYCS,MMP14,F2,PRSS1,PLG,PRKACA,CASP3,CASP2,EDNRA,MET,NEU4,MMP1,HSPA5,GSK3B,NOS2,CASP9,PRKCD,F3,HSP90AA1,DYRK1A,MAP2K3,FYN,EPHA2,CASP8,PTPN22,ATF6,ADAMTS4,C…
GO:0009991	Response to extracellular stimulus	45	492	0.87	2.5	8.61e-23	9606.ENSP00000212015,9606.ENSP00000215832,9606.ENSP00000216037,9606.ENSP00000216117,9606.ENSP00000225275,9606.ENSP00000225964,9606.ENSP00000227507,9606.ENSP00000229795,9606.ENSP00000241052,9606.ENSP00000241256,9606.ENSP00000254066,9606.ENSP00000256383,9606.ENSP00000263025,9606.ENSP00000263321,9606.ENSP00000263339,9606.ENSP00000269305,9606.ENSP00000270142,9606.ENSP00000287820,9606.ENSP00000290866,…	SIRT1,MAPK1,XBP1,HMOX1,MPO,COL1A1,CCND1,MAPK14,CAT,GHSR,RARA,EIF2S1,MAPK3,TYR,IL1A,TP53,SOD1,PPARG,ACE,ALB,AQP3,LRRK2,MGMT,UGT1A1,EIF2AK3,TYMS,NQO1,HSPA5,ATF4,PTGS2,SRC,AKR1C3,GPT,MAPK8,ITGA4,NFE2L2,BCL2,TNF,SOD2,NR1H4,DDIT3,AKT1,SLC37A4,IGF1R,LPL
GO:0010648	Negative regulation of cell communication	70	1348	0.62	1.72	9.41e-23	9606.ENSP00000212015,9606.ENSP00000216037,9606.ENSP00000216117,9606.ENSP00000216797,9606.ENSP00000217244,9606.ENSP00000223095,9606.ENSP00000226279,9606.ENSP00000229795,9606.ENSP00000241256,9606.ENSP00000248553,9606.ENSP00000263339,9606.ENSP00000263341,9606.ENSP00000265371,9606.ENSP00000269305,9606.ENSP00000275493,9606.ENSP00000280155,9606.ENSP00000284981,9606.ENSP00000287820,9606.ENSP00000287936,…	SIRT1,XBP1,HMOX1,NFKBIA,CSNK2A1,SERPINE1,CD38,MAPK14,GHSR,HSPB1,IL1A,IL1B,NRP1,TP53,EGFR,ADRA2A,APP,PPARG,HMGCR,BAX,NOS3,DUSP16,LRRK2,HDAC3,ACHE,CXCL8,MMP14,PRKACA,MET,HSPA5,GSK3B,PRKCD,DYRK1A,MAP2K3,EPHA2,CASP8,PTPN22,PTGS2,HSP90AB1,PTPN1,MMP9,ABL1,HDAC1,SRC,TLR4,AR,PADI2,BCL2L1,XDH,CHEK2,NFE2L2,BCL2,RELA,IL6,ACE2,CD44,TNF,RAF1,ESR1,BDNF,HDAC2,SOD2,NR1H4,DDIT3,AKT1,MMP12,PRKCB,IGF1R,NOTCH1,SNCA
GO:0071222	Cellular response to lipopolysaccharide	32	195	1.12	3.38	1.02e-22	9606.ENSP00000215832,9606.ENSP00000216037,9606.ENSP00000216797,9606.ENSP00000223095,9606.ENSP00000225831,9606.ENSP00000226574,9606.ENSP00000229795,9606.ENSP00000241256,9606.ENSP00000254066,9606.ENSP00000257904,9606.ENSP00000260010,9606.ENSP00000263025,9606.ENSP00000263339,9606.ENSP00000263341,9606.ENSP00000297494,9606.ENSP00000306512,9606.ENSP00000327251,9606.ENSP00000345083,9606.ENSP00000352833,…	MAPK1,XBP1,NFKBIA,SERPINE1,CCL2,NFKB1,MAPK14,GHSR,RARA,CDK4,TLR2,MAPK3,IL1A,IL1B,NOS3,CXCL8,NOS2,MAP2K3,PTPN22,ABL1,SRC,TLR4,MAPK8,CXCL1,RELA,IL6,TNF,CASP1,NR1H4,AKT1,IRF3,MYD88
GO:0023057	Negative regulation of signaling	70	1354	0.62	1.71	1.19e-22	9606.ENSP00000212015,9606.ENSP00000216037,9606.ENSP00000216117,9606.ENSP00000216797,9606.ENSP00000217244,9606.ENSP00000223095,9606.ENSP00000226279,9606.ENSP00000229795,9606.ENSP00000241256,9606.ENSP00000248553,9606.ENSP00000263339,9606.ENSP00000263341,9606.ENSP00000265371,9606.ENSP00000269305,9606.ENSP00000275493,9606.ENSP00000280155,9606.ENSP00000284981,9606.ENSP00000287820,9606.ENSP00000287936,…	SIRT1,XBP1,HMOX1,NFKBIA,CSNK2A1,SERPINE1,CD38,MAPK14,GHSR,HSPB1,IL1A,IL1B,NRP1,TP53,EGFR,ADRA2A,APP,PPARG,HMGCR,BAX,NOS3,DUSP16,LRRK2,HDAC3,ACHE,CXCL8,MMP14,PRKACA,MET,HSPA5,GSK3B,PRKCD,DYRK1A,MAP2K3,EPHA2,CASP8,PTPN22,PTGS2,HSP90AB1,PTPN1,MMP9,ABL1,HDAC1,SRC,TLR4,AR,PADI2,BCL2L1,XDH,CHEK2,NFE2L2,BCL2,RELA,IL6,ACE2,CD44,TNF,RAF1,ESR1,BDNF,HDAC2,SOD2,NR1H4,DDIT3,AKT1,MMP12,PRKCB,IGF1R,NOTCH1,SNCA
GO:0071214	Cellular response to abiotic stimulus	38	325	0.97	2.85	1.93e-22	9606.ENSP00000212015,9606.ENSP00000219070,9606.ENSP00000225964,9606.ENSP00000226574,9606.ENSP00000229795,9606.ENSP00000256383,9606.ENSP00000263025,9606.ENSP00000263341,9606.ENSP00000263967,9606.ENSP00000269305,9606.ENSP00000285930,9606.ENSP00000293288,9606.ENSP00000296795,9606.ENSP00000302111,9606.ENSP00000311032,9606.ENSP00000312664,9606.ENSP00000322788,9606.ENSP00000324173,9606.ENSP00000330237,…	SIRT1,MMP2,COL1A1,NFKB1,MAPK14,EIF2S1,MAPK3,IL1B,PIK3CA,TP53,AKR1B1,BAX,TLR3,MGMT,CASP3,CASP2,MMP1,HSPA5,CASP9,PRKCD,ATF4,CASP8,PTGS2,MMP9,TLR4,BCL2L1,PCNA,CHEK2,MAPK8,CHEK1,MAP2K4,MME,PIK3R1,CASP1,MC1R,MAP3K14,IGF1R,MYD88
GO:0051050	Positive regulation of transport	58	915	0.71	1.97	2.28e-22	9606.ENSP00000212015,9606.ENSP00000216037,9606.ENSP00000216797,9606.ENSP00000223095,9606.ENSP00000223136,9606.ENSP00000225831,9606.ENSP00000226279,9606.ENSP00000229795,9606.ENSP00000260010,9606.ENSP00000261769,9606.ENSP00000263339,9606.ENSP00000263341,9606.ENSP00000265171,9606.ENSP00000269571,9606.ENSP00000270142,9606.ENSP00000280155,9606.ENSP00000284981,9606.ENSP00000285379,9606.ENSP00000287820,…	SIRT1,XBP1,NFKBIA,SERPINE1,FIS1,CCL2,CD38,MAPK14,TLR2,CDH1,IL1A,IL1B,EGF,ERBB2,SOD1,ADRA2A,APP,CA2,PPARG,BAX,LRRK2,HDAC3,ACHE,INSR,F2,PRKACA,EDNRA,GSK3B,PRKCD,SELE,HSP90AA1,ATF4,FYN,OCLN,PTPN22,PTGS2,HSP90AB1,ABL1,SRC,TLR4,SYK,HCAR2,MAPK8,CYP19A1,NFE2L2,ITGB2,GCG,CREB1,ACE2,TNF,MAVS,RXRA,PIK3R1,JAK3,NR1H4,AKT1,ABCB1,SNCA
GO:0009891	Positive regulation of biosynthetic process	86	2080	0.52	1.44	2.54e-22	9606.ENSP00000212015,9606.ENSP00000215832,9606.ENSP00000216037,9606.ENSP00000216797,9606.ENSP00000225831,9606.ENSP00000225964,9606.ENSP00000226279,9606.ENSP00000226574,9606.ENSP00000226730,9606.ENSP00000229795,9606.ENSP00000236826,9606.ENSP00000254066,9606.ENSP00000260010,9606.ENSP00000261769,9606.ENSP00000263025,9606.ENSP00000263339,9606.ENSP00000263341,9606.ENSP00000263923,9606.ENSP00000265171,…	SIRT1,MAPK1,XBP1,NFKBIA,CCL2,COL1A1,CD38,NFKB1,IL2,MAPK14,MMP8,RARA,TLR2,CDH1,MAPK3,IL1A,IL1B,KDR,EGF,TP53,ERBB2,EGFR,CAMK4,APP,PPARG,TLR3,NOS3,LRRK2,HDAC3,INSR,CXCL8,EIF2AK3,F2,MET,HSPA5,PGR,NOS2,PRKCD,HSP90AA1,ATF4,DYRK1A,ESR2,MAP2K3,PTGS2,ATF6,JUN,HSP90AB1,ABL1,HDAC1,SRC,TLR4,AR,PCNA,CHEK2,TYRP1,SQSTM1,GPT,NFE2L2,ITGB2,RELA,IL6,KDM3A,GCG,CREB1,TNF,RAF1,MAVS,ESR1,MAP2K4,RXRA,PIK3R1,HDAC2,IKBKB,…
GO:0032880	Regulation of protein localization	56	852	0.72	2.01	3.12e-22	9606.ENSP00000216037,9606.ENSP00000223136,9606.ENSP00000226279,9606.ENSP00000229795,9606.ENSP00000241256,9606.ENSP00000252242,9606.ENSP00000260010,9606.ENSP00000261769,9606.ENSP00000263339,9606.ENSP00000263341,9606.ENSP00000265171,9606.ENSP00000269571,9606.ENSP00000275493,9606.ENSP00000280155,9606.ENSP00000284981,9606.ENSP00000287820,9606.ENSP00000287936,9606.ENSP00000298910,9606.ENSP00000302967,…	XBP1,FIS1,CD38,MAPK14,GHSR,KRT5,TLR2,CDH1,IL1A,IL1B,EGF,ERBB2,EGFR,ADRA2A,APP,PPARG,HMGCR,LRRK2,HDAC3,ACHE,EIF2AK3,MMP14,F2,PRKACA,EDNRA,GSK3B,NOS2,PRKCD,HSP90AA1,FYN,EPHA2,PTPN22,PTGS2,HSP90AB1,PTPN1,SRC,TLR4,ALOX5,TXN,AR,BCL2L1,HDAC6,SQSTM1,HCAR2,MAPK8,ITGB2,BCL2,IL6,GCG,TNF,MAVS,BDNF,PIK3R1,NR1H4,AKT1,PECAM1
GO:0051171	Regulation of nitrogen compound metabolic process	148	5734	0.32	0.99	3.36e-22	9606.ENSP00000053867,9606.ENSP00000212015,9606.ENSP00000215832,9606.ENSP00000216037,9606.ENSP00000216117,9606.ENSP00000216797,9606.ENSP00000217244,9606.ENSP00000223095,9606.ENSP00000223136,9606.ENSP00000225964,9606.ENSP00000226279,9606.ENSP00000226574,9606.ENSP00000226730,9606.ENSP00000227507,9606.ENSP00000228872,9606.ENSP00000229795,9606.ENSP00000236826,9606.ENSP00000241052,9606.ENSP00000241356,…	GRN,SIRT1,MAPK1,XBP1,HMOX1,NFKBIA,CSNK2A1,SERPINE1,FIS1,COL1A1,CD38,NFKB1,IL2,CCND1,CDKN1B,MAPK14,MMP8,CAT,ADORA3,TRAF2,HSPB1,RARA,EIF2S1,CDK4,TLR2,ALDH2,CDH1,MAPK3,IL1A,IL1B,KDR,PIK3CA,CASP6,EGF,NRP1,TP53,ERBB2,SOD1,EGFR,ADRA2A,CAMK4,APP,CSF1R,PPARG,HMGCR,ACE,BAX,TLR3,NOS3,HPRT1,DUSP16,LRRK2,MGMT,HDAC3,INSR,EIF2AK3,CYCS,MMP14,F2,PRKACA,CASP3,CASP2,TYMS,MET,NQO1,HSPA5,GSK3B,PGR,NOS2,CASP9,PRKCD,F…
GO:0060341	Regulation of cellular localization	59	963	0.69	1.91	4.18e-22	9606.ENSP00000215832,9606.ENSP00000216037,9606.ENSP00000223136,9606.ENSP00000226279,9606.ENSP00000229795,9606.ENSP00000241256,9606.ENSP00000252242,9606.ENSP00000260010,9606.ENSP00000261769,9606.ENSP00000263025,9606.ENSP00000263339,9606.ENSP00000263341,9606.ENSP00000265171,9606.ENSP00000269571,9606.ENSP00000275493,9606.ENSP00000280155,9606.ENSP00000284981,9606.ENSP00000287820,9606.ENSP00000287936,…	MAPK1,XBP1,FIS1,CD38,MAPK14,GHSR,KRT5,TLR2,CDH1,MAPK3,IL1A,IL1B,EGF,ERBB2,EGFR,ADRA2A,APP,PPARG,HMGCR,BAX,LRRK2,HDAC3,ACHE,EIF2AK3,MMP14,F2,PRKACA,EDNRA,GSK3B,NOS2,PRKCD,HSP90AA1,FYN,EPHA2,PTPN22,PTGS2,HSP90AB1,PTPN1,SRC,TLR4,ALOX5,TXN,AR,BCL2L1,HDAC6,SQSTM1,HCAR2,MAPK8,ITGB2,BCL2,IL6,GCG,TNF,MAVS,BDNF,PIK3R1,NR1H4,AKT1,PECAM1
GO:1901652	Response to peptide	42	437	0.89	2.53	5.99e-22	9606.ENSP00000212015,9606.ENSP00000216037,9606.ENSP00000216797,9606.ENSP00000219070,9606.ENSP00000225964,9606.ENSP00000226574,9606.ENSP00000228872,9606.ENSP00000229795,9606.ENSP00000241052,9606.ENSP00000241256,9606.ENSP00000257904,9606.ENSP00000260010,9606.ENSP00000260302,9606.ENSP00000263967,9606.ENSP00000269305,9606.ENSP00000284981,9606.ENSP00000285379,9606.ENSP00000287820,9606.ENSP00000303830,…	SIRT1,XBP1,NFKBIA,MMP2,COL1A1,NFKB1,CDKN1B,MAPK14,CAT,GHSR,CDK4,TLR2,MMP13,PIK3CA,TP53,APP,CA2,PPARG,INSR,EDNRA,GSK3B,PRKCD,FYN,PTPN22,PTGS2,PTPN1,MMP9,SRC,TLR4,GPT,ITGA4,NFE2L2,ABCC1,RELA,CREB1,TNF,PIK3R1,JAK3,AKT1,MMP12,IGF1R,NOTCH1
GO:0050789	Regulation of biological process	216	11655	0.17	0.74	7.12e-22	9606.ENSP00000012443,9606.ENSP00000053867,9606.ENSP00000212015,9606.ENSP00000215832,9606.ENSP00000216037,9606.ENSP00000216117,9606.ENSP00000216797,9606.ENSP00000217244,9606.ENSP00000219070,9606.ENSP00000221130,9606.ENSP00000223095,9606.ENSP00000223136,9606.ENSP00000224784,9606.ENSP00000225275,9606.ENSP00000225831,9606.ENSP00000225964,9606.ENSP00000226279,9606.ENSP00000226574,9606.ENSP00000226730,…	PPP5C,GRN,SIRT1,MAPK1,XBP1,HMOX1,NFKBIA,CSNK2A1,MMP2,GSR,SERPINE1,FIS1,ACTA2,MPO,CCL2,COL1A1,CD38,NFKB1,IL2,CCND1,CDKN1B,MAPK14,MMP8,CAT,GHSR,ADORA3,TRAF2,HSPB1,CMA1,KRT5,RARA,EIF2S1,PDGFRA,CDK4,TLR2,ALDH2,CDH1,MAPK3,IL1A,IL1B,SELP,KDR,PIK3CA,MGLL,ENPEP,CASP6,EGF,NRP1,POLB,TP53,ERBB2,SOD1,EGFR,ADRA2A,CAMK4,APP,CA2,AKR1B1,CSF1R,PPARG,HMGCR,ACE,BAX,ALB,ERAP1,TLR3,NOS3,AQP3,HPRT1,DUSP16,LRRK2,ANPEP,…
GO:2001233	Regulation of apoptotic signaling pathway	39	365	0.94	2.68	8.52e-22	9606.ENSP00000212015,9606.ENSP00000216037,9606.ENSP00000216117,9606.ENSP00000217244,9606.ENSP00000223095,9606.ENSP00000223136,9606.ENSP00000247668,9606.ENSP00000248553,9606.ENSP00000263339,9606.ENSP00000263341,9606.ENSP00000265371,9606.ENSP00000269305,9606.ENSP00000270142,9606.ENSP00000293288,9606.ENSP00000297494,9606.ENSP00000298910,9606.ENSP00000307235,9606.ENSP00000312664,9606.ENSP00000324806,…	SIRT1,XBP1,HMOX1,CSNK2A1,SERPINE1,FIS1,TRAF2,HSPB1,IL1A,IL1B,NRP1,TP53,SOD1,BAX,NOS3,LRRK2,EIF2AK3,CASP2,GSK3B,PRKCD,PTGS2,PTPN1,MMP9,HDAC1,SRC,AR,BCL2L1,NFE2L2,BCL2,RELA,MAPK9,CD44,TNF,RAF1,BDNF,SOD2,DDIT3,AKT1,LCK
GO:0097190	Apoptotic signaling pathway	37	318	0.97	2.8	8.97e-22	9606.ENSP00000212015,9606.ENSP00000216117,9606.ENSP00000223136,9606.ENSP00000226279,9606.ENSP00000226730,9606.ENSP00000247668,9606.ENSP00000263339,9606.ENSP00000263341,9606.ENSP00000265164,9606.ENSP00000265421,9606.ENSP00000269305,9606.ENSP00000293288,9606.ENSP00000296795,9606.ENSP00000307786,9606.ENSP00000311032,9606.ENSP00000312664,9606.ENSP00000324806,9606.ENSP00000330237,9606.ENSP00000331602,…	SIRT1,HMOX1,FIS1,CD38,IL2,TRAF2,IL1A,IL1B,CASP6,POLB,TP53,BAX,TLR3,CYCS,CASP3,CASP2,GSK3B,CASP9,PRKCD,ATF4,EPHA2,CASP8,CASP7,ABL1,BCL2L1,CHEK2,PDK1,BCL2,MAPK9,TNF,ERN1,RAF1,PRKCA,PIK3R1,CASP1,SOD2,DDIT3
GO:0002684	Positive regulation of immune system process	56	874	0.71	1.96	9.55e-22	9606.ENSP00000212015,9606.ENSP00000215832,9606.ENSP00000216037,9606.ENSP00000216117,9606.ENSP00000223095,9606.ENSP00000225831,9606.ENSP00000226279,9606.ENSP00000226730,9606.ENSP00000236826,9606.ENSP00000247668,9606.ENSP00000254066,9606.ENSP00000263025,9606.ENSP00000263339,9606.ENSP00000263341,9606.ENSP00000263686,9606.ENSP00000263967,9606.ENSP00000265164,9606.ENSP00000284981,9606.ENSP00000286301,…	SIRT1,MAPK1,XBP1,HMOX1,SERPINE1,CCL2,CD38,IL2,MMP8,TRAF2,RARA,MAPK3,IL1A,IL1B,SELP,PIK3CA,CASP6,APP,CSF1R,BAX,TLR3,AQP3,LRRK2,CXCL8,MMP14,NOS2,PRKCD,HSP90AA1,FYN,CASP8,PTPN22,ABL1,SRC,TLR4,SYK,HCAR2,ITGA4,ITGB2,BCL2,RELA,IL6,CREB1,TNF,MAVS,PRKCA,PIK3R1,IKBKB,JAK3,AKT1,MMP12,ELANE,IRF3,FFAR2,LCK,PRKCB,MYD88
GO:1901214	Regulation of neuron death	37	324	0.96	2.76	1.6e-21	9606.ENSP00000053867,9606.ENSP00000212015,9606.ENSP00000216117,9606.ENSP00000225831,9606.ENSP00000227507,9606.ENSP00000247668,9606.ENSP00000256383,9606.ENSP00000263923,9606.ENSP00000263967,9606.ENSP00000265371,9606.ENSP00000269305,9606.ENSP00000270142,9606.ENSP00000284981,9606.ENSP00000293288,9606.ENSP00000298910,9606.ENSP00000311032,9606.ENSP00000312664,9606.ENSP00000319788,9606.ENSP00000324806,…	GRN,SIRT1,HMOX1,CCL2,CCND1,TRAF2,EIF2S1,KDR,PIK3CA,NRP1,TP53,SOD1,APP,BAX,LRRK2,CASP3,CASP2,NQO1,GSK3B,CASP9,ATF4,FYN,CASP8,JUN,HSP90AB1,ABL1,TLR4,BCL2L1,ITGB2,BCL2,TNF,MAP2K4,BDNF,SOD2,DDIT3,AKT1,SNCA
GO:0048869	Cellular developmental process	112	3530	0.41	1.16	2.05e-21	9606.ENSP00000053867,9606.ENSP00000212015,9606.ENSP00000215832,9606.ENSP00000216037,9606.ENSP00000219070,9606.ENSP00000223136,9606.ENSP00000224784,9606.ENSP00000225831,9606.ENSP00000225964,9606.ENSP00000226730,9606.ENSP00000227507,9606.ENSP00000229795,9606.ENSP00000236826,9606.ENSP00000241052,9606.ENSP00000252242,9606.ENSP00000254066,9606.ENSP00000257290,9606.ENSP00000260010,9606.ENSP00000261769,…	GRN,SIRT1,MAPK1,XBP1,MMP2,FIS1,ACTA2,CCL2,COL1A1,IL2,CCND1,MAPK14,MMP8,CAT,KRT5,RARA,PDGFRA,TLR2,CDH1,MAPK3,IL1A,IL1B,KDR,CASP6,NRP1,TP53,ERBB2,SOD1,EGFR,CAMK4,APP,AKR1B1,CSF1R,PPARG,ACE,BAX,ERAP1,HPRT1,LRRK2,ANPEP,MGMT,ACHE,FASN,EIF2AK3,MMP14,PLG,PRKACA,CASP3,CASP2,EDNRA,TYMS,MET,HSPA5,GSK3B,PGR,CASP9,HSP90AA1,GSTA1,ATF4,FYN,TJP1,EPHA2,CASP8,COL18A1,PTPN22,PTGS2,JUN,HSP90AB1,MMP9,ABL1,HDAC1,SRC,…
GO:0043410	Positive regulation of MAPK cascade	43	481	0.86	2.4	2.18e-21	9606.ENSP00000224784,9606.ENSP00000225831,9606.ENSP00000236826,9606.ENSP00000247668,9606.ENSP00000257290,9606.ENSP00000263025,9606.ENSP00000263339,9606.ENSP00000263341,9606.ENSP00000263923,9606.ENSP00000265171,9606.ENSP00000265371,9606.ENSP00000269571,9606.ENSP00000270142,9606.ENSP00000275493,9606.ENSP00000280155,9606.ENSP00000284981,9606.ENSP00000286301,9606.ENSP00000296795,9606.ENSP00000298910,…	ACTA2,CCL2,MMP8,TRAF2,PDGFRA,MAPK3,IL1A,IL1B,KDR,EGF,NRP1,ERBB2,SOD1,EGFR,ADRA2A,APP,CSF1R,TLR3,LRRK2,INSR,MAP2K3,PTPN22,JUN,PTPN1,ABL1,SRC,TLR4,AR,SYK,XDH,IL6,GCG,CD44,TNF,ERN1,RAF1,PRKCA,MAP2K4,PIK3CG,ELANE,IGF1R,MYD88,NOTCH1
GO:0006952	Defense response	69	1394	0.6	1.63	2.73e-21	9606.ENSP00000053867,9606.ENSP00000216117,9606.ENSP00000223095,9606.ENSP00000225275,9606.ENSP00000225831,9606.ENSP00000226574,9606.ENSP00000241356,9606.ENSP00000260010,9606.ENSP00000261267,9606.ENSP00000262290,9606.ENSP00000263025,9606.ENSP00000263339,9606.ENSP00000263341,9606.ENSP00000263686,9606.ENSP00000265052,9606.ENSP00000265421,9606.ENSP00000269305,9606.ENSP00000280155,9606.ENSP00000282356,…	GRN,HMOX1,SERPINE1,MPO,CCL2,NFKB1,ADORA3,TLR2,LYZ,LPO,MAPK3,IL1A,IL1B,SELP,MGLL,POLB,TP53,ADRA2A,CAMK4,APP,CSF1R,PPARG,TLR3,FASN,UGT1A1,CXCL8,F2,NOS2,PRKCD,SELE,F3,MAP2K3,FYN,EPHA2,PTGS1,PTGS2,CASP7,JUN,SRC,TLR4,ALOX5,PADI4,SYK,BCL2L1,CXCL1,NFE2L2,ITGB2,BCL2,RELA,IL6,CD44,TNF,MAVS,PIK3CG,EIF4E,IKBKB,JAK3,CASP1,NR1H4,AKT1,ELANE,IRF3,FFAR2,LCK,IRAK4,MAP3K14,MYD88,NOTCH1,SNCA
GO:0030154	Cell differentiation	111	3507	0.41	1.16	4.49e-21	9606.ENSP00000053867,9606.ENSP00000212015,9606.ENSP00000215832,9606.ENSP00000216037,9606.ENSP00000219070,9606.ENSP00000224784,9606.ENSP00000225831,9606.ENSP00000225964,9606.ENSP00000226730,9606.ENSP00000227507,9606.ENSP00000229795,9606.ENSP00000236826,9606.ENSP00000241052,9606.ENSP00000252242,9606.ENSP00000254066,9606.ENSP00000257290,9606.ENSP00000260010,9606.ENSP00000261769,9606.ENSP00000263025,…	GRN,SIRT1,MAPK1,XBP1,MMP2,ACTA2,CCL2,COL1A1,IL2,CCND1,MAPK14,MMP8,CAT,KRT5,RARA,PDGFRA,TLR2,CDH1,MAPK3,IL1A,IL1B,KDR,CASP6,NRP1,TP53,ERBB2,SOD1,EGFR,CAMK4,APP,AKR1B1,CSF1R,PPARG,ACE,BAX,ERAP1,HPRT1,LRRK2,ANPEP,MGMT,ACHE,FASN,EIF2AK3,MMP14,PLG,PRKACA,CASP3,CASP2,EDNRA,TYMS,MET,HSPA5,GSK3B,PGR,CASP9,HSP90AA1,GSTA1,ATF4,FYN,TJP1,EPHA2,CASP8,COL18A1,PTPN22,PTGS2,JUN,HSP90AB1,MMP9,ABL1,HDAC1,SRC,TLR4,…
GO:0009968	Negative regulation of signal transduction	65	1252	0.62	1.68	6.21e-21	9606.ENSP00000212015,9606.ENSP00000216037,9606.ENSP00000216117,9606.ENSP00000216797,9606.ENSP00000217244,9606.ENSP00000223095,9606.ENSP00000229795,9606.ENSP00000248553,9606.ENSP00000263339,9606.ENSP00000263341,9606.ENSP00000265371,9606.ENSP00000269305,9606.ENSP00000275493,9606.ENSP00000284981,9606.ENSP00000287820,9606.ENSP00000287936,9606.ENSP00000293288,9606.ENSP00000297494,9606.ENSP00000298573,…	SIRT1,XBP1,HMOX1,NFKBIA,CSNK2A1,SERPINE1,MAPK14,HSPB1,IL1A,IL1B,NRP1,TP53,EGFR,APP,PPARG,HMGCR,BAX,NOS3,DUSP16,LRRK2,HDAC3,CXCL8,MMP14,PRKACA,MET,HSPA5,GSK3B,PRKCD,DYRK1A,MAP2K3,EPHA2,CASP8,PTPN22,PTGS2,PTPN1,MMP9,ABL1,HDAC1,SRC,TLR4,AR,PADI2,BCL2L1,XDH,CHEK2,NFE2L2,BCL2,RELA,IL6,ACE2,CD44,TNF,RAF1,ESR1,BDNF,HDAC2,SOD2,NR1H4,DDIT3,AKT1,MMP12,PRKCB,IGF1R,NOTCH1,SNCA
GO:0071345	Cellular response to cytokine stimulus	50	711	0.75	2.05	7.64e-21	9606.ENSP00000212015,9606.ENSP00000215832,9606.ENSP00000216037,9606.ENSP00000216797,9606.ENSP00000219070,9606.ENSP00000225831,9606.ENSP00000225964,9606.ENSP00000226574,9606.ENSP00000229795,9606.ENSP00000247668,9606.ENSP00000257904,9606.ENSP00000260010,9606.ENSP00000263025,9606.ENSP00000263339,9606.ENSP00000263341,9606.ENSP00000269305,9606.ENSP00000286301,9606.ENSP00000296795,9606.ENSP00000304592,…	SIRT1,MAPK1,XBP1,NFKBIA,MMP2,CCL2,COL1A1,NFKB1,MAPK14,TRAF2,CDK4,TLR2,MAPK3,IL1A,IL1B,TP53,CSF1R,TLR3,FASN,CXCL8,PRKACA,IMPDH2,HSPA5,GSK3B,NOS2,F3,HSP90AB1,SRC,TLR4,PADI2,SYK,CXCL1,ITGA4,NFE2L2,RELA,IL6,KDM3A,CREB1,CD44,TNF,MAVS,MME,IKBKB,JAK3,CASP1,AKT1,IRF3,IRAK4,MYD88,NOTCH1
GO:0010468	Regulation of gene expression	133	4899	0.34	1.02	9.5e-21	9606.ENSP00000212015,9606.ENSP00000215832,9606.ENSP00000216037,9606.ENSP00000216117,9606.ENSP00000216797,9606.ENSP00000223095,9606.ENSP00000224784,9606.ENSP00000225964,9606.ENSP00000226279,9606.ENSP00000226574,9606.ENSP00000226730,9606.ENSP00000227507,9606.ENSP00000228872,9606.ENSP00000229795,9606.ENSP00000236826,9606.ENSP00000241052,9606.ENSP00000241256,9606.ENSP00000241356,9606.ENSP00000247668,…	SIRT1,MAPK1,XBP1,HMOX1,NFKBIA,SERPINE1,ACTA2,COL1A1,CD38,NFKB1,IL2,CCND1,CDKN1B,MAPK14,MMP8,CAT,GHSR,ADORA3,TRAF2,HSPB1,RARA,EIF2S1,PDGFRA,CDK4,TLR2,CDH1,MAPK3,IL1A,IL1B,KDR,PIK3CA,EGF,TP53,ERBB2,SOD1,EGFR,ADRA2A,CAMK4,APP,CSF1R,PPARG,ACE,TLR3,NOS3,LRRK2,HDAC3,INSR,CXCL8,EIF2AK3,MMP14,F2,PRKACA,TYMS,MET,HSPA5,GSK3B,PGR,NOS2,PRKCD,F3,HSP90AA1,ATF4,DYRK1A,ESR2,MAP2K3,FYN,OCLN,EPHA2,CASP8,PTPN22,SLC…
GO:0050794	Regulation of cellular process	208	11025	0.18	0.75	1.72e-20	9606.ENSP00000012443,9606.ENSP00000053867,9606.ENSP00000212015,9606.ENSP00000215832,9606.ENSP00000216037,9606.ENSP00000216117,9606.ENSP00000216797,9606.ENSP00000217244,9606.ENSP00000219070,9606.ENSP00000221130,9606.ENSP00000223095,9606.ENSP00000223136,9606.ENSP00000224784,9606.ENSP00000225275,9606.ENSP00000225831,9606.ENSP00000225964,9606.ENSP00000226279,9606.ENSP00000226574,9606.ENSP00000226730,…	PPP5C,GRN,SIRT1,MAPK1,XBP1,HMOX1,NFKBIA,CSNK2A1,MMP2,GSR,SERPINE1,FIS1,ACTA2,MPO,CCL2,COL1A1,CD38,NFKB1,IL2,CCND1,CDKN1B,MAPK14,MMP8,CAT,GHSR,ADORA3,TRAF2,HSPB1,KRT5,RARA,EIF2S1,PDGFRA,CDK4,TLR2,ALDH2,CDH1,MAPK3,IL1A,IL1B,SELP,KDR,PIK3CA,MGLL,ENPEP,CASP6,EGF,NRP1,POLB,TP53,ERBB2,SOD1,EGFR,ADRA2A,CAMK4,APP,CA2,AKR1B1,CSF1R,PPARG,HMGCR,ACE,BAX,ALB,ERAP1,TLR3,NOS3,AQP3,HPRT1,DUSP16,LRRK2,ANPEP,MGMT,…
GO:0065007	Biological regulation	220	12385	0.16	0.71	3.83e-20	9606.ENSP00000012443,9606.ENSP00000053867,9606.ENSP00000212015,9606.ENSP00000215832,9606.ENSP00000216037,9606.ENSP00000216117,9606.ENSP00000216797,9606.ENSP00000217244,9606.ENSP00000219070,9606.ENSP00000221130,9606.ENSP00000223095,9606.ENSP00000223136,9606.ENSP00000224784,9606.ENSP00000225275,9606.ENSP00000225831,9606.ENSP00000225964,9606.ENSP00000226279,9606.ENSP00000226574,9606.ENSP00000226730,…	PPP5C,GRN,SIRT1,MAPK1,XBP1,HMOX1,NFKBIA,CSNK2A1,MMP2,GSR,SERPINE1,FIS1,ACTA2,MPO,CCL2,COL1A1,CD38,NFKB1,IL2,CCND1,CDKN1B,MAPK14,MMP8,CAT,GHSR,ADORA3,TRAF2,HSPB1,CMA1,KRT5,RARA,EIF2S1,PDGFRA,CDK4,TLR2,LYZ,ALDH2,CDH1,MAPK3,IL1A,IL1B,SELP,KDR,PIK3CA,MGLL,ENPEP,CASP6,EGF,NRP1,POLB,TP53,ERBB2,SOD1,EGFR,ADRA2A,CAMK4,APP,CA2,AKR1B1,CSF1R,PPARG,HMGCR,ACE,BAX,ALB,ERAP1,TLR3,NOS3,AQP3,HPRT1,DUSP16,LRRK2,AN…
GO:0050776	Regulation of immune response	53	844	0.7	1.88	4.21e-20	9606.ENSP00000053867,9606.ENSP00000212015,9606.ENSP00000215832,9606.ENSP00000216037,9606.ENSP00000216117,9606.ENSP00000216797,9606.ENSP00000226279,9606.ENSP00000226730,9606.ENSP00000229795,9606.ENSP00000247668,9606.ENSP00000254066,9606.ENSP00000260010,9606.ENSP00000263341,9606.ENSP00000263967,9606.ENSP00000265164,9606.ENSP00000284981,9606.ENSP00000287820,9606.ENSP00000293288,9606.ENSP00000296754,…	GRN,SIRT1,MAPK1,XBP1,HMOX1,NFKBIA,CD38,IL2,MAPK14,TRAF2,RARA,TLR2,IL1B,PIK3CA,CASP6,APP,PPARG,BAX,ERAP1,TLR3,PRKCD,HSP90AA1,FYN,CASP8,PTPN22,PTPN1,ABL1,SRC,TLR4,SYK,MAPK8,NFE2L2,ITGB2,BCL2,RELA,IL6,MAPK9,TNF,MAVS,ESR1,MAP2K4,IKBKB,JAK3,CASP1,NR1H4,MMP12,ELANE,IRF3,FFAR2,LCK,IRAK4,PRKCB,MYD88
GO:0035295	Tube development	54	880	0.69	1.85	4.34e-20	9606.ENSP00000212015,9606.ENSP00000215832,9606.ENSP00000216037,9606.ENSP00000216117,9606.ENSP00000219070,9606.ENSP00000223095,9606.ENSP00000225831,9606.ENSP00000229795,9606.ENSP00000241052,9606.ENSP00000254066,9606.ENSP00000257290,9606.ENSP00000263025,9606.ENSP00000263923,9606.ENSP00000263967,9606.ENSP00000265162,9606.ENSP00000265171,9606.ENSP00000265371,9606.ENSP00000275493,9606.ENSP00000285930,…	SIRT1,MAPK1,XBP1,HMOX1,MMP2,SERPINE1,CCL2,MAPK14,CAT,RARA,PDGFRA,MAPK3,KDR,PIK3CA,ENPEP,EGF,NRP1,EGFR,AKR1B1,CSF1R,ACE,BAX,ERAP1,NOS3,ANPEP,CXCL8,EIF2AK3,MMP14,PRKACA,CASP3,EDNRA,TYMS,MET,PGR,EPHA2,CASP8,COL18A1,PTGS2,JUN,ABL1,SRC,AR,SYK,BCL2,CREB1,TNF,ESR1,PRKCA,MME,PIK3CG,EIF4E,AKT1,MMP12,NOTCH1
GO:0010038	Response to metal ion	37	362	0.92	2.51	4.94e-20	9606.ENSP00000012443,9606.ENSP00000215832,9606.ENSP00000216117,9606.ENSP00000227507,9606.ENSP00000228872,9606.ENSP00000241052,9606.ENSP00000256383,9606.ENSP00000261769,9606.ENSP00000263025,9606.ENSP00000263339,9606.ENSP00000270142,9606.ENSP00000275493,9606.ENSP00000284981,9606.ENSP00000297991,9606.ENSP00000298910,9606.ENSP00000307235,9606.ENSP00000311032,9606.ENSP00000319788,9606.ENSP00000324173,…	PPP5C,MAPK1,HMOX1,CCND1,CDKN1B,CAT,EIF2S1,CDH1,MAPK3,IL1A,SOD1,EGFR,APP,AQP3,LRRK2,EIF2AK3,CASP3,NQO1,HSPA5,CASP9,ATF4,CASP8,PTGS2,JUN,MMP9,PCNA,AKR1C3,SOD3,SLC11A2,MAPK8,NFE2L2,BCL2,CREB1,MAPK9,SOD2,AKT1,SNCA
GO:0009411	Response to UV	27	150	1.16	3.26	5.4e-20	9606.ENSP00000212015,9606.ENSP00000219070,9606.ENSP00000227507,9606.ENSP00000241052,9606.ENSP00000256383,9606.ENSP00000263321,9606.ENSP00000269305,9606.ENSP00000275493,9606.ENSP00000293288,9606.ENSP00000311032,9606.ENSP00000322788,9606.ENSP00000330237,9606.ENSP00000331602,9606.ENSP00000336790,9606.ENSP00000356438,9606.ENSP00000358327,9606.ENSP00000361405,9606.ENSP00000368458,9606.ENSP00000378974,…	SIRT1,MMP2,CCND1,CAT,EIF2S1,TYR,TP53,EGFR,BAX,CASP3,MMP1,CASP9,PRKCD,ATF4,PTGS2,CASP7,MMP9,PCNA,MAPK8,BCL2,RELA,CHEK1,MME,PIK3R1,MC1R,AKT1,ELANE
GO:0071496	Cellular response to external stimulus	35	317	0.95	2.6	7e-20	9606.ENSP00000212015,9606.ENSP00000215832,9606.ENSP00000216037,9606.ENSP00000216117,9606.ENSP00000225964,9606.ENSP00000226574,9606.ENSP00000256383,9606.ENSP00000263025,9606.ENSP00000263341,9606.ENSP00000269305,9606.ENSP00000287820,9606.ENSP00000295897,9606.ENSP00000296795,9606.ENSP00000297991,9606.ENSP00000298910,9606.ENSP00000307235,9606.ENSP00000312664,9606.ENSP00000324173,9606.ENSP00000336790,…	SIRT1,MAPK1,XBP1,HMOX1,COL1A1,NFKB1,EIF2S1,MAPK3,IL1B,TP53,PPARG,ALB,TLR3,AQP3,LRRK2,EIF2AK3,CASP2,HSPA5,ATF4,CASP8,PTGS2,TLR4,AKR1C3,MAPK8,ITGA4,NFE2L2,BCL2,CHEK1,MAP2K4,CASP1,NR1H4,MAP3K14,IGF1R,LPL,MYD88
GO:0070848	Response to growth factor	42	503	0.83	2.23	7.75e-20	9606.ENSP00000212015,9606.ENSP00000215832,9606.ENSP00000216037,9606.ENSP00000225831,9606.ENSP00000225964,9606.ENSP00000229795,9606.ENSP00000241052,9606.ENSP00000248553,9606.ENSP00000257290,9606.ENSP00000263025,9606.ENSP00000263923,9606.ENSP00000263967,9606.ENSP00000265371,9606.ENSP00000269305,9606.ENSP00000269571,9606.ENSP00000275493,9606.ENSP00000284981,9606.ENSP00000287820,9606.ENSP00000303830,…	SIRT1,MAPK1,XBP1,CCL2,COL1A1,MAPK14,CAT,HSPB1,PDGFRA,MAPK3,KDR,PIK3CA,NRP1,TP53,ERBB2,EGFR,APP,PPARG,INSR,CXCL8,CASP3,HSPA5,MAP2K3,FYN,EPHA2,JUN,ABL1,HDAC1,SRC,TLR4,HDAC6,RELA,CREB1,CD44,ERN1,RAF1,BDNF,HDAC2,DDIT3,AKT1,IGF1R,NOTCH1
GO:0072359	Circulatory system development	54	901	0.68	1.81	1.18e-19	9606.ENSP00000212015,9606.ENSP00000215832,9606.ENSP00000216037,9606.ENSP00000216117,9606.ENSP00000219070,9606.ENSP00000223095,9606.ENSP00000224784,9606.ENSP00000225831,9606.ENSP00000225964,9606.ENSP00000228872,9606.ENSP00000229795,9606.ENSP00000254066,9606.ENSP00000257290,9606.ENSP00000263025,9606.ENSP00000263339,9606.ENSP00000263923,9606.ENSP00000263967,9606.ENSP00000265162,9606.ENSP00000265171,…	SIRT1,MAPK1,XBP1,HMOX1,MMP2,SERPINE1,ACTA2,CCL2,COL1A1,CDKN1B,MAPK14,RARA,PDGFRA,MAPK3,IL1A,KDR,PIK3CA,ENPEP,EGF,NRP1,TP53,ERBB2,PPARG,ACE,BAX,ERAP1,NOS3,ANPEP,INSR,CXCL8,EIF2AK3,MMP14,PLG,CASP3,EDNRA,MAP2K3,EPHA2,CASP8,COL18A1,PTGS2,CASP7,JUN,ABL1,SYK,PCNA,PRKCA,MAP2K4,PIK3CG,SOD2,DDIT3,AKT1,PECAM1,IGF1R,NOTCH1
GO:0009612	Response to mechanical stimulus	30	214	1.05	2.89	1.52e-19	9606.ENSP00000216797,9606.ENSP00000219070,9606.ENSP00000225275,9606.ENSP00000225964,9606.ENSP00000226574,9606.ENSP00000229795,9606.ENSP00000252242,9606.ENSP00000263025,9606.ENSP00000263341,9606.ENSP00000263967,9606.ENSP00000287820,9606.ENSP00000296795,9606.ENSP00000308208,9606.ENSP00000312664,9606.ENSP00000346671,9606.ENSP00000351273,9606.ENSP00000356438,9606.ENSP00000360266,9606.ENSP00000362680,…	NFKBIA,MMP2,MPO,COL1A1,NFKB1,MAPK14,KRT5,MAPK3,IL1B,PIK3CA,PPARG,TLR3,MMP14,CASP2,FYN,CASP8,PTGS2,JUN,SRC,TLR4,MAPK8,RELA,CHEK1,TNF,RAF1,MAP2K4,CASP1,MAP3K14,IGF1R,MYD88
GO:0033674	Positive regulation of kinase activity	41	494	0.83	2.19	3.03e-19	9606.ENSP00000212015,9606.ENSP00000226730,9606.ENSP00000227507,9606.ENSP00000228872,9606.ENSP00000247668,9606.ENSP00000257290,9606.ENSP00000263341,9606.ENSP00000263923,9606.ENSP00000263967,9606.ENSP00000265171,9606.ENSP00000269571,9606.ENSP00000275493,9606.ENSP00000280155,9606.ENSP00000284981,9606.ENSP00000286301,9606.ENSP00000290866,9606.ENSP00000296795,9606.ENSP00000298910,9606.ENSP00000303830,…	SIRT1,IL2,CCND1,CDKN1B,TRAF2,PDGFRA,IL1B,KDR,PIK3CA,EGF,ERBB2,EGFR,ADRA2A,APP,CSF1R,ACE,TLR3,LRRK2,INSR,F2,MET,PRKCD,HSP90AA1,MAP2K3,EPHA2,HSP90AB1,PTPN1,ABL1,SRC,TLR4,TXN,SYK,GCG,CD44,TNF,ERN1,PIK3CG,AKT1,ELANE,IGF1R,SNCA
GO:0051347	Positive regulation of transferase activity	44	586	0.78	2.07	3.52e-19	9606.ENSP00000212015,9606.ENSP00000215832,9606.ENSP00000226730,9606.ENSP00000227507,9606.ENSP00000228872,9606.ENSP00000247668,9606.ENSP00000257290,9606.ENSP00000263025,9606.ENSP00000263341,9606.ENSP00000263923,9606.ENSP00000263967,9606.ENSP00000265171,9606.ENSP00000269571,9606.ENSP00000275493,9606.ENSP00000280155,9606.ENSP00000284981,9606.ENSP00000286301,9606.ENSP00000290866,9606.ENSP00000296795,…	SIRT1,MAPK1,IL2,CCND1,CDKN1B,TRAF2,PDGFRA,MAPK3,IL1B,KDR,PIK3CA,EGF,ERBB2,EGFR,ADRA2A,APP,CSF1R,ACE,TLR3,LRRK2,INSR,F2,MET,PRKCD,HSP90AA1,MAP2K3,EPHA2,HSP90AB1,PTPN1,ABL1,SRC,TLR4,TXN,SYK,PCNA,GCG,CD44,TNF,ERN1,PIK3CG,AKT1,ELANE,IGF1R,SNCA
GO:0043170	Macromolecule metabolic process	143	5781	0.3	0.93	3.64e-19	9606.ENSP00000012443,9606.ENSP00000212015,9606.ENSP00000215832,9606.ENSP00000216037,9606.ENSP00000217244,9606.ENSP00000219070,9606.ENSP00000225831,9606.ENSP00000226574,9606.ENSP00000226730,9606.ENSP00000227507,9606.ENSP00000229795,9606.ENSP00000236826,9606.ENSP00000241052,9606.ENSP00000247668,9606.ENSP00000250378,9606.ENSP00000254066,9606.ENSP00000256383,9606.ENSP00000256999,9606.ENSP00000257290,…	PPP5C,SIRT1,MAPK1,XBP1,CSNK2A1,MMP2,CCL2,NFKB1,IL2,CCND1,MAPK14,MMP8,CAT,TRAF2,CMA1,RARA,EIF2S1,FOLH1,PDGFRA,CDK4,TLR2,MMP13,MAPK3,IL1B,KDR,ENPEP,CASP6,EGF,NRP1,POLB,TP53,ERBB2,ACP1,EGFR,ADRA2A,CAMK4,APP,CSF1R,PPARG,ACE,BAX,ERAP1,TLR3,DUSP16,LRRK2,ANPEP,MGMT,HDAC3,ACHE,INSR,EIF2AK3,CYCS,MMP14,F2,PRSS1,PLG,PRKACA,CASP3,CASP2,EDNRA,TYMS,MET,NEU4,MMP1,HSPA5,GSK3B,NOS2,CASP9,PRKCD,F3,HSP90AA1,ATF4,DY…
GO:0031328	Positive regulation of cellular biosynthetic process	80	2041	0.5	1.33	4.14e-19	9606.ENSP00000212015,9606.ENSP00000215832,9606.ENSP00000216037,9606.ENSP00000216797,9606.ENSP00000225964,9606.ENSP00000226279,9606.ENSP00000226574,9606.ENSP00000226730,9606.ENSP00000229795,9606.ENSP00000236826,9606.ENSP00000254066,9606.ENSP00000260010,9606.ENSP00000261769,9606.ENSP00000263025,9606.ENSP00000263339,9606.ENSP00000263341,9606.ENSP00000265171,9606.ENSP00000269305,9606.ENSP00000269571,…	SIRT1,MAPK1,XBP1,NFKBIA,COL1A1,CD38,NFKB1,IL2,MAPK14,MMP8,RARA,TLR2,CDH1,MAPK3,IL1A,IL1B,EGF,TP53,ERBB2,EGFR,CAMK4,APP,PPARG,TLR3,NOS3,HDAC3,INSR,CXCL8,EIF2AK3,MET,HSPA5,PGR,NOS2,PRKCD,HSP90AA1,ATF4,DYRK1A,ESR2,MAP2K3,PTGS2,ATF6,JUN,HSP90AB1,ABL1,HDAC1,SRC,TLR4,AR,PCNA,CHEK2,TYRP1,SQSTM1,GPT,NFE2L2,ITGB2,RELA,IL6,KDM3A,GCG,CREB1,TNF,RAF1,MAVS,ESR1,RXRA,PIK3R1,HDAC2,IKBKB,SOD2,NR1H4,DDIT3,MC1R,AKT…
GO:0009314	Response to radiation	39	444	0.85	2.26	4.78e-19	9606.ENSP00000212015,9606.ENSP00000219070,9606.ENSP00000227507,9606.ENSP00000229795,9606.ENSP00000241052,9606.ENSP00000256383,9606.ENSP00000263321,9606.ENSP00000263339,9606.ENSP00000265421,9606.ENSP00000269305,9606.ENSP00000275493,9606.ENSP00000284981,9606.ENSP00000287936,9606.ENSP00000293288,9606.ENSP00000302111,9606.ENSP00000311032,9606.ENSP00000322788,9606.ENSP00000324173,9606.ENSP00000330237,…	SIRT1,MMP2,CCND1,MAPK14,CAT,EIF2S1,TYR,IL1A,POLB,TP53,EGFR,APP,HMGCR,BAX,MGMT,CASP3,MMP1,HSPA5,CASP9,PRKCD,ATF4,PTGS2,CASP7,MMP9,TXN,BCL2L1,PCNA,CHEK2,MAPK8,BCL2,RELA,CHEK1,TNF,MME,PIK3R1,SOD2,MC1R,AKT1,ELANE
GO:0009888	Tissue development	73	1723	0.53	1.41	5.78e-19	9606.ENSP00000215832,9606.ENSP00000216037,9606.ENSP00000219070,9606.ENSP00000224784,9606.ENSP00000225964,9606.ENSP00000227507,9606.ENSP00000229795,9606.ENSP00000236826,9606.ENSP00000241052,9606.ENSP00000241256,9606.ENSP00000252242,9606.ENSP00000254066,9606.ENSP00000257290,9606.ENSP00000257904,9606.ENSP00000260302,9606.ENSP00000263025,9606.ENSP00000263339,9606.ENSP00000263923,9606.ENSP00000263967,…	MAPK1,XBP1,MMP2,ACTA2,COL1A1,CCND1,MAPK14,MMP8,CAT,GHSR,KRT5,RARA,PDGFRA,CDK4,MMP13,MAPK3,IL1A,KDR,PIK3CA,CASP6,EGF,NRP1,TP53,SOD1,EGFR,CA2,AKR1B1,CSF1R,PPARG,NOS3,MGMT,INSR,FASN,EIF2AK3,MMP14,PRKACA,CASP3,EDNRA,TYMS,MET,GSK3B,PGR,GSTA1,ATF4,TJP1,EPHA2,COL18A1,PTGS2,JUN,MMP9,ABL1,HDAC1,SRC,AR,CA9,PCNA,AKR1C3,AKR1C2,ITGA4,ITGB2,BCL2,RELA,CREB1,CD44,ESR1,MAP2K4,HDAC2,AKT1,PECAM1,MMP12,DYRK1B,MYD88,…
GO:0009894	Regulation of catabolic process	55	988	0.65	1.69	1.15e-18	9606.ENSP00000212015,9606.ENSP00000216037,9606.ENSP00000216117,9606.ENSP00000217244,9606.ENSP00000228872,9606.ENSP00000229795,9606.ENSP00000247668,9606.ENSP00000248553,9606.ENSP00000257904,9606.ENSP00000261769,9606.ENSP00000263025,9606.ENSP00000263341,9606.ENSP00000263923,9606.ENSP00000263967,9606.ENSP00000265171,9606.ENSP00000269305,9606.ENSP00000275493,9606.ENSP00000280155,9606.ENSP00000284981,…	SIRT1,XBP1,HMOX1,CSNK2A1,CDKN1B,MAPK14,TRAF2,HSPB1,CDK4,CDH1,MAPK3,IL1B,KDR,PIK3CA,EGF,TP53,EGFR,ADRA2A,APP,HMGCR,BAX,LRRK2,INSR,PRKACA,CASP3,MET,NQO1,GSK3B,NOS2,PRKCD,HSP90AA1,FYN,PTPN22,ATF6,HSP90AB1,PTPN1,ABL1,BCL2L1,HDAC6,CHEK2,HCAR2,MAPK8,NFE2L2,BCL2,RELA,IL6,MAPK9,TNF,ERN1,PRKCA,PIK3CG,DDIT3,AKT1,MYD88,SNCA
GO:1903829	Positive regulation of protein localization	39	461	0.83	2.18	1.61e-18	9606.ENSP00000216037,9606.ENSP00000223136,9606.ENSP00000226279,9606.ENSP00000229795,9606.ENSP00000260010,9606.ENSP00000261769,9606.ENSP00000263339,9606.ENSP00000263341,9606.ENSP00000265171,9606.ENSP00000269571,9606.ENSP00000275493,9606.ENSP00000284981,9606.ENSP00000287820,9606.ENSP00000302967,9606.ENSP00000303211,9606.ENSP00000307235,9606.ENSP00000308541,9606.ENSP00000309591,9606.ENSP00000324806,…	XBP1,FIS1,CD38,MAPK14,TLR2,CDH1,IL1A,IL1B,EGF,ERBB2,EGFR,APP,PPARG,HDAC3,ACHE,EIF2AK3,F2,PRKACA,GSK3B,PRKCD,HSP90AA1,FYN,EPHA2,PTPN22,PTGS2,HSP90AB1,SRC,TLR4,SQSTM1,HCAR2,MAPK8,ITGB2,GCG,TNF,MAVS,PIK3R1,NR1H4,AKT1,PECAM1
GO:0043549	Regulation of kinase activity	49	778	0.71	1.83	1.63e-18	9606.ENSP00000212015,9606.ENSP00000226730,9606.ENSP00000227507,9606.ENSP00000228872,9606.ENSP00000247668,9606.ENSP00000248553,9606.ENSP00000257290,9606.ENSP00000263341,9606.ENSP00000263923,9606.ENSP00000263967,9606.ENSP00000265171,9606.ENSP00000269571,9606.ENSP00000270142,9606.ENSP00000275493,9606.ENSP00000280155,9606.ENSP00000284981,9606.ENSP00000286301,9606.ENSP00000287820,9606.ENSP00000287936,…	SIRT1,IL2,CCND1,CDKN1B,TRAF2,HSPB1,PDGFRA,IL1B,KDR,PIK3CA,EGF,ERBB2,SOD1,EGFR,ADRA2A,APP,CSF1R,PPARG,HMGCR,ACE,TLR3,DUSP16,LRRK2,INSR,F2,CASP3,MET,PRKCD,HSP90AA1,MAP2K3,EPHA2,PTPN22,HSP90AB1,PTPN1,ABL1,SRC,TLR4,TXN,SYK,GCG,CD44,TNF,ERN1,PIK3CG,PIK3R1,AKT1,ELANE,IGF1R,SNCA
GO:0070201	Regulation of establishment of protein localization	41	528	0.8	2.06	2.81e-18	9606.ENSP00000216037,9606.ENSP00000223136,9606.ENSP00000226279,9606.ENSP00000229795,9606.ENSP00000241256,9606.ENSP00000260010,9606.ENSP00000261769,9606.ENSP00000263339,9606.ENSP00000263341,9606.ENSP00000269571,9606.ENSP00000280155,9606.ENSP00000284981,9606.ENSP00000287820,9606.ENSP00000287936,9606.ENSP00000298910,9606.ENSP00000302967,9606.ENSP00000303211,9606.ENSP00000309591,9606.ENSP00000324806,…	XBP1,FIS1,CD38,MAPK14,GHSR,TLR2,CDH1,IL1A,IL1B,ERBB2,ADRA2A,APP,PPARG,HMGCR,LRRK2,HDAC3,ACHE,PRKACA,GSK3B,NOS2,PRKCD,HSP90AA1,FYN,PTPN22,PTGS2,HSP90AB1,PTPN1,SRC,TLR4,ALOX5,TXN,HDAC6,HCAR2,MAPK8,ITGB2,IL6,GCG,TNF,MAVS,PIK3R1,NR1H4
GO:0051094	Positive regulation of developmental process	63	1332	0.58	1.5	2.96e-18	9606.ENSP00000053867,9606.ENSP00000212015,9606.ENSP00000216037,9606.ENSP00000216117,9606.ENSP00000223095,9606.ENSP00000223136,9606.ENSP00000225964,9606.ENSP00000226574,9606.ENSP00000226730,9606.ENSP00000227507,9606.ENSP00000229795,9606.ENSP00000241256,9606.ENSP00000248553,9606.ENSP00000250378,9606.ENSP00000254066,9606.ENSP00000260010,9606.ENSP00000263339,9606.ENSP00000263341,9606.ENSP00000263923,…	GRN,SIRT1,XBP1,HMOX1,SERPINE1,FIS1,COL1A1,NFKB1,IL2,CCND1,MAPK14,GHSR,HSPB1,CMA1,RARA,TLR2,IL1A,IL1B,KDR,EGF,NRP1,APP,PPARG,ACE,BAX,ERAP1,TLR3,NOS3,INSR,CXCL8,MMP14,GSK3B,F3,ATF4,TJP1,CASP8,PTGS2,HSP90AB1,ABL1,HDAC1,SRC,ALOX5,AR,SYK,NFE2L2,ITGB2,BCL2,IL6,CREB1,MAPK9,TNF,PRKCA,BDNF,MME,RXRA,HDAC2,SOD2,NR1H4,AKT1,PRKCB,IGF1R,LPL,NOTCH1
GO:0044281	Small molecule metabolic process	70	1645	0.54	1.39	3.69e-18	9606.ENSP00000215832,9606.ENSP00000216037,9606.ENSP00000225275,9606.ENSP00000229795,9606.ENSP00000241052,9606.ENSP00000260010,9606.ENSP00000261733,9606.ENSP00000262290,9606.ENSP00000263321,9606.ENSP00000263967,9606.ENSP00000265052,9606.ENSP00000269305,9606.ENSP00000284981,9606.ENSP00000285379,9606.ENSP00000285930,9606.ENSP00000287820,9606.ENSP00000287936,9606.ENSP00000297494,9606.ENSP00000298556,…	MAPK1,XBP1,MPO,MAPK14,CAT,TLR2,ALDH2,LPO,TYR,PIK3CA,MGLL,TP53,APP,CA2,AKR1B1,PPARG,HMGCR,NOS3,HPRT1,LRRK2,UGT1A6,FASN,UGT1A1,TYMS,NQO1,UGT2B17,IMPDH2,NOS2,GSTA1,ATF4,UGT1A10,GPX4,UGT1A9,EPHA2,AKR1B10,PTGS1,PTGS2,FPGS,UGT1A7,UGT1A8,ALOX5,FUCA1,SYK,CA9,XDH,AKR1C3,AKR1C2,GART,TYRP1,PDK1,GPT,CYP19A1,AMPD3,ABCC1,KDM3A,GCG,TBXAS1,DHFR,TNF,MME,CA1,CASP1,CYP2E1,NR1H4,AKT1,ACLY,SLC37A4,LPL,ABCG2,SNCA
GO:0051223	Regulation of protein transport	40	503	0.81	2.09	3.8e-18	9606.ENSP00000216037,9606.ENSP00000223136,9606.ENSP00000226279,9606.ENSP00000229795,9606.ENSP00000241256,9606.ENSP00000260010,9606.ENSP00000261769,9606.ENSP00000263339,9606.ENSP00000263341,9606.ENSP00000269571,9606.ENSP00000280155,9606.ENSP00000284981,9606.ENSP00000287820,9606.ENSP00000287936,9606.ENSP00000298910,9606.ENSP00000302967,9606.ENSP00000303211,9606.ENSP00000309591,9606.ENSP00000324806,…	XBP1,FIS1,CD38,MAPK14,GHSR,TLR2,CDH1,IL1A,IL1B,ERBB2,ADRA2A,APP,PPARG,HMGCR,LRRK2,HDAC3,ACHE,PRKACA,GSK3B,NOS2,PRKCD,HSP90AA1,FYN,PTPN22,PTGS2,HSP90AB1,PTPN1,SRC,TLR4,ALOX5,TXN,HCAR2,MAPK8,ITGB2,IL6,GCG,TNF,MAVS,PIK3R1,NR1H4
GO:0019725	Cellular homeostasis	44	628	0.75	1.94	4.07e-18	9606.ENSP00000053867,9606.ENSP00000212015,9606.ENSP00000215832,9606.ENSP00000216037,9606.ENSP00000216117,9606.ENSP00000221130,9606.ENSP00000223136,9606.ENSP00000225831,9606.ENSP00000250378,9606.ENSP00000263025,9606.ENSP00000263339,9606.ENSP00000263967,9606.ENSP00000270142,9606.ENSP00000284981,9606.ENSP00000285379,9606.ENSP00000290866,9606.ENSP00000293288,9606.ENSP00000297494,9606.ENSP00000298910,…	GRN,SIRT1,MAPK1,XBP1,HMOX1,GSR,FIS1,CCL2,CMA1,MAPK3,IL1A,PIK3CA,SOD1,APP,CA2,ACE,BAX,NOS3,LRRK2,F2,PLG,PRKACA,EDNRA,NQO1,NOS2,ATF4,TJP1,TXN,SLC11A2,NFE2L2,BCL2,IL6,TBXAS1,ERN1,RAF1,PIK3R1,NR1H4,DDIT3,ELANE,SLC37A4,LCK,PRKCB,IGF1R,SLC29A1
GO:0070482	Response to oxygen levels	33	318	0.92	2.4	5.84e-18	9606.ENSP00000212015,9606.ENSP00000216117,9606.ENSP00000219070,9606.ENSP00000225964,9606.ENSP00000226279,9606.ENSP00000228872,9606.ENSP00000241052,9606.ENSP00000260010,9606.ENSP00000263339,9606.ENSP00000265421,9606.ENSP00000269305,9606.ENSP00000287820,9606.ENSP00000290866,9606.ENSP00000297991,9606.ENSP00000308208,9606.ENSP00000311032,9606.ENSP00000315011,9606.ENSP00000327251,9606.ENSP00000336790,…	SIRT1,HMOX1,MMP2,COL1A1,CD38,CDKN1B,CAT,TLR2,IL1A,POLB,TP53,PPARG,ACE,AQP3,MMP14,CASP3,EDNRA,NOS2,ATF4,PTGS2,SRC,CA9,SOD3,PDK1,SLC11A2,NFE2L2,BCL2,TNF,HDAC2,SOD2,AKT1,NOTCH1,SLC29A1
GO:0030162	Regulation of proteolysis	47	739	0.71	1.81	7.34e-18	9606.ENSP00000053867,9606.ENSP00000212015,9606.ENSP00000216037,9606.ENSP00000217244,9606.ENSP00000223095,9606.ENSP00000223136,9606.ENSP00000263341,9606.ENSP00000265164,9606.ENSP00000265171,9606.ENSP00000269305,9606.ENSP00000280155,9606.ENSP00000284981,9606.ENSP00000287820,9606.ENSP00000293288,9606.ENSP00000298910,9606.ENSP00000302111,9606.ENSP00000307235,9606.ENSP00000307786,9606.ENSP00000308208,…	GRN,SIRT1,XBP1,CSNK2A1,SERPINE1,FIS1,IL1B,CASP6,EGF,TP53,ADRA2A,APP,PPARG,BAX,LRRK2,MGMT,EIF2AK3,CYCS,MMP14,F2,PRKACA,CASP2,GSK3B,CASP9,F3,FYN,CASP8,SLC22A2,PTGS2,HSP90AB1,MMP9,HDAC1,SRC,SYK,HDAC6,XDH,SLC11A2,NFE2L2,MAPK9,CD44,TNF,RAF1,HDAC2,CASP1,AKT1,LCK,SNCA
GO:0045595	Regulation of cell differentiation	68	1582	0.54	1.4	8.72e-18	9606.ENSP00000053867,9606.ENSP00000212015,9606.ENSP00000215832,9606.ENSP00000216037,9606.ENSP00000216797,9606.ENSP00000223095,9606.ENSP00000225964,9606.ENSP00000226574,9606.ENSP00000226730,9606.ENSP00000227507,9606.ENSP00000228872,9606.ENSP00000229795,9606.ENSP00000254066,9606.ENSP00000257290,9606.ENSP00000260010,9606.ENSP00000263339,9606.ENSP00000263341,9606.ENSP00000263923,9606.ENSP00000265371,…	GRN,SIRT1,MAPK1,XBP1,NFKBIA,SERPINE1,COL1A1,NFKB1,IL2,CCND1,CDKN1B,MAPK14,RARA,PDGFRA,TLR2,IL1A,IL1B,KDR,NRP1,TP53,ERBB2,SOD1,EGFR,CAMK4,APP,PPARG,ACE,TLR3,AQP3,LRRK2,MMP14,F2,PRKACA,GSK3B,ATF4,CASP8,PTGS2,HSP90AB1,MMP9,ABL1,HDAC1,TLR4,ALOX5,AR,SYK,HDAC6,XDH,NFE2L2,BCL2,IL6,KDM3A,CREB1,MAPK9,TNF,RAF1,PRKCA,BDNF,MME,EIF4E,PIK3R1,HDAC2,IKBKB,JAK3,SOD2,DDIT3,AKT1,LPL,NOTCH1
GO:2001234	Negative regulation of apoptotic signaling pathway	29	230	1.01	2.61	9.39e-18	9606.ENSP00000212015,9606.ENSP00000216037,9606.ENSP00000216117,9606.ENSP00000217244,9606.ENSP00000223095,9606.ENSP00000248553,9606.ENSP00000263339,9606.ENSP00000263341,9606.ENSP00000265371,9606.ENSP00000293288,9606.ENSP00000297494,9606.ENSP00000298910,9606.ENSP00000324806,9606.ENSP00000356438,9606.ENSP00000360683,9606.ENSP00000361405,9606.ENSP00000362649,9606.ENSP00000362680,9606.ENSP00000363822,…	SIRT1,XBP1,HMOX1,CSNK2A1,SERPINE1,HSPB1,IL1A,IL1B,NRP1,BAX,NOS3,LRRK2,GSK3B,PTGS2,PTPN1,MMP9,HDAC1,SRC,AR,BCL2L1,NFE2L2,BCL2,RELA,CD44,TNF,RAF1,BDNF,SOD2,AKT1
GO:0031324	Negative regulation of cellular metabolic process	82	2265	0.47	1.23	1.25e-17	9606.ENSP00000212015,9606.ENSP00000216037,9606.ENSP00000216117,9606.ENSP00000217244,9606.ENSP00000223136,9606.ENSP00000226279,9606.ENSP00000226574,9606.ENSP00000226730,9606.ENSP00000227507,9606.ENSP00000228872,9606.ENSP00000229795,9606.ENSP00000247668,9606.ENSP00000248553,9606.ENSP00000254066,9606.ENSP00000256383,9606.ENSP00000263341,9606.ENSP00000263967,9606.ENSP00000269305,9606.ENSP00000284981,…	SIRT1,XBP1,HMOX1,CSNK2A1,FIS1,CD38,NFKB1,IL2,CCND1,CDKN1B,MAPK14,TRAF2,HSPB1,RARA,EIF2S1,IL1B,PIK3CA,TP53,APP,PPARG,HMGCR,BAX,DUSP16,LRRK2,HDAC3,UGT1A6,UGT1A1,EIF2AK3,CASP3,TYMS,MET,GSK3B,PRKCD,ATF4,DYRK1A,UGT1A10,ESR2,FYN,UGT1A9,OCLN,PTPN22,JUN,HSP90AB1,PTPN1,ABL1,UGT1A7,UGT1A8,HDAC1,SRC,TXN,AR,BCL2L1,HDAC6,PCNA,XDH,AKR1C3,SQSTM1,ITGB2,BCL2,RELA,IL6,KDM3A,CREB1,CHEK1,DHFR,TNF,ESR1,PIK3CG,RXRA,EI…
GO:0003013	Circulatory system process	39	493	0.81	2.05	1.34e-17	9606.ENSP00000216117,9606.ENSP00000219070,9606.ENSP00000224784,9606.ENSP00000226279,9606.ENSP00000250378,9606.ENSP00000263967,9606.ENSP00000265162,9606.ENSP00000266088,9606.ENSP00000270142,9606.ENSP00000280155,9606.ENSP00000287820,9606.ENSP00000290866,9606.ENSP00000296754,9606.ENSP00000297494,9606.ENSP00000300060,9606.ENSP00000303830,9606.ENSP00000315011,9606.ENSP00000327251,9606.ENSP00000345083,…	HMOX1,MMP2,ACTA2,CD38,CMA1,PIK3CA,ENPEP,SLC5A1,SOD1,ADRA2A,PPARG,ACE,ERAP1,NOS3,ANPEP,INSR,EDNRA,NOS2,MAP2K3,FYN,OCLN,TJP1,PTGS1,SLC22A2,PTGS2,ABL1,SRC,AR,SOD3,ABCC1,ACE2,TBXAS1,TNF,ERAP2,SOD2,ABCB1,ABCC2,ABCG2,SLC29A1
GO:0048608	Reproductive structure development	37	436	0.84	2.13	1.43e-17	9606.ENSP00000212015,9606.ENSP00000215832,9606.ENSP00000219070,9606.ENSP00000227507,9606.ENSP00000228872,9606.ENSP00000229795,9606.ENSP00000241256,9606.ENSP00000254066,9606.ENSP00000257290,9606.ENSP00000263923,9606.ENSP00000270142,9606.ENSP00000275493,9606.ENSP00000287820,9606.ENSP00000290866,9606.ENSP00000293288,9606.ENSP00000296795,9606.ENSP00000297494,9606.ENSP00000303830,9606.ENSP00000308208,…	SIRT1,MAPK1,MMP2,CCND1,CDKN1B,MAPK14,GHSR,RARA,PDGFRA,KDR,SOD1,EGFR,PPARG,ACE,BAX,TLR3,NOS3,INSR,MMP14,PLG,CASP3,CASP2,HSPA5,PGR,CASP8,PTGS2,HSP90AB1,SRC,AR,BCL2L1,AKR1C3,CYP19A1,BCL2,ESR1,MME,AKT1,NOTCH1
GO:0018193	Peptidyl-amino acid modification	51	900	0.66	1.67	1.69e-17	9606.ENSP00000212015,9606.ENSP00000215832,9606.ENSP00000217244,9606.ENSP00000226730,9606.ENSP00000229795,9606.ENSP00000256999,9606.ENSP00000257290,9606.ENSP00000263025,9606.ENSP00000263923,9606.ENSP00000265171,9606.ENSP00000265371,9606.ENSP00000269571,9606.ENSP00000275493,9606.ENSP00000282356,9606.ENSP00000286301,9606.ENSP00000293288,9606.ENSP00000298910,9606.ENSP00000303830,9606.ENSP00000307235,…	SIRT1,MAPK1,CSNK2A1,IL2,MAPK14,FOLH1,PDGFRA,MAPK3,KDR,EGF,NRP1,ERBB2,EGFR,CAMK4,CSF1R,BAX,LRRK2,INSR,EIF2AK3,PRKACA,MET,GSK3B,NOS2,PRKCD,DYRK1A,MAP2K3,FYN,EPHA2,ABL1,SRC,SYK,HDAC6,CHEK2,MAPK8,BCL2,KDM3A,CHEK1,CDC7,MAPK9,ERN1,WEE1,PRKCA,MAP2K4,IKBKB,JAK3,NR1H4,AKT1,DYRK1B,LCK,PRKCB,IGF1R
GO:2000116	Regulation of cysteine-type endopeptidase activity	29	236	1	2.56	1.74e-17	9606.ENSP00000212015,9606.ENSP00000217244,9606.ENSP00000223136,9606.ENSP00000265164,9606.ENSP00000284981,9606.ENSP00000287820,9606.ENSP00000293288,9606.ENSP00000302111,9606.ENSP00000307235,9606.ENSP00000307786,9606.ENSP00000312664,9606.ENSP00000330237,9606.ENSP00000334145,9606.ENSP00000346671,9606.ENSP00000351273,9606.ENSP00000355920,9606.ENSP00000356438,9606.ENSP00000361405,9606.ENSP00000362680,…	SIRT1,CSNK2A1,FIS1,CASP6,APP,PPARG,BAX,MGMT,EIF2AK3,CYCS,CASP2,CASP9,F3,FYN,CASP8,SLC22A2,PTGS2,MMP9,SRC,SYK,XDH,SLC11A2,CD44,TNF,RAF1,CASP1,AKT1,LCK,SNCA
GO:2000026	Regulation of multicellular organismal development	63	1389	0.56	1.44	2.1e-17	9606.ENSP00000053867,9606.ENSP00000212015,9606.ENSP00000216037,9606.ENSP00000216117,9606.ENSP00000216797,9606.ENSP00000223095,9606.ENSP00000226730,9606.ENSP00000227507,9606.ENSP00000228872,9606.ENSP00000229795,9606.ENSP00000241256,9606.ENSP00000248553,9606.ENSP00000250378,9606.ENSP00000254066,9606.ENSP00000260010,9606.ENSP00000263339,9606.ENSP00000263341,9606.ENSP00000263923,9606.ENSP00000265171,…	GRN,SIRT1,XBP1,HMOX1,NFKBIA,SERPINE1,IL2,CCND1,CDKN1B,MAPK14,GHSR,HSPB1,CMA1,RARA,TLR2,IL1A,IL1B,KDR,EGF,NRP1,TP53,ERBB2,SOD1,CAMK4,PPARG,ACE,ERAP1,TLR3,NOS3,AQP3,INSR,CXCL8,EIF2AK3,MMP14,F2,F3,ATF4,TJP1,EPHA2,CASP8,MMP9,ABL1,HDAC1,TLR4,ALOX5,SYK,XDH,NFE2L2,ITGB2,IL6,CREB1,TNF,PRKCA,BDNF,MME,RXRA,PIK3R1,HDAC2,IKBKB,JAK3,AKT1,PRKCB,NOTCH1
GO:0071363	Cellular response to growth factor stimulus	38	473	0.81	2.06	2.45e-17	9606.ENSP00000212015,9606.ENSP00000216037,9606.ENSP00000225831,9606.ENSP00000225964,9606.ENSP00000229795,9606.ENSP00000241052,9606.ENSP00000248553,9606.ENSP00000257290,9606.ENSP00000263025,9606.ENSP00000263923,9606.ENSP00000263967,9606.ENSP00000265371,9606.ENSP00000269305,9606.ENSP00000269571,9606.ENSP00000275493,9606.ENSP00000284981,9606.ENSP00000287820,9606.ENSP00000303830,9606.ENSP00000306512,…	SIRT1,XBP1,CCL2,COL1A1,MAPK14,CAT,HSPB1,PDGFRA,MAPK3,KDR,PIK3CA,NRP1,TP53,ERBB2,EGFR,APP,PPARG,INSR,CXCL8,CASP3,HSPA5,MAP2K3,FYN,JUN,ABL1,HDAC1,SRC,TLR4,RELA,CREB1,CD44,ERN1,RAF1,BDNF,HDAC2,AKT1,IGF1R,NOTCH1
GO:0044092	Negative regulation of molecular function	57	1143	0.6	1.53	2.51e-17	9606.ENSP00000212015,9606.ENSP00000216117,9606.ENSP00000216797,9606.ENSP00000217244,9606.ENSP00000223095,9606.ENSP00000226574,9606.ENSP00000228872,9606.ENSP00000241052,9606.ENSP00000241356,9606.ENSP00000248553,9606.ENSP00000256383,9606.ENSP00000263025,9606.ENSP00000263341,9606.ENSP00000269305,9606.ENSP00000280155,9606.ENSP00000284981,9606.ENSP00000287820,9606.ENSP00000287936,9606.ENSP00000290866,…	SIRT1,HMOX1,NFKBIA,CSNK2A1,SERPINE1,NFKB1,CDKN1B,CAT,ADORA3,HSPB1,EIF2S1,MAPK3,IL1B,TP53,ADRA2A,APP,PPARG,HMGCR,ACE,BAX,NOS3,DUSP16,LRRK2,UGT1A6,UGT1A1,CASP3,MET,NQO1,GSK3B,PRKCD,UGT1A10,ESR2,UGT1A9,PTPN22,PTGS2,JUN,PTPN1,MMP9,ABL1,UGT1A7,UGT1A8,SRC,HDAC6,MAPK8,ITGA4,ACE2,CD44,TNF,RAF1,ESR1,HDAC2,IKBKB,NR1H4,DDIT3,AKT1,NOTCH1,SNCA
GO:0045935	Positive regulation of nucleobase-containing compound metabolic process	77	2056	0.48	1.25	3.62e-17	9606.ENSP00000212015,9606.ENSP00000215832,9606.ENSP00000216037,9606.ENSP00000216797,9606.ENSP00000225964,9606.ENSP00000226279,9606.ENSP00000226574,9606.ENSP00000226730,9606.ENSP00000229795,9606.ENSP00000254066,9606.ENSP00000260010,9606.ENSP00000261769,9606.ENSP00000263025,9606.ENSP00000263339,9606.ENSP00000263341,9606.ENSP00000265171,9606.ENSP00000269305,9606.ENSP00000269571,9606.ENSP00000275493,…	SIRT1,MAPK1,XBP1,NFKBIA,COL1A1,CD38,NFKB1,IL2,MAPK14,RARA,TLR2,CDH1,MAPK3,IL1A,IL1B,EGF,TP53,ERBB2,EGFR,CAMK4,APP,PPARG,BAX,TLR3,NOS3,MGMT,HDAC3,INSR,EIF2AK3,CASP3,MET,HSPA5,PGR,NOS2,PRKCD,HSP90AA1,ATF4,DYRK1A,ESR2,MAP2K3,ATF6,JUN,HSP90AB1,ABL1,HDAC1,SRC,TLR4,AR,PCNA,CHEK2,SQSTM1,NFE2L2,RELA,IL6,KDM3A,CREB1,CDC7,TNF,ERN1,RAF1,MAVS,ESR1,MAP2K4,RXRA,PIK3R1,HDAC2,IKBKB,NR1H4,DDIT3,MC1R,AKT1,MMP12,DY…
GO:0035239	Tube morphogenesis	44	669	0.73	1.82	3.67e-17	9606.ENSP00000212015,9606.ENSP00000216037,9606.ENSP00000216117,9606.ENSP00000219070,9606.ENSP00000223095,9606.ENSP00000225831,9606.ENSP00000229795,9606.ENSP00000254066,9606.ENSP00000257290,9606.ENSP00000263923,9606.ENSP00000263967,9606.ENSP00000265162,9606.ENSP00000265171,9606.ENSP00000265371,9606.ENSP00000275493,9606.ENSP00000286301,9606.ENSP00000290866,9606.ENSP00000293288,9606.ENSP00000296754,…	SIRT1,XBP1,HMOX1,MMP2,SERPINE1,CCL2,MAPK14,RARA,PDGFRA,KDR,PIK3CA,ENPEP,EGF,NRP1,EGFR,CSF1R,ACE,BAX,ERAP1,NOS3,ANPEP,CXCL8,EIF2AK3,MMP14,PRKACA,CASP3,EDNRA,MET,PGR,EPHA2,CASP8,COL18A1,PTGS2,JUN,ABL1,SRC,AR,SYK,BCL2,ESR1,PRKCA,PIK3CG,AKT1,NOTCH1
GO:0051128	Regulation of cellular component organization	83	2365	0.45	1.19	4.19e-17	9606.ENSP00000053867,9606.ENSP00000212015,9606.ENSP00000215832,9606.ENSP00000216037,9606.ENSP00000217244,9606.ENSP00000223095,9606.ENSP00000223136,9606.ENSP00000226279,9606.ENSP00000226730,9606.ENSP00000228872,9606.ENSP00000229795,9606.ENSP00000241256,9606.ENSP00000247668,9606.ENSP00000257290,9606.ENSP00000260010,9606.ENSP00000263025,9606.ENSP00000263339,9606.ENSP00000263341,9606.ENSP00000263686,…	GRN,SIRT1,MAPK1,XBP1,CSNK2A1,SERPINE1,FIS1,CD38,IL2,CDKN1B,MAPK14,GHSR,TRAF2,PDGFRA,TLR2,MAPK3,IL1A,IL1B,SELP,KDR,PIK3CA,CASP6,EGF,NRP1,TP53,ERBB2,EGFR,APP,CSF1R,PPARG,ACE,BAX,LRRK2,INSR,MMP14,F2,PRKACA,MET,NEU4,MMP1,HSPA5,GSK3B,PRKCD,SELE,HSP90AA1,DYRK1A,ESR2,FYN,OCLN,TJP1,EPHA2,PTPN1,MMP9,ABL1,SRC,TLR4,AR,SYK,BCL2L1,HDAC6,SQSTM1,MAPK8,NFE2L2,BCL2,IL6,ACE2,CHEK1,MAPK9,CD44,TNF,RAF1,MAVS,ESR1,BDN…
GO:0031349	Positive regulation of defense response	31	296	0.93	2.33	6.05e-17	9606.ENSP00000053867,9606.ENSP00000216797,9606.ENSP00000223095,9606.ENSP00000226730,9606.ENSP00000236826,9606.ENSP00000260010,9606.ENSP00000263025,9606.ENSP00000263341,9606.ENSP00000265164,9606.ENSP00000284981,9606.ENSP00000290866,9606.ENSP00000296795,9606.ENSP00000298910,9606.ENSP00000335153,9606.ENSP00000346671,9606.ENSP00000356438,9606.ENSP00000362680,9606.ENSP00000363089,9606.ENSP00000364898,…	GRN,NFKBIA,SERPINE1,IL2,MMP8,TLR2,MAPK3,IL1B,CASP6,APP,ACE,TLR3,LRRK2,HSP90AA1,FYN,PTGS2,SRC,TLR4,SYK,ABCC1,IL6,TNF,MAVS,PIK3CG,IKBKB,CASP1,MMP12,IRF3,FFAR2,LPL,SNCA
GO:0043281	Regulation of cysteine-type endopeptidase activity involved in apoptotic process	27	205	1.03	2.59	6.24e-17	9606.ENSP00000212015,9606.ENSP00000217244,9606.ENSP00000223136,9606.ENSP00000284981,9606.ENSP00000287820,9606.ENSP00000293288,9606.ENSP00000302111,9606.ENSP00000307235,9606.ENSP00000307786,9606.ENSP00000312664,9606.ENSP00000330237,9606.ENSP00000334145,9606.ENSP00000351273,9606.ENSP00000355920,9606.ENSP00000356438,9606.ENSP00000361405,9606.ENSP00000362680,9606.ENSP00000364898,9606.ENSP00000368727,…	SIRT1,CSNK2A1,FIS1,APP,PPARG,BAX,MGMT,EIF2AK3,CYCS,CASP2,CASP9,F3,CASP8,SLC22A2,PTGS2,MMP9,SRC,SYK,XDH,SLC11A2,CD44,TNF,RAF1,CASP1,AKT1,LCK,SNCA
GO:0030155	Regulation of cell adhesion	47	784	0.68	1.71	6.35e-17	9606.ENSP00000216037,9606.ENSP00000219070,9606.ENSP00000223095,9606.ENSP00000225831,9606.ENSP00000225964,9606.ENSP00000226730,9606.ENSP00000229795,9606.ENSP00000254066,9606.ENSP00000261769,9606.ENSP00000263339,9606.ENSP00000263341,9606.ENSP00000263686,9606.ENSP00000263923,9606.ENSP00000263967,9606.ENSP00000265371,9606.ENSP00000269571,9606.ENSP00000306512,9606.ENSP00000308208,9606.ENSP00000308938,…	XBP1,MMP2,SERPINE1,CCL2,COL1A1,IL2,MAPK14,RARA,CDH1,IL1A,IL1B,SELP,KDR,PIK3CA,NRP1,ERBB2,CXCL8,MMP14,PLG,CASP3,GSK3B,PRKCD,SELE,FYN,TJP1,EPHA2,PTPN22,ABL1,SRC,ALOX5,SYK,ITGA4,ITGB2,BCL2,RELA,IL6,CD44,TNF,PRKCA,PIK3CG,PIK3R1,JAK3,AKT1,MMP12,ELANE,LCK,NOTCH1
GO:1902532	Negative regulation of intracellular signal transduction	39	519	0.78	1.96	6.6e-17	9606.ENSP00000212015,9606.ENSP00000216037,9606.ENSP00000229795,9606.ENSP00000248553,9606.ENSP00000263341,9606.ENSP00000287820,9606.ENSP00000287936,9606.ENSP00000298573,9606.ENSP00000298910,9606.ENSP00000302967,9606.ENSP00000317272,9606.ENSP00000324806,9606.ENSP00000331602,9606.ENSP00000340373,9606.ENSP00000345083,9606.ENSP00000351209,9606.ENSP00000351273,9606.ENSP00000352833,9606.ENSP00000356438,…	SIRT1,XBP1,MAPK14,HSPB1,IL1B,PPARG,HMGCR,DUSP16,LRRK2,HDAC3,MET,GSK3B,PRKCD,DYRK1A,MAP2K3,EPHA2,CASP8,PTPN22,PTGS2,PTPN1,MMP9,ABL1,HDAC1,SRC,TLR4,BCL2L1,XDH,CHEK2,NFE2L2,BCL2,RELA,ACE2,CD44,ESR1,SOD2,NR1H4,DDIT3,AKT1,IGF1R
GO:0032870	Cellular response to hormone stimulus	38	489	0.8	1.99	6.7e-17	9606.ENSP00000212015,9606.ENSP00000216037,9606.ENSP00000226574,9606.ENSP00000241256,9606.ENSP00000254066,9606.ENSP00000257904,9606.ENSP00000263967,9606.ENSP00000280155,9606.ENSP00000285379,9606.ENSP00000287820,9606.ENSP00000290866,9606.ENSP00000303830,9606.ENSP00000304845,9606.ENSP00000309591,9606.ENSP00000315011,9606.ENSP00000324806,9606.ENSP00000325120,9606.ENSP00000330237,9606.ENSP00000331602,…	SIRT1,XBP1,NFKB1,GHSR,RARA,CDK4,PIK3CA,ADRA2A,CA2,PPARG,ACE,INSR,UGT1A1,PRKACA,EDNRA,GSK3B,PGR,CASP9,PRKCD,ESR2,PTPN1,SRC,AR,PADI2,AKR1C3,AKR1C2,GPT,NFE2L2,RELA,KDM3A,ESR1,RXRA,EIF4E,PIK3R1,JAK3,AKT1,IGF1R,NOTCH1
GO:0045862	Positive regulation of proteolysis	34	375	0.86	2.17	6.73e-17	9606.ENSP00000053867,9606.ENSP00000212015,9606.ENSP00000216037,9606.ENSP00000223136,9606.ENSP00000263341,9606.ENSP00000265164,9606.ENSP00000265171,9606.ENSP00000280155,9606.ENSP00000284981,9606.ENSP00000287820,9606.ENSP00000293288,9606.ENSP00000298910,9606.ENSP00000307235,9606.ENSP00000307786,9606.ENSP00000308208,9606.ENSP00000312664,9606.ENSP00000324806,9606.ENSP00000330237,9606.ENSP00000334145,…	GRN,SIRT1,XBP1,FIS1,IL1B,CASP6,EGF,ADRA2A,APP,PPARG,BAX,LRRK2,EIF2AK3,CYCS,MMP14,CASP2,GSK3B,CASP9,F3,FYN,CASP8,SLC22A2,SRC,SYK,XDH,SLC11A2,NFE2L2,MAPK9,TNF,HDAC2,CASP1,AKT1,LCK,SNCA
GO:0097193	Intrinsic apoptotic signaling pathway	25	166	1.08	2.73	7.15e-17	9606.ENSP00000212015,9606.ENSP00000216117,9606.ENSP00000247668,9606.ENSP00000265164,9606.ENSP00000265421,9606.ENSP00000269305,9606.ENSP00000293288,9606.ENSP00000307786,9606.ENSP00000311032,9606.ENSP00000312664,9606.ENSP00000330237,9606.ENSP00000331602,9606.ENSP00000336790,9606.ENSP00000351209,9606.ENSP00000358327,9606.ENSP00000361423,9606.ENSP00000365230,9606.ENSP00000372023,9606.ENSP00000376352,…	SIRT1,HMOX1,TRAF2,CASP6,POLB,TP53,BAX,CYCS,CASP3,CASP2,CASP9,PRKCD,ATF4,EPHA2,CASP7,ABL1,BCL2L1,CHEK2,PDK1,BCL2,TNF,ERN1,PIK3R1,SOD2,DDIT3
GO:0010605	Negative regulation of macromolecule metabolic process	90	2760	0.42	1.12	7.15e-17	9606.ENSP00000212015,9606.ENSP00000216037,9606.ENSP00000216117,9606.ENSP00000217244,9606.ENSP00000223095,9606.ENSP00000226279,9606.ENSP00000226574,9606.ENSP00000226730,9606.ENSP00000227507,9606.ENSP00000228872,9606.ENSP00000229795,9606.ENSP00000236826,9606.ENSP00000241256,9606.ENSP00000247668,9606.ENSP00000248553,9606.ENSP00000254066,9606.ENSP00000256383,9606.ENSP00000263341,9606.ENSP00000263923,…	SIRT1,XBP1,HMOX1,CSNK2A1,SERPINE1,CD38,NFKB1,IL2,CCND1,CDKN1B,MAPK14,MMP8,GHSR,TRAF2,HSPB1,RARA,EIF2S1,IL1B,KDR,PIK3CA,TP53,EGFR,APP,PPARG,HMGCR,ACE,BAX,DUSP16,LRRK2,HDAC3,CXCL8,EIF2AK3,F2,CASP3,TYMS,NQO1,GSK3B,PGR,NOS2,PRKCD,ATF4,DYRK1A,ESR2,FYN,OCLN,EPHA2,PTPN22,PTGS2,JUN,HSP90AB1,PTPN1,MMP9,ABL1,HDAC1,SRC,TLR4,TXN,AR,HDAC6,PCNA,XDH,SQSTM1,RELA,IL6,KDM3A,CREB1,CHEK1,DHFR,CD44,TNF,ERN1,RAF1,ESR1…
GO:0097305	Response to alcohol	29	252	0.97	2.43	8.17e-17	9606.ENSP00000226730,9606.ENSP00000227507,9606.ENSP00000241052,9606.ENSP00000254066,9606.ENSP00000257904,9606.ENSP00000261769,9606.ENSP00000265421,9606.ENSP00000270142,9606.ENSP00000287820,9606.ENSP00000290866,9606.ENSP00000302111,9606.ENSP00000304845,9606.ENSP00000315644,9606.ENSP00000319788,9606.ENSP00000346671,9606.ENSP00000348416,9606.ENSP00000351273,9606.ENSP00000365230,9606.ENSP00000369927,…	IL2,CCND1,CAT,RARA,CDK4,CDH1,POLB,SOD1,PPARG,ACE,MGMT,UGT1A1,TYMS,NQO1,FYN,TJP1,CASP8,BCL2L1,AKR1C3,AKR1C2,CREB1,TBXAS1,TNF,HDAC2,CYP2E1,SOD2,AKT1,IGF1R,MYD88
GO:0048646	Anatomical structure formation involved in morphogenesis	51	938	0.64	1.61	8.25e-17	9606.ENSP00000212015,9606.ENSP00000215832,9606.ENSP00000216037,9606.ENSP00000216117,9606.ENSP00000219070,9606.ENSP00000223095,9606.ENSP00000225831,9606.ENSP00000225964,9606.ENSP00000229795,9606.ENSP00000236826,9606.ENSP00000254066,9606.ENSP00000257290,9606.ENSP00000260010,9606.ENSP00000263025,9606.ENSP00000263923,9606.ENSP00000263967,9606.ENSP00000265162,9606.ENSP00000265171,9606.ENSP00000265371,…	SIRT1,MAPK1,XBP1,HMOX1,MMP2,SERPINE1,CCL2,COL1A1,MAPK14,MMP8,RARA,PDGFRA,TLR2,MAPK3,KDR,PIK3CA,ENPEP,EGF,NRP1,TP53,ACE,ERAP1,NOS3,ANPEP,CXCL8,EIF2AK3,MMP14,PRKACA,CASP3,EDNRA,CASP9,TJP1,EPHA2,CASP8,COL18A1,PTGS2,JUN,MMP9,ABL1,HDAC1,AR,SYK,CYP19A1,ITGA4,ITGB2,PRKCA,PIK3CG,HDAC2,AKT1,DYRK1B,NOTCH1
GO:0051222	Positive regulation of protein transport	31	303	0.92	2.29	1.07e-16	9606.ENSP00000216037,9606.ENSP00000223136,9606.ENSP00000226279,9606.ENSP00000229795,9606.ENSP00000260010,9606.ENSP00000261769,9606.ENSP00000263339,9606.ENSP00000263341,9606.ENSP00000269571,9606.ENSP00000284981,9606.ENSP00000287820,9606.ENSP00000302967,9606.ENSP00000303211,9606.ENSP00000309591,9606.ENSP00000324806,9606.ENSP00000331602,9606.ENSP00000335153,9606.ENSP00000346671,9606.ENSP00000352833,…	XBP1,FIS1,CD38,MAPK14,TLR2,CDH1,IL1A,IL1B,ERBB2,APP,PPARG,HDAC3,ACHE,PRKACA,GSK3B,PRKCD,HSP90AA1,FYN,PTPN22,PTGS2,HSP90AB1,SRC,TLR4,HCAR2,MAPK8,ITGB2,GCG,TNF,MAVS,PIK3R1,NR1H4
GO:0048468	Cell development	69	1719	0.51	1.3	1.33e-16	9606.ENSP00000053867,9606.ENSP00000215832,9606.ENSP00000216037,9606.ENSP00000219070,9606.ENSP00000224784,9606.ENSP00000254066,9606.ENSP00000257290,9606.ENSP00000260010,9606.ENSP00000261769,9606.ENSP00000263025,9606.ENSP00000263339,9606.ENSP00000263341,9606.ENSP00000263923,9606.ENSP00000265371,9606.ENSP00000269571,9606.ENSP00000270142,9606.ENSP00000284981,9606.ENSP00000285930,9606.ENSP00000286301,…	GRN,MAPK1,XBP1,MMP2,ACTA2,RARA,PDGFRA,TLR2,CDH1,MAPK3,IL1A,IL1B,KDR,NRP1,ERBB2,SOD1,APP,AKR1B1,CSF1R,PPARG,BAX,HPRT1,LRRK2,ACHE,FASN,EIF2AK3,PRKACA,CASP3,CASP2,EDNRA,TYMS,MET,GSK3B,PGR,CASP9,HSP90AA1,ATF4,FYN,TJP1,EPHA2,COL18A1,JUN,HSP90AB1,ABL1,SRC,TLR4,AR,BCL2L1,HDAC6,SLC11A2,ITGA4,BCL2,IL6,KDM3A,CREB1,DHFR,TNF,WEE1,ESR1,MAP2K4,BDNF,PIK3R1,HDAC2,SOD2,AKT1,PECAM1,IGF1R,MYD88,NOTCH1
GO:0009889	Regulation of biosynthetic process	114	4205	0.34	0.97	1.49e-16	9606.ENSP00000212015,9606.ENSP00000215832,9606.ENSP00000216037,9606.ENSP00000216117,9606.ENSP00000216797,9606.ENSP00000225831,9606.ENSP00000225964,9606.ENSP00000226279,9606.ENSP00000226574,9606.ENSP00000226730,9606.ENSP00000227507,9606.ENSP00000228872,9606.ENSP00000229795,9606.ENSP00000236826,9606.ENSP00000241052,9606.ENSP00000241356,9606.ENSP00000247668,9606.ENSP00000248553,9606.ENSP00000254066,…	SIRT1,MAPK1,XBP1,HMOX1,NFKBIA,CCL2,COL1A1,CD38,NFKB1,IL2,CCND1,CDKN1B,MAPK14,MMP8,CAT,ADORA3,TRAF2,HSPB1,RARA,EIF2S1,CDK4,TLR2,ALDH2,CDH1,MAPK3,IL1A,IL1B,KDR,EGF,TP53,ERBB2,SOD1,EGFR,CAMK4,APP,PPARG,TLR3,NOS3,LRRK2,HDAC3,INSR,CXCL8,EIF2AK3,F2,TYMS,MET,HSPA5,GSK3B,PGR,NOS2,PRKCD,HSP90AA1,ATF4,DYRK1A,ESR2,MAP2K3,FYN,PTGS2,ATF6,JUN,HSP90AB1,ABL1,HDAC1,SRC,TLR4,ALOX5,TXN,AR,SYK,HDAC6,PCNA,AKR1C3,CHEK…
GO:0001568	Blood vessel development	38	505	0.78	1.94	1.77e-16	9606.ENSP00000212015,9606.ENSP00000215832,9606.ENSP00000216037,9606.ENSP00000216117,9606.ENSP00000219070,9606.ENSP00000223095,9606.ENSP00000224784,9606.ENSP00000225831,9606.ENSP00000225964,9606.ENSP00000229795,9606.ENSP00000257290,9606.ENSP00000263923,9606.ENSP00000263967,9606.ENSP00000265162,9606.ENSP00000265171,9606.ENSP00000265371,9606.ENSP00000290866,9606.ENSP00000293288,9606.ENSP00000296754,…	SIRT1,MAPK1,XBP1,HMOX1,MMP2,SERPINE1,ACTA2,CCL2,COL1A1,MAPK14,PDGFRA,KDR,PIK3CA,ENPEP,EGF,NRP1,ACE,BAX,ERAP1,NOS3,ANPEP,CXCL8,EIF2AK3,MMP14,PLG,EDNRA,EPHA2,CASP8,COL18A1,PTGS2,JUN,SYK,PRKCA,PIK3CG,DDIT3,AKT1,PECAM1,NOTCH1
GO:0051241	Negative regulation of multicellular organismal process	53	1035	0.62	1.53	1.8e-16	9606.ENSP00000053867,9606.ENSP00000216117,9606.ENSP00000219070,9606.ENSP00000223095,9606.ENSP00000226279,9606.ENSP00000226574,9606.ENSP00000226730,9606.ENSP00000228872,9606.ENSP00000236826,9606.ENSP00000241256,9606.ENSP00000254066,9606.ENSP00000257290,9606.ENSP00000260010,9606.ENSP00000263341,9606.ENSP00000265371,9606.ENSP00000269305,9606.ENSP00000269571,9606.ENSP00000270142,9606.ENSP00000275493,…	GRN,HMOX1,MMP2,SERPINE1,CD38,NFKB1,IL2,CDKN1B,MMP8,GHSR,RARA,PDGFRA,TLR2,IL1B,NRP1,TP53,ERBB2,SOD1,EGFR,ADRA2A,APP,PPARG,HMGCR,ACE,TLR3,NOS3,EIF2AK3,F2,PLG,GSK3B,PRKCD,PTGDR2,ATF4,EPHA2,PTPN22,PTGS2,HSP90AB1,HDAC1,TLR4,ALOX5,BCL2,IL6,TNF,PIK3CG,PIK3R1,HDAC2,JAK3,NR1H4,DDIT3,MC1R,ELANE,SLC37A4,NOTCH1
GO:0042542	Response to hydrogen peroxide	21	103	1.22	2.99	1.96e-16	9606.ENSP00000212015,9606.ENSP00000216117,9606.ENSP00000219070,9606.ENSP00000225964,9606.ENSP00000241052,9606.ENSP00000270142,9606.ENSP00000311032,9606.ENSP00000319788,9606.ENSP00000331602,9606.ENSP00000346671,9606.ENSP00000361423,9606.ENSP00000362680,9606.ENSP00000365804,9606.ENSP00000368458,9606.ENSP00000380252,9606.ENSP00000381185,9606.ENSP00000384273,9606.ENSP00000385675,9606.ENSP00000401445,…	SIRT1,HMOX1,MMP2,COL1A1,CAT,SOD1,CASP3,NQO1,PRKCD,FYN,ABL1,SRC,HDAC6,PCNA,NFE2L2,BCL2,RELA,IL6,ERN1,HDAC2,SOD2
GO:0043523	Regulation of neuron apoptotic process	27	216	1	2.49	1.96e-16	9606.ENSP00000053867,9606.ENSP00000216117,9606.ENSP00000225831,9606.ENSP00000227507,9606.ENSP00000263923,9606.ENSP00000263967,9606.ENSP00000265371,9606.ENSP00000269305,9606.ENSP00000270142,9606.ENSP00000284981,9606.ENSP00000293288,9606.ENSP00000311032,9606.ENSP00000312664,9606.ENSP00000319788,9606.ENSP00000330237,9606.ENSP00000336790,9606.ENSP00000360266,9606.ENSP00000360609,9606.ENSP00000361423,…	GRN,HMOX1,CCL2,CCND1,KDR,PIK3CA,NRP1,TP53,SOD1,APP,BAX,CASP3,CASP2,NQO1,CASP9,ATF4,JUN,HSP90AB1,ABL1,BCL2L1,BCL2,TNF,MAP2K4,BDNF,SOD2,DDIT3,SNCA
GO:0051248	Negative regulation of protein metabolic process	53	1038	0.62	1.53	2e-16	9606.ENSP00000212015,9606.ENSP00000216037,9606.ENSP00000217244,9606.ENSP00000223095,9606.ENSP00000226574,9606.ENSP00000226730,9606.ENSP00000228872,9606.ENSP00000248553,9606.ENSP00000254066,9606.ENSP00000256383,9606.ENSP00000263341,9606.ENSP00000269305,9606.ENSP00000275493,9606.ENSP00000284981,9606.ENSP00000287820,9606.ENSP00000287936,9606.ENSP00000293288,9606.ENSP00000298573,9606.ENSP00000298910,…	SIRT1,XBP1,CSNK2A1,SERPINE1,NFKB1,IL2,CDKN1B,HSPB1,RARA,EIF2S1,IL1B,TP53,EGFR,APP,PPARG,HMGCR,BAX,DUSP16,LRRK2,EIF2AK3,F2,CASP3,TYMS,NQO1,GSK3B,NOS2,PRKCD,ATF4,FYN,OCLN,PTPN22,PTGS2,JUN,HSP90AB1,PTPN1,MMP9,ABL1,SRC,HDAC6,XDH,SQSTM1,RELA,KDM3A,DHFR,CD44,TNF,RAF1,EIF4E,HDAC2,IKBKB,JAK3,AKT1,SNCA
GO:0003008	System process	75	2029	0.47	1.22	2.33e-16	9606.ENSP00000215832,9606.ENSP00000216117,9606.ENSP00000219070,9606.ENSP00000224784,9606.ENSP00000225831,9606.ENSP00000225964,9606.ENSP00000226279,9606.ENSP00000228872,9606.ENSP00000241256,9606.ENSP00000250378,9606.ENSP00000260010,9606.ENSP00000262290,9606.ENSP00000263025,9606.ENSP00000263321,9606.ENSP00000263341,9606.ENSP00000263967,9606.ENSP00000265162,9606.ENSP00000266088,9606.ENSP00000270142,…	MAPK1,HMOX1,MMP2,ACTA2,CCL2,COL1A1,CD38,CDKN1B,GHSR,CMA1,TLR2,LPO,MAPK3,TYR,IL1B,PIK3CA,ENPEP,SLC5A1,SOD1,EGFR,ADRA2A,CAMK4,APP,AKR1B1,PPARG,HMGCR,ACE,ERAP1,NOS3,AQP3,LRRK2,ANPEP,INSR,PRKACA,CASP3,EDNRA,GSK3B,NOS2,HSP90AA1,MAP2K3,FYN,OCLN,TJP1,COL18A1,PTGS1,SLC22A2,PTGS2,ATF6,ABL1,SRC,TLR4,AR,AKR1C3,SOD3,SLC11A2,BCL2,ABCC1,CREB1,ACE2,TBXAS1,TNF,ERAP2,MAP2K4,BDNF,MME,HDAC2,SOD2,DDIT3,MC1R,AKT1,ABC…
GO:0018108	Peptidyl-tyrosine phosphorylation	25	176	1.06	2.62	2.37e-16	9606.ENSP00000226730,9606.ENSP00000257290,9606.ENSP00000263025,9606.ENSP00000263923,9606.ENSP00000265171,9606.ENSP00000265371,9606.ENSP00000269571,9606.ENSP00000275493,9606.ENSP00000286301,9606.ENSP00000303830,9606.ENSP00000317272,9606.ENSP00000331602,9606.ENSP00000340373,9606.ENSP00000345083,9606.ENSP00000346671,9606.ENSP00000351209,9606.ENSP00000361423,9606.ENSP00000362680,9606.ENSP00000364898,…	IL2,PDGFRA,MAPK3,KDR,EGF,NRP1,ERBB2,EGFR,CSF1R,INSR,MET,PRKCD,DYRK1A,MAP2K3,FYN,EPHA2,ABL1,SRC,SYK,WEE1,MAP2K4,JAK3,DYRK1B,LCK,IGF1R
GO:0008283	Cell population proliferation	44	712	0.7	1.72	3.04e-16	9606.ENSP00000215832,9606.ENSP00000216037,9606.ENSP00000216117,9606.ENSP00000226279,9606.ENSP00000226730,9606.ENSP00000227507,9606.ENSP00000228872,9606.ENSP00000263321,9606.ENSP00000263923,9606.ENSP00000265162,9606.ENSP00000265171,9606.ENSP00000269305,9606.ENSP00000269571,9606.ENSP00000275493,9606.ENSP00000286301,9606.ENSP00000290866,9606.ENSP00000293288,9606.ENSP00000298556,9606.ENSP00000308208,…	MAPK1,XBP1,HMOX1,CD38,IL2,CCND1,CDKN1B,TYR,KDR,ENPEP,EGF,TP53,ERBB2,EGFR,CSF1R,ACE,BAX,HPRT1,MMP14,EDNRA,IMPDH2,PRKCD,FYN,EPHA2,JUN,ABL1,FPGS,SRC,TLR4,AR,BCL2L1,SQSTM1,PDK1,BCL2,IL6,CHEK1,TNF,ERN1,ESR1,PIK3CG,DDIT3,AKT1,ABCB1,NOTCH1
GO:0007169	Transmembrane receptor protein tyrosine kinase signaling pathway	35	425	0.82	2.02	3.08e-16	9606.ENSP00000215832,9606.ENSP00000216037,9606.ENSP00000219070,9606.ENSP00000225964,9606.ENSP00000229795,9606.ENSP00000241256,9606.ENSP00000248553,9606.ENSP00000257290,9606.ENSP00000263923,9606.ENSP00000263967,9606.ENSP00000265171,9606.ENSP00000265371,9606.ENSP00000269571,9606.ENSP00000275493,9606.ENSP00000286301,9606.ENSP00000303830,9606.ENSP00000307235,9606.ENSP00000311032,9606.ENSP00000317272,…	MAPK1,XBP1,MMP2,COL1A1,MAPK14,GHSR,HSPB1,PDGFRA,KDR,PIK3CA,EGF,NRP1,ERBB2,EGFR,CSF1R,INSR,EIF2AK3,CASP3,MET,GSK3B,FYN,EPHA2,PTPN1,MMP9,ABL1,SRC,AR,SYK,RAF1,BDNF,PIK3R1,JAK3,AKT1,LCK,IGF1R
GO:0036293	Response to decreased oxygen levels	30	291	0.92	2.26	3.09e-16	9606.ENSP00000212015,9606.ENSP00000216117,9606.ENSP00000219070,9606.ENSP00000226279,9606.ENSP00000228872,9606.ENSP00000241052,9606.ENSP00000260010,9606.ENSP00000263339,9606.ENSP00000269305,9606.ENSP00000287820,9606.ENSP00000290866,9606.ENSP00000297991,9606.ENSP00000308208,9606.ENSP00000311032,9606.ENSP00000315011,9606.ENSP00000327251,9606.ENSP00000336790,9606.ENSP00000356438,9606.ENSP00000362680,…	SIRT1,HMOX1,MMP2,CD38,CDKN1B,CAT,TLR2,IL1A,TP53,PPARG,ACE,AQP3,MMP14,CASP3,EDNRA,NOS2,ATF4,PTGS2,SRC,CA9,SOD3,PDK1,SLC11A2,NFE2L2,BCL2,TNF,SOD2,AKT1,NOTCH1,SLC29A1
GO:0051336	Regulation of hydrolase activity	52	1011	0.62	1.53	3.2e-16	9606.ENSP00000053867,9606.ENSP00000212015,9606.ENSP00000217244,9606.ENSP00000223095,9606.ENSP00000223136,9606.ENSP00000225831,9606.ENSP00000256383,9606.ENSP00000257290,9606.ENSP00000265164,9606.ENSP00000269571,9606.ENSP00000270142,9606.ENSP00000275493,9606.ENSP00000284981,9606.ENSP00000287820,9606.ENSP00000293288,9606.ENSP00000297494,9606.ENSP00000298910,9606.ENSP00000302111,9606.ENSP00000307235,…	GRN,SIRT1,CSNK2A1,SERPINE1,FIS1,CCL2,EIF2S1,PDGFRA,CASP6,ERBB2,SOD1,EGFR,APP,PPARG,BAX,NOS3,LRRK2,MGMT,EIF2AK3,CYCS,CASP2,EDNRA,MET,GSK3B,CASP9,PRKCD,SELE,F3,FYN,EPHA2,CASP8,SLC22A2,PTGS2,HSP90AB1,MMP9,ABL1,HDAC1,SRC,SYK,PCNA,XDH,SLC11A2,MAPK8,CD44,TNF,RAF1,ESR1,IKBKB,CASP1,AKT1,LCK,SNCA
GO:0048660	Regulation of smooth muscle cell proliferation	23	142	1.12	2.73	4.03e-16	9606.ENSP00000216037,9606.ENSP00000216117,9606.ENSP00000219070,9606.ENSP00000228872,9606.ENSP00000263967,9606.ENSP00000287820,9606.ENSP00000297494,9606.ENSP00000356438,9606.ENSP00000360266,9606.ENSP00000361405,9606.ENSP00000362649,9606.ENSP00000362680,9606.ENSP00000363089,9606.ENSP00000385675,9606.ENSP00000389326,9606.ENSP00000398698,9606.ENSP00000401445,9606.ENSP00000446252,9606.ENSP00000451828,…	XBP1,HMOX1,MMP2,CDKN1B,PIK3CA,PPARG,NOS3,PTGS2,JUN,MMP9,HDAC1,SRC,TLR4,IL6,ACE2,TNF,ERN1,SOD2,AKT1,ELANE,IRAK4,IGF1R,MYD88
GO:1901216	Positive regulation of neuron death	20	92	1.24	3.01	4.07e-16	9606.ENSP00000053867,9606.ENSP00000256383,9606.ENSP00000269305,9606.ENSP00000284981,9606.ENSP00000293288,9606.ENSP00000311032,9606.ENSP00000312664,9606.ENSP00000319788,9606.ENSP00000324806,9606.ENSP00000330237,9606.ENSP00000336790,9606.ENSP00000346671,9606.ENSP00000351273,9606.ENSP00000361423,9606.ENSP00000363089,9606.ENSP00000380948,9606.ENSP00000398698,9606.ENSP00000410402,9606.ENSP00000448665,…	GRN,EIF2S1,TP53,APP,BAX,CASP3,CASP2,NQO1,GSK3B,CASP9,ATF4,FYN,CASP8,ABL1,TLR4,ITGB2,TNF,MAP2K4,DDIT3,SNCA
GO:0019216	Regulation of lipid metabolic process	32	346	0.87	2.14	4.07e-16	9606.ENSP00000212015,9606.ENSP00000216037,9606.ENSP00000226574,9606.ENSP00000241256,9606.ENSP00000257290,9606.ENSP00000257904,9606.ENSP00000263339,9606.ENSP00000263341,9606.ENSP00000270142,9606.ENSP00000280155,9606.ENSP00000284981,9606.ENSP00000287820,9606.ENSP00000303174,9606.ENSP00000304845,9606.ENSP00000308541,9606.ENSP00000331602,9606.ENSP00000343838,9606.ENSP00000346768,9606.ENSP00000356438,…	SIRT1,XBP1,NFKB1,GHSR,PDGFRA,CDK4,IL1A,IL1B,SOD1,ADRA2A,APP,PPARG,UGT1A6,UGT1A1,F2,PRKCD,UGT1A10,UGT1A9,PTGS2,UGT1A7,UGT1A8,SRC,AKR1C3,HCAR2,PDK1,CREB1,TNF,PIK3CG,NR1H4,AKT1,IGF1R,SNCA
GO:0016477	Cell migration	49	903	0.64	1.58	4.39e-16	9606.ENSP00000219070,9606.ENSP00000225831,9606.ENSP00000257290,9606.ENSP00000263341,9606.ENSP00000263686,9606.ENSP00000263923,9606.ENSP00000263967,9606.ENSP00000265162,9606.ENSP00000265371,9606.ENSP00000275493,9606.ENSP00000293288,9606.ENSP00000297494,9606.ENSP00000298910,9606.ENSP00000306512,9606.ENSP00000308208,9606.ENSP00000308938,9606.ENSP00000315011,9606.ENSP00000317272,9606.ENSP00000331602,…	MMP2,CCL2,PDGFRA,IL1B,SELP,KDR,PIK3CA,ENPEP,NRP1,EGFR,BAX,NOS3,LRRK2,CXCL8,MMP14,PLG,EDNRA,MET,PRKCD,SELE,HSP90AA1,FYN,EPHA2,MMP9,ABL1,SRC,ALOX5,SYK,CXCL1,ITGA4,ITGB2,BCL2,ABCC1,IL6,CD44,TNF,PIK3CG,PIK3R1,DDIT3,AKT1,PECAM1,MMP12,ELANE,FFAR2,SLC37A4,LCK,IRAK4,SELL,NOTCH1
GO:0001525	Angiogenesis	31	325	0.89	2.16	6.15e-16	9606.ENSP00000212015,9606.ENSP00000216037,9606.ENSP00000216117,9606.ENSP00000219070,9606.ENSP00000223095,9606.ENSP00000225831,9606.ENSP00000229795,9606.ENSP00000257290,9606.ENSP00000263923,9606.ENSP00000263967,9606.ENSP00000265162,9606.ENSP00000265171,9606.ENSP00000265371,9606.ENSP00000290866,9606.ENSP00000296754,9606.ENSP00000297494,9606.ENSP00000300060,9606.ENSP00000306512,9606.ENSP00000307235,…	SIRT1,XBP1,HMOX1,MMP2,SERPINE1,CCL2,MAPK14,PDGFRA,KDR,PIK3CA,ENPEP,EGF,NRP1,ACE,ERAP1,NOS3,ANPEP,CXCL8,EIF2AK3,MMP14,EDNRA,EPHA2,CASP8,COL18A1,PTGS2,JUN,SYK,PRKCA,PIK3CG,AKT1,NOTCH1
GO:0060429	Epithelium development	53	1069	0.6	1.48	6.31e-16	9606.ENSP00000215832,9606.ENSP00000219070,9606.ENSP00000224784,9606.ENSP00000227507,9606.ENSP00000241052,9606.ENSP00000252242,9606.ENSP00000254066,9606.ENSP00000263339,9606.ENSP00000263923,9606.ENSP00000265164,9606.ENSP00000265171,9606.ENSP00000265371,9606.ENSP00000269305,9606.ENSP00000270142,9606.ENSP00000275493,9606.ENSP00000285379,9606.ENSP00000285930,9606.ENSP00000286301,9606.ENSP00000287820,…	MAPK1,MMP2,ACTA2,CCND1,CAT,KRT5,RARA,IL1A,KDR,CASP6,EGF,NRP1,TP53,SOD1,EGFR,CA2,AKR1B1,CSF1R,PPARG,MGMT,FASN,MMP14,PRKACA,CASP3,EDNRA,TYMS,MET,PGR,GSTA1,ATF4,TJP1,EPHA2,COL18A1,JUN,ABL1,HDAC1,SRC,AR,CA9,PCNA,AKR1C3,AKR1C2,BCL2,RELA,CREB1,CD44,ESR1,HDAC2,AKT1,PECAM1,MMP12,MYD88,NOTCH1
GO:0009636	Response to toxic substance	27	229	0.98	2.38	6.99e-16	9606.ENSP00000221130,9606.ENSP00000225275,9606.ENSP00000241052,9606.ENSP00000260010,9606.ENSP00000261769,9606.ENSP00000262290,9606.ENSP00000270142,9606.ENSP00000293288,9606.ENSP00000295897,9606.ENSP00000297494,9606.ENSP00000302111,9606.ENSP00000315644,9606.ENSP00000319788,9606.ENSP00000335620,9606.ENSP00000336790,9606.ENSP00000346103,9606.ENSP00000352584,9606.ENSP00000354612,9606.ENSP00000356438,…	GSR,MPO,CAT,TLR2,CDH1,LPO,SOD1,BAX,ALB,NOS3,MGMT,TYMS,NQO1,GSTA1,ATF4,GPX4,AKR1B10,PTGS1,PTGS2,TXN,SOD3,NFE2L2,BCL2,TNF,SOD2,ABCB1,ABCG2
GO:0010557	Positive regulation of macromolecule biosynthetic process	72	1935	0.48	1.21	9.35e-16	9606.ENSP00000212015,9606.ENSP00000215832,9606.ENSP00000216037,9606.ENSP00000216797,9606.ENSP00000225831,9606.ENSP00000225964,9606.ENSP00000226279,9606.ENSP00000226574,9606.ENSP00000226730,9606.ENSP00000229795,9606.ENSP00000254066,9606.ENSP00000260010,9606.ENSP00000261769,9606.ENSP00000263025,9606.ENSP00000263339,9606.ENSP00000263341,9606.ENSP00000263923,9606.ENSP00000265171,9606.ENSP00000269305,…	SIRT1,MAPK1,XBP1,NFKBIA,CCL2,COL1A1,CD38,NFKB1,IL2,MAPK14,RARA,TLR2,CDH1,MAPK3,IL1A,IL1B,KDR,EGF,TP53,ERBB2,EGFR,CAMK4,APP,PPARG,TLR3,LRRK2,HDAC3,INSR,EIF2AK3,MET,HSPA5,PGR,HSP90AA1,ATF4,DYRK1A,ESR2,MAP2K3,ATF6,JUN,HSP90AB1,ABL1,HDAC1,SRC,TLR4,AR,PCNA,CHEK2,SQSTM1,NFE2L2,RELA,IL6,KDM3A,CREB1,TNF,RAF1,MAVS,ESR1,MAP2K4,RXRA,PIK3R1,HDAC2,IKBKB,JAK3,NR1H4,DDIT3,MC1R,AKT1,MMP12,DYRK1B,IRF3,PRKCB,NOTCH1
GO:0009611	Response to wounding	35	444	0.8	1.94	1.04e-15	9606.ENSP00000216117,9606.ENSP00000219070,9606.ENSP00000225964,9606.ENSP00000229795,9606.ENSP00000241356,9606.ENSP00000248553,9606.ENSP00000257290,9606.ENSP00000263339,9606.ENSP00000263923,9606.ENSP00000263967,9606.ENSP00000265371,9606.ENSP00000269571,9606.ENSP00000270142,9606.ENSP00000280155,9606.ENSP00000293288,9606.ENSP00000308541,9606.ENSP00000308938,9606.ENSP00000311032,9606.ENSP00000315011,…	HMOX1,MMP2,COL1A1,MAPK14,ADORA3,HSPB1,PDGFRA,IL1A,KDR,PIK3CA,NRP1,ERBB2,SOD1,ADRA2A,BAX,F2,PLG,CASP3,EDNRA,F3,JUN,SRC,TLR4,SYK,BCL2,IL6,DHFR,CD44,RAF1,MAP2K4,PIK3CG,SOD2,DDIT3,MMP12,LCK
GO:0048534	Hematopoietic or lymphoid organ development	43	705	0.69	1.68	1.14e-15	9606.ENSP00000212015,9606.ENSP00000215832,9606.ENSP00000226730,9606.ENSP00000229795,9606.ENSP00000257290,9606.ENSP00000260010,9606.ENSP00000263025,9606.ENSP00000263321,9606.ENSP00000263923,9606.ENSP00000265421,9606.ENSP00000269305,9606.ENSP00000269571,9606.ENSP00000270142,9606.ENSP00000282356,9606.ENSP00000284981,9606.ENSP00000286301,9606.ENSP00000287820,9606.ENSP00000290866,9606.ENSP00000293288,…	SIRT1,MAPK1,IL2,MAPK14,PDGFRA,TLR2,MAPK3,TYR,KDR,POLB,TP53,ERBB2,SOD1,CAMK4,APP,CSF1R,PPARG,ACE,BAX,FASN,CASP3,CASP9,ATF4,EPHA2,CASP8,PTPN22,JUN,MMP9,ABL1,SRC,SYK,SLC11A2,ITGA4,BCL2,IL6,CREB1,TNF,RAF1,PIK3R1,JAK3,SOD2,SLC37A4,LCK
GO:0045765	Regulation of angiogenesis	29	288	0.91	2.18	1.94e-15	9606.ENSP00000053867,9606.ENSP00000212015,9606.ENSP00000216037,9606.ENSP00000216117,9606.ENSP00000223095,9606.ENSP00000241256,9606.ENSP00000248553,9606.ENSP00000250378,9606.ENSP00000263339,9606.ENSP00000263341,9606.ENSP00000263923,9606.ENSP00000265371,9606.ENSP00000269571,9606.ENSP00000287820,9606.ENSP00000296754,9606.ENSP00000296795,9606.ENSP00000297494,9606.ENSP00000306512,9606.ENSP00000334145,…	GRN,SIRT1,XBP1,HMOX1,SERPINE1,GHSR,HSPB1,CMA1,IL1A,IL1B,KDR,NRP1,ERBB2,PPARG,ERAP1,TLR3,NOS3,CXCL8,F3,TJP1,EPHA2,ABL1,ALOX5,NFE2L2,ITGB2,IL6,TNF,PRKCA,PRKCB
GO:0048878	Chemical homeostasis	48	904	0.63	1.53	2.22e-15	9606.ENSP00000053867,9606.ENSP00000212015,9606.ENSP00000215832,9606.ENSP00000216037,9606.ENSP00000216117,9606.ENSP00000223136,9606.ENSP00000250378,9606.ENSP00000263025,9606.ENSP00000263339,9606.ENSP00000263923,9606.ENSP00000263967,9606.ENSP00000270142,9606.ENSP00000280155,9606.ENSP00000284981,9606.ENSP00000285379,9606.ENSP00000285930,9606.ENSP00000287820,9606.ENSP00000290866,9606.ENSP00000293288,…	GRN,SIRT1,MAPK1,XBP1,HMOX1,FIS1,CMA1,MAPK3,IL1A,KDR,PIK3CA,SOD1,ADRA2A,APP,CA2,AKR1B1,PPARG,ACE,BAX,AQP3,LRRK2,INSR,F2,PRKACA,EDNRA,MET,ATF4,TJP1,ALOX5,SLC11A2,BCL2,IL6,GCG,TBXAS1,ERN1,RAF1,PIK3R1,SOD2,NR1H4,AKT1,ELANE,FFAR2,SLC37A4,LCK,PRKCB,IGF1R,LPL,SLC29A1
GO:0032355	Response to estradiol	21	121	1.15	2.69	3.18e-15	9606.ENSP00000219070,9606.ENSP00000225964,9606.ENSP00000226279,9606.ENSP00000227507,9606.ENSP00000228872,9606.ENSP00000241052,9606.ENSP00000241256,9606.ENSP00000254066,9606.ENSP00000275493,9606.ENSP00000304845,9606.ENSP00000311032,9606.ENSP00000319788,9606.ENSP00000330237,9606.ENSP00000343925,9606.ENSP00000346103,9606.ENSP00000351273,9606.ENSP00000356438,9606.ENSP00000368458,9606.ENSP00000379683,…	MMP2,COL1A1,CD38,CCND1,CDKN1B,CAT,GHSR,RARA,EGFR,UGT1A1,CASP3,NQO1,CASP9,ESR2,GPX4,CASP8,PTGS2,PCNA,CYP19A1,ESR1,IGF1R
GO:0048511	Rhythmic process	28	270	0.92	2.19	3.44e-15	9606.ENSP00000212015,9606.ENSP00000217244,9606.ENSP00000219070,9606.ENSP00000257290,9606.ENSP00000269305,9606.ENSP00000287820,9606.ENSP00000297494,9606.ENSP00000302967,9606.ENSP00000311032,9606.ENSP00000312664,9606.ENSP00000315644,9606.ENSP00000321584,9606.ENSP00000324173,9606.ENSP00000324806,9606.ENSP00000325120,9606.ENSP00000327251,9606.ENSP00000336790,9606.ENSP00000340373,9606.ENSP00000362649,…	SIRT1,CSNK2A1,MMP2,PDGFRA,TP53,PPARG,NOS3,HDAC3,CASP3,CASP2,TYMS,IMPDH2,HSPA5,GSK3B,PGR,NOS2,ATF4,DYRK1A,HDAC1,SRC,PCNA,MAPK8,CREB1,MAPK9,TNF,ESR1,HDAC2,IGF1R
GO:0001775	Cell activation	42	693	0.69	1.65	3.44e-15	9606.ENSP00000053867,9606.ENSP00000226279,9606.ENSP00000226730,9606.ENSP00000229795,9606.ENSP00000248553,9606.ENSP00000257290,9606.ENSP00000260010,9606.ENSP00000263341,9606.ENSP00000263967,9606.ENSP00000269305,9606.ENSP00000269571,9606.ENSP00000280155,9606.ENSP00000282356,9606.ENSP00000284981,9606.ENSP00000293288,9606.ENSP00000296795,9606.ENSP00000298556,9606.ENSP00000306512,9606.ENSP00000308541,…	GRN,CD38,IL2,MAPK14,HSPB1,PDGFRA,TLR2,IL1B,PIK3CA,TP53,ERBB2,ADRA2A,CAMK4,APP,BAX,TLR3,HPRT1,CXCL8,F2,IMPDH2,PRKCD,FYN,CASP8,PTPN22,JUN,ABL1,SRC,TLR4,SYK,ITGA4,ITGB2,BCL2,IL6,CD44,TNF,PIK3CG,PIK3R1,JAK3,LCK,PRKCB,MYD88,SNCA
GO:2000377	Regulation of reactive oxygen species metabolic process	22	143	1.09	2.55	5.35e-15	9606.ENSP00000229795,9606.ENSP00000236826,9606.ENSP00000269305,9606.ENSP00000270142,9606.ENSP00000284981,9606.ENSP00000308541,9606.ENSP00000331602,9606.ENSP00000346671,9606.ENSP00000363089,9606.ENSP00000363512,9606.ENSP00000364898,9606.ENSP00000365804,9606.ENSP00000368727,9606.ENSP00000369927,9606.ENSP00000380252,9606.ENSP00000380948,9606.ENSP00000381185,9606.ENSP00000389326,9606.ENSP00000396308,…	MAPK14,MMP8,TP53,SOD1,APP,F2,PRKCD,FYN,TLR4,ALOX5,SYK,HDAC6,XDH,AKR1C3,NFE2L2,ITGB2,BCL2,ACE2,DHFR,TNF,SOD2,SNCA
GO:0001666	Response to hypoxia	28	278	0.91	2.13	6.83e-15	9606.ENSP00000212015,9606.ENSP00000216117,9606.ENSP00000219070,9606.ENSP00000226279,9606.ENSP00000228872,9606.ENSP00000241052,9606.ENSP00000260010,9606.ENSP00000263339,9606.ENSP00000269305,9606.ENSP00000287820,9606.ENSP00000290866,9606.ENSP00000297991,9606.ENSP00000308208,9606.ENSP00000311032,9606.ENSP00000315011,9606.ENSP00000327251,9606.ENSP00000356438,9606.ENSP00000362680,9606.ENSP00000367608,…	SIRT1,HMOX1,MMP2,CD38,CDKN1B,CAT,TLR2,IL1A,TP53,PPARG,ACE,AQP3,MMP14,CASP3,EDNRA,NOS2,PTGS2,SRC,CA9,SOD3,PDK1,SLC11A2,NFE2L2,BCL2,TNF,SOD2,NOTCH1,SLC29A1
GO:0045860	Positive regulation of protein kinase activity	33	416	0.81	1.89	7.62e-15	9606.ENSP00000212015,9606.ENSP00000227507,9606.ENSP00000228872,9606.ENSP00000247668,9606.ENSP00000263341,9606.ENSP00000263967,9606.ENSP00000265171,9606.ENSP00000269571,9606.ENSP00000275493,9606.ENSP00000280155,9606.ENSP00000284981,9606.ENSP00000286301,9606.ENSP00000290866,9606.ENSP00000296795,9606.ENSP00000298910,9606.ENSP00000303830,9606.ENSP00000331602,9606.ENSP00000335153,9606.ENSP00000345083,…	SIRT1,CCND1,CDKN1B,TRAF2,IL1B,PIK3CA,EGF,ERBB2,EGFR,ADRA2A,APP,CSF1R,ACE,TLR3,LRRK2,INSR,PRKCD,HSP90AA1,MAP2K3,HSP90AB1,PTPN1,ABL1,SRC,TLR4,TXN,SYK,GCG,TNF,ERN1,PIK3CG,AKT1,ELANE,SNCA
GO:0045766	Positive regulation of angiogenesis	23	166	1.05	2.43	8.04e-15	9606.ENSP00000053867,9606.ENSP00000212015,9606.ENSP00000216037,9606.ENSP00000216117,9606.ENSP00000223095,9606.ENSP00000241256,9606.ENSP00000248553,9606.ENSP00000250378,9606.ENSP00000263339,9606.ENSP00000263341,9606.ENSP00000263923,9606.ENSP00000265371,9606.ENSP00000296754,9606.ENSP00000296795,9606.ENSP00000297494,9606.ENSP00000306512,9606.ENSP00000334145,9606.ENSP00000348416,9606.ENSP00000361423,…	GRN,SIRT1,XBP1,HMOX1,SERPINE1,GHSR,HSPB1,CMA1,IL1A,IL1B,KDR,NRP1,ERAP1,TLR3,NOS3,CXCL8,F3,TJP1,ABL1,NFE2L2,ITGB2,PRKCA,PRKCB
GO:0007167	Enzyme-linked receptor protein signaling pathway	40	641	0.7	1.66	8.04e-15	9606.ENSP00000212015,9606.ENSP00000215832,9606.ENSP00000216037,9606.ENSP00000219070,9606.ENSP00000225964,9606.ENSP00000229795,9606.ENSP00000241256,9606.ENSP00000248553,9606.ENSP00000257290,9606.ENSP00000263025,9606.ENSP00000263923,9606.ENSP00000263967,9606.ENSP00000265171,9606.ENSP00000265371,9606.ENSP00000269305,9606.ENSP00000269571,9606.ENSP00000275493,9606.ENSP00000286301,9606.ENSP00000287820,…	SIRT1,MAPK1,XBP1,MMP2,COL1A1,MAPK14,GHSR,HSPB1,PDGFRA,MAPK3,KDR,PIK3CA,EGF,NRP1,TP53,ERBB2,EGFR,CSF1R,PPARG,INSR,EIF2AK3,CASP3,MET,GSK3B,FYN,EPHA2,JUN,PTPN1,MMP9,ABL1,SRC,AR,SYK,RAF1,BDNF,PIK3R1,JAK3,AKT1,LCK,IGF1R
GO:0010629	Negative regulation of gene expression	47	899	0.63	1.49	8.47e-15	9606.ENSP00000212015,9606.ENSP00000216117,9606.ENSP00000223095,9606.ENSP00000226574,9606.ENSP00000236826,9606.ENSP00000241256,9606.ENSP00000254066,9606.ENSP00000256383,9606.ENSP00000263923,9606.ENSP00000263967,9606.ENSP00000269305,9606.ENSP00000284981,9606.ENSP00000287820,9606.ENSP00000290866,9606.ENSP00000298910,9606.ENSP00000306512,9606.ENSP00000307235,9606.ENSP00000308541,9606.ENSP00000315644,…	SIRT1,HMOX1,SERPINE1,NFKB1,MMP8,GHSR,RARA,EIF2S1,KDR,PIK3CA,TP53,APP,PPARG,ACE,LRRK2,CXCL8,EIF2AK3,F2,TYMS,GSK3B,PGR,NOS2,ATF4,DYRK1A,FYN,OCLN,EPHA2,PTPN22,HSP90AB1,HDAC1,TLR4,XDH,IL6,DHFR,TNF,ERN1,ESR1,EIF4E,JAK3,NR1H4,DDIT3,MC1R,AKT1,ELANE,SLC37A4,ABCC2,NOTCH1
GO:0046777	Protein autophosphorylation	24	189	1.01	2.34	1.01e-14	9606.ENSP00000256383,9606.ENSP00000257290,9606.ENSP00000263025,9606.ENSP00000263923,9606.ENSP00000269571,9606.ENSP00000275493,9606.ENSP00000282356,9606.ENSP00000286301,9606.ENSP00000298910,9606.ENSP00000303830,9606.ENSP00000307235,9606.ENSP00000309591,9606.ENSP00000324806,9606.ENSP00000340373,9606.ENSP00000346671,9606.ENSP00000361423,9606.ENSP00000362680,9606.ENSP00000364898,9606.ENSP00000372023,…	EIF2S1,PDGFRA,MAPK3,KDR,ERBB2,EGFR,CAMK4,CSF1R,LRRK2,INSR,EIF2AK3,PRKACA,GSK3B,DYRK1A,FYN,ABL1,SRC,SYK,CHEK2,ERN1,AKT1,DYRK1B,LCK,IGF1R
GO:0048545	Response to steroid hormone	28	285	0.9	2.09	1.19e-14	9606.ENSP00000225964,9606.ENSP00000226279,9606.ENSP00000227507,9606.ENSP00000241256,9606.ENSP00000260010,9606.ENSP00000263967,9606.ENSP00000290866,9606.ENSP00000304845,9606.ENSP00000311032,9606.ENSP00000315644,9606.ENSP00000325120,9606.ENSP00000330237,9606.ENSP00000343925,9606.ENSP00000356438,9606.ENSP00000362680,9606.ENSP00000363822,9606.ENSP00000364635,9606.ENSP00000368458,9606.ENSP00000369927,…	COL1A1,CD38,CCND1,GHSR,TLR2,PIK3CA,ACE,UGT1A1,CASP3,TYMS,PGR,CASP9,ESR2,PTGS2,SRC,AR,PADI2,PCNA,AKR1C3,BCL2,IL6,KDM3A,TNF,ESR1,RXRA,EIF4E,IGF1R,NOTCH1
GO:0001889	Liver development	21	131	1.11	2.54	1.26e-14	9606.ENSP00000216037,9606.ENSP00000216117,9606.ENSP00000227507,9606.ENSP00000254066,9606.ENSP00000263967,9606.ENSP00000303174,9606.ENSP00000304845,9606.ENSP00000315644,9606.ENSP00000317272,9606.ENSP00000343838,9606.ENSP00000346768,9606.ENSP00000360266,9606.ENSP00000362344,9606.ENSP00000362525,9606.ENSP00000362549,9606.ENSP00000368458,9606.ENSP00000384273,9606.ENSP00000385675,9606.ENSP00000398698,…	XBP1,HMOX1,CCND1,RARA,PIK3CA,UGT1A6,UGT1A1,TYMS,MET,UGT1A10,UGT1A9,JUN,FPGS,UGT1A7,UGT1A8,PCNA,RELA,IL6,TNF,SOD2,NOTCH1
GO:0002764	Immune response-regulating signaling pathway	29	312	0.88	2.03	1.28e-14	9606.ENSP00000215832,9606.ENSP00000216797,9606.ENSP00000226279,9606.ENSP00000260010,9606.ENSP00000263967,9606.ENSP00000293288,9606.ENSP00000296795,9606.ENSP00000331602,9606.ENSP00000346671,9606.ENSP00000352833,9606.ENSP00000361423,9606.ENSP00000362680,9606.ENSP00000363089,9606.ENSP00000364898,9606.ENSP00000378974,9606.ENSP00000381185,9606.ENSP00000384273,9606.ENSP00000394560,9606.ENSP00000398698,…	MAPK1,NFKBIA,CD38,TLR2,PIK3CA,BAX,TLR3,PRKCD,FYN,PTPN22,ABL1,SRC,TLR4,SYK,MAPK8,BCL2,RELA,MAPK9,TNF,MAP2K4,IKBKB,CASP1,NR1H4,IRF3,FFAR2,LCK,IRAK4,PRKCB,MYD88
GO:0009416	Response to light stimulus	29	314	0.87	2.02	1.5e-14	9606.ENSP00000212015,9606.ENSP00000219070,9606.ENSP00000227507,9606.ENSP00000241052,9606.ENSP00000256383,9606.ENSP00000263321,9606.ENSP00000269305,9606.ENSP00000275493,9606.ENSP00000284981,9606.ENSP00000287936,9606.ENSP00000293288,9606.ENSP00000311032,9606.ENSP00000322788,9606.ENSP00000330237,9606.ENSP00000331602,9606.ENSP00000336790,9606.ENSP00000356438,9606.ENSP00000358327,9606.ENSP00000361405,…	SIRT1,MMP2,CCND1,CAT,EIF2S1,TYR,TP53,EGFR,APP,HMGCR,BAX,CASP3,MMP1,CASP9,PRKCD,ATF4,PTGS2,CASP7,MMP9,PCNA,MAPK8,BCL2,RELA,CHEK1,MME,PIK3R1,MC1R,AKT1,ELANE
GO:0018105	Peptidyl-serine phosphorylation	24	193	1	2.3	1.52e-14	9606.ENSP00000215832,9606.ENSP00000217244,9606.ENSP00000229795,9606.ENSP00000282356,9606.ENSP00000293288,9606.ENSP00000298910,9606.ENSP00000307235,9606.ENSP00000309591,9606.ENSP00000324806,9606.ENSP00000331602,9606.ENSP00000340373,9606.ENSP00000362680,9606.ENSP00000364898,9606.ENSP00000372023,9606.ENSP00000378974,9606.ENSP00000381185,9606.ENSP00000393139,9606.ENSP00000394560,9606.ENSP00000401445,…	MAPK1,CSNK2A1,MAPK14,CAMK4,BAX,LRRK2,EIF2AK3,PRKACA,GSK3B,PRKCD,DYRK1A,SRC,SYK,CHEK2,MAPK8,BCL2,CDC7,MAPK9,ERN1,PRKCA,IKBKB,AKT1,DYRK1B,PRKCB
GO:0050865	Regulation of cell activation	40	658	0.69	1.62	1.79e-14	9606.ENSP00000053867,9606.ENSP00000216037,9606.ENSP00000216117,9606.ENSP00000224784,9606.ENSP00000225831,9606.ENSP00000226279,9606.ENSP00000226730,9606.ENSP00000236826,9606.ENSP00000254066,9606.ENSP00000257290,9606.ENSP00000263339,9606.ENSP00000263341,9606.ENSP00000263686,9606.ENSP00000263967,9606.ENSP00000269571,9606.ENSP00000270142,9606.ENSP00000282356,9606.ENSP00000284981,9606.ENSP00000297494,…	GRN,XBP1,HMOX1,ACTA2,CCL2,CD38,IL2,MMP8,RARA,PDGFRA,IL1A,IL1B,SELP,PIK3CA,ERBB2,SOD1,CAMK4,APP,NOS3,LRRK2,MMP14,F2,CASP3,PRKCD,FYN,PTPN22,ABL1,SRC,TLR4,SYK,ITGB2,BCL2,IL6,TNF,PRKCA,JAK3,AKT1,LCK,MYD88,SNCA
GO:1900407	Regulation of cellular response to oxidative stress	18	84	1.24	2.75	2.11e-14	9606.ENSP00000212015,9606.ENSP00000248553,9606.ENSP00000270142,9606.ENSP00000284981,9606.ENSP00000298910,9606.ENSP00000317272,9606.ENSP00000336790,9606.ENSP00000346671,9606.ENSP00000361423,9606.ENSP00000363089,9606.ENSP00000363512,9606.ENSP00000363641,9606.ENSP00000365804,9606.ENSP00000380252,9606.ENSP00000396308,9606.ENSP00000398698,9606.ENSP00000446252,9606.ENSP00000451828	SIRT1,HSPB1,SOD1,APP,LRRK2,MET,ATF4,FYN,ABL1,TLR4,ALOX5,TXN,HDAC6,NFE2L2,DHFR,TNF,SOD2,AKT1
GO:0000165	MAPK cascade	25	219	0.96	2.21	2.15e-14	9606.ENSP00000012443,9606.ENSP00000215832,9606.ENSP00000225831,9606.ENSP00000226574,9606.ENSP00000229795,9606.ENSP00000263025,9606.ENSP00000263341,9606.ENSP00000263923,9606.ENSP00000265171,9606.ENSP00000275493,9606.ENSP00000296795,9606.ENSP00000298910,9606.ENSP00000345083,9606.ENSP00000361423,9606.ENSP00000363089,9606.ENSP00000363822,9606.ENSP00000378974,9606.ENSP00000394560,9606.ENSP00000398698,…	PPP5C,MAPK1,CCL2,NFKB1,MAPK14,MAPK3,IL1B,KDR,EGF,EGFR,TLR3,LRRK2,MAP2K3,ABL1,TLR4,AR,MAPK8,MAPK9,TNF,RAF1,MAP2K4,IKBKB,IRAK4,MAP3K14,MYD88
GO:0009743	Response to carbohydrate	23	175	1.03	2.34	2.16e-14	9606.ENSP00000216037,9606.ENSP00000228872,9606.ENSP00000241052,9606.ENSP00000250378,9606.ENSP00000263339,9606.ENSP00000263341,9606.ENSP00000263967,9606.ENSP00000290866,9606.ENSP00000309591,9606.ENSP00000311032,9606.ENSP00000319788,9606.ENSP00000345083,9606.ENSP00000348416,9606.ENSP00000356438,9606.ENSP00000401445,9606.ENSP00000401888,9606.ENSP00000410402,9606.ENSP00000446252,9606.ENSP00000476176,…	XBP1,CDKN1B,CAT,CMA1,IL1A,IL1B,PIK3CA,ACE,PRKACA,CASP3,NQO1,MAP2K3,TJP1,PTGS2,ERN1,RAF1,MAP2K4,SOD2,SLC37A4,PRKCB,IGF1R,LPL,SLC29A1
GO:0045859	Regulation of protein kinase activity	40	663	0.69	1.6	2.23e-14	9606.ENSP00000212015,9606.ENSP00000227507,9606.ENSP00000228872,9606.ENSP00000247668,9606.ENSP00000248553,9606.ENSP00000263341,9606.ENSP00000263967,9606.ENSP00000265171,9606.ENSP00000269571,9606.ENSP00000270142,9606.ENSP00000275493,9606.ENSP00000280155,9606.ENSP00000284981,9606.ENSP00000286301,9606.ENSP00000287820,9606.ENSP00000287936,9606.ENSP00000290866,9606.ENSP00000296795,9606.ENSP00000298573,…	SIRT1,CCND1,CDKN1B,TRAF2,HSPB1,IL1B,PIK3CA,EGF,ERBB2,SOD1,EGFR,ADRA2A,APP,CSF1R,PPARG,HMGCR,ACE,TLR3,DUSP16,LRRK2,INSR,CASP3,PRKCD,HSP90AA1,MAP2K3,PTPN22,HSP90AB1,PTPN1,ABL1,SRC,TLR4,TXN,SYK,GCG,TNF,ERN1,PIK3CG,AKT1,ELANE,SNCA
GO:0048661	Positive regulation of smooth muscle cell proliferation	18	85	1.23	2.73	2.49e-14	9606.ENSP00000216037,9606.ENSP00000216117,9606.ENSP00000219070,9606.ENSP00000263967,9606.ENSP00000356438,9606.ENSP00000360266,9606.ENSP00000361405,9606.ENSP00000362649,9606.ENSP00000362680,9606.ENSP00000363089,9606.ENSP00000385675,9606.ENSP00000398698,9606.ENSP00000401445,9606.ENSP00000451828,9606.ENSP00000466090,9606.ENSP00000479889,9606.ENSP00000497069,9606.ENSP00000498321	XBP1,HMOX1,MMP2,PIK3CA,PTGS2,JUN,MMP9,HDAC1,SRC,TLR4,IL6,TNF,ERN1,AKT1,ELANE,IRAK4,IGF1R,MYD88
GO:0071248	Cellular response to metal ion	24	198	0.99	2.26	2.49e-14	9606.ENSP00000215832,9606.ENSP00000216117,9606.ENSP00000228872,9606.ENSP00000256383,9606.ENSP00000261769,9606.ENSP00000263025,9606.ENSP00000270142,9606.ENSP00000275493,9606.ENSP00000284981,9606.ENSP00000298910,9606.ENSP00000307235,9606.ENSP00000319788,9606.ENSP00000324173,9606.ENSP00000336790,9606.ENSP00000356438,9606.ENSP00000360266,9606.ENSP00000361405,9606.ENSP00000369927,9606.ENSP00000378974,…	MAPK1,HMOX1,CDKN1B,EIF2S1,CDH1,MAPK3,SOD1,EGFR,APP,LRRK2,EIF2AK3,NQO1,HSPA5,ATF4,PTGS2,JUN,MMP9,AKR1C3,MAPK8,NFE2L2,CREB1,MAPK9,AKT1,SNCA
GO:0051172	Negative regulation of nitrogen compound metabolic process	78	2403	0.42	1.07	4.33e-14	9606.ENSP00000212015,9606.ENSP00000216037,9606.ENSP00000217244,9606.ENSP00000223095,9606.ENSP00000223136,9606.ENSP00000226279,9606.ENSP00000226574,9606.ENSP00000226730,9606.ENSP00000227507,9606.ENSP00000228872,9606.ENSP00000229795,9606.ENSP00000247668,9606.ENSP00000248553,9606.ENSP00000254066,9606.ENSP00000256383,9606.ENSP00000263341,9606.ENSP00000269305,9606.ENSP00000275493,9606.ENSP00000284981,…	SIRT1,XBP1,CSNK2A1,SERPINE1,FIS1,CD38,NFKB1,IL2,CCND1,CDKN1B,MAPK14,TRAF2,HSPB1,RARA,EIF2S1,IL1B,TP53,EGFR,APP,PPARG,HMGCR,BAX,DUSP16,LRRK2,HDAC3,EIF2AK3,F2,CASP3,TYMS,NQO1,GSK3B,NOS2,PRKCD,ATF4,DYRK1A,ESR2,FYN,OCLN,PTPN22,PTGS2,JUN,HSP90AB1,PTPN1,MMP9,ABL1,HDAC1,SRC,TXN,AR,HDAC6,PCNA,XDH,SQSTM1,ITGB2,RELA,IL6,KDM3A,CREB1,CHEK1,DHFR,CD44,TNF,RAF1,ESR1,RXRA,EIF4E,HDAC2,IKBKB,JAK3,NR1H4,DDIT3,AKT1,…
GO:1901653	Cellular response to peptide	28	302	0.87	1.99	4.44e-14	9606.ENSP00000216037,9606.ENSP00000226574,9606.ENSP00000241256,9606.ENSP00000257904,9606.ENSP00000263967,9606.ENSP00000269305,9606.ENSP00000284981,9606.ENSP00000285379,9606.ENSP00000287820,9606.ENSP00000303830,9606.ENSP00000315011,9606.ENSP00000324806,9606.ENSP00000331602,9606.ENSP00000346671,9606.ENSP00000352833,9606.ENSP00000360683,9606.ENSP00000362680,9606.ENSP00000363089,9606.ENSP00000378408,…	XBP1,NFKB1,GHSR,CDK4,PIK3CA,TP53,APP,CA2,PPARG,INSR,EDNRA,GSK3B,PRKCD,FYN,PTPN22,PTPN1,SRC,TLR4,GPT,ITGA4,NFE2L2,ABCC1,RELA,TNF,PIK3R1,JAK3,AKT1,IGF1R
GO:0071241	Cellular response to inorganic substance	25	227	0.95	2.15	4.48e-14	9606.ENSP00000215832,9606.ENSP00000216117,9606.ENSP00000228872,9606.ENSP00000247668,9606.ENSP00000256383,9606.ENSP00000261769,9606.ENSP00000263025,9606.ENSP00000270142,9606.ENSP00000275493,9606.ENSP00000284981,9606.ENSP00000298910,9606.ENSP00000307235,9606.ENSP00000319788,9606.ENSP00000324173,9606.ENSP00000336790,9606.ENSP00000356438,9606.ENSP00000360266,9606.ENSP00000361405,9606.ENSP00000369927,…	MAPK1,HMOX1,CDKN1B,TRAF2,EIF2S1,CDH1,MAPK3,SOD1,EGFR,APP,LRRK2,EIF2AK3,NQO1,HSPA5,ATF4,PTGS2,JUN,MMP9,AKR1C3,MAPK8,NFE2L2,CREB1,MAPK9,AKT1,SNCA
GO:0071900	Regulation of protein serine/threonine kinase activity	31	386	0.81	1.85	4.6e-14	9606.ENSP00000212015,9606.ENSP00000227507,9606.ENSP00000228872,9606.ENSP00000247668,9606.ENSP00000263341,9606.ENSP00000265171,9606.ENSP00000269571,9606.ENSP00000275493,9606.ENSP00000280155,9606.ENSP00000284981,9606.ENSP00000286301,9606.ENSP00000287820,9606.ENSP00000287936,9606.ENSP00000298573,9606.ENSP00000298910,9606.ENSP00000303830,9606.ENSP00000311032,9606.ENSP00000331602,9606.ENSP00000352833,…	SIRT1,CCND1,CDKN1B,TRAF2,IL1B,EGF,ERBB2,EGFR,ADRA2A,APP,CSF1R,PPARG,HMGCR,DUSP16,LRRK2,INSR,CASP3,PRKCD,PTPN22,HSP90AB1,PTPN1,ABL1,SRC,TLR4,SYK,TNF,ERN1,PIK3CG,AKT1,ELANE,SNCA
GO:0031329	Regulation of cellular catabolic process	43	789	0.64	1.5	4.67e-14	9606.ENSP00000212015,9606.ENSP00000216037,9606.ENSP00000216117,9606.ENSP00000217244,9606.ENSP00000229795,9606.ENSP00000247668,9606.ENSP00000248553,9606.ENSP00000263025,9606.ENSP00000263341,9606.ENSP00000263923,9606.ENSP00000263967,9606.ENSP00000265171,9606.ENSP00000269305,9606.ENSP00000280155,9606.ENSP00000284981,9606.ENSP00000293288,9606.ENSP00000298910,9606.ENSP00000303830,9606.ENSP00000309591,…	SIRT1,XBP1,HMOX1,CSNK2A1,MAPK14,TRAF2,HSPB1,MAPK3,IL1B,KDR,PIK3CA,EGF,TP53,ADRA2A,APP,BAX,LRRK2,INSR,PRKACA,CASP3,MET,GSK3B,PRKCD,PTPN22,ATF6,HSP90AB1,PTPN1,ABL1,BCL2L1,HDAC6,MAPK8,NFE2L2,BCL2,IL6,MAPK9,TNF,ERN1,PRKCA,PIK3CG,DDIT3,AKT1,MYD88,SNCA
GO:0010632	Regulation of epithelial cell migration	25	229	0.95	2.13	5.35e-14	9606.ENSP00000053867,9606.ENSP00000212015,9606.ENSP00000216117,9606.ENSP00000248553,9606.ENSP00000263923,9606.ENSP00000265171,9606.ENSP00000265371,9606.ENSP00000287820,9606.ENSP00000297494,9606.ENSP00000308938,9606.ENSP00000317272,9606.ENSP00000345083,9606.ENSP00000351209,9606.ENSP00000356438,9606.ENSP00000360266,9606.ENSP00000361405,9606.ENSP00000361423,9606.ENSP00000362680,9606.ENSP00000365804,…	GRN,SIRT1,HMOX1,HSPB1,KDR,EGF,NRP1,PPARG,NOS3,PLG,MET,MAP2K3,EPHA2,PTGS2,JUN,MMP9,ABL1,SRC,HDAC6,NFE2L2,TNF,PRKCA,PIK3CG,AKT1,NOTCH1
GO:0022407	Regulation of cell-cell adhesion	34	480	0.76	1.73	5.46e-14	9606.ENSP00000216037,9606.ENSP00000225831,9606.ENSP00000226730,9606.ENSP00000229795,9606.ENSP00000254066,9606.ENSP00000261769,9606.ENSP00000263339,9606.ENSP00000263341,9606.ENSP00000263686,9606.ENSP00000263967,9606.ENSP00000269571,9606.ENSP00000308938,9606.ENSP00000311032,9606.ENSP00000331602,9606.ENSP00000331736,9606.ENSP00000346671,9606.ENSP00000348416,9606.ENSP00000352833,9606.ENSP00000361423,…	XBP1,CCL2,IL2,MAPK14,RARA,CDH1,IL1A,IL1B,SELP,PIK3CA,ERBB2,PLG,CASP3,PRKCD,SELE,FYN,TJP1,PTPN22,ABL1,SRC,ALOX5,SYK,ITGA4,ITGB2,RELA,IL6,CD44,TNF,PRKCA,JAK3,AKT1,ELANE,LCK,NOTCH1
GO:0048514	Blood vessel morphogenesis	32	419	0.79	1.8	5.66e-14	9606.ENSP00000212015,9606.ENSP00000216037,9606.ENSP00000216117,9606.ENSP00000219070,9606.ENSP00000223095,9606.ENSP00000225831,9606.ENSP00000229795,9606.ENSP00000257290,9606.ENSP00000263923,9606.ENSP00000263967,9606.ENSP00000265162,9606.ENSP00000265171,9606.ENSP00000265371,9606.ENSP00000290866,9606.ENSP00000293288,9606.ENSP00000296754,9606.ENSP00000297494,9606.ENSP00000300060,9606.ENSP00000306512,…	SIRT1,XBP1,HMOX1,MMP2,SERPINE1,CCL2,MAPK14,PDGFRA,KDR,PIK3CA,ENPEP,EGF,NRP1,ACE,BAX,ERAP1,NOS3,ANPEP,CXCL8,EIF2AK3,MMP14,EDNRA,EPHA2,CASP8,COL18A1,PTGS2,JUN,SYK,PRKCA,PIK3CG,AKT1,NOTCH1
GO:0043122	Regulation of I-kappaB kinase/NF-kappaB signaling	26	255	0.92	2.06	6.16e-14	9606.ENSP00000012443,9606.ENSP00000212015,9606.ENSP00000216117,9606.ENSP00000247668,9606.ENSP00000248553,9606.ENSP00000263339,9606.ENSP00000263341,9606.ENSP00000296795,9606.ENSP00000346671,9606.ENSP00000351273,9606.ENSP00000361423,9606.ENSP00000362649,9606.ENSP00000363089,9606.ENSP00000374455,9606.ENSP00000384273,9606.ENSP00000398698,9606.ENSP00000401980,9606.ENSP00000405330,9606.ENSP00000430684,…	PPP5C,SIRT1,HMOX1,TRAF2,HSPB1,IL1A,IL1B,TLR3,FYN,CASP8,ABL1,HDAC1,TLR4,SQSTM1,RELA,TNF,MAVS,ESR1,IKBKB,CASP1,NR1H4,IRF3,IRAK4,MAP3K14,PRKCB,MYD88
GO:0050729	Positive regulation of inflammatory response	21	145	1.07	2.37	7.26e-14	9606.ENSP00000053867,9606.ENSP00000216797,9606.ENSP00000223095,9606.ENSP00000226730,9606.ENSP00000236826,9606.ENSP00000260010,9606.ENSP00000263341,9606.ENSP00000284981,9606.ENSP00000290866,9606.ENSP00000296795,9606.ENSP00000298910,9606.ENSP00000356438,9606.ENSP00000363089,9606.ENSP00000382342,9606.ENSP00000385675,9606.ENSP00000398698,9606.ENSP00000419260,9606.ENSP00000433138,9606.ENSP00000473159,…	GRN,NFKBIA,SERPINE1,IL2,MMP8,TLR2,IL1B,APP,ACE,TLR3,LRRK2,PTGS2,TLR4,ABCC1,IL6,TNF,PIK3CG,CASP1,FFAR2,LPL,SNCA
GO:0045471	Response to ethanol	20	126	1.11	2.44	7.33e-14	9606.ENSP00000226730,9606.ENSP00000227507,9606.ENSP00000241052,9606.ENSP00000254066,9606.ENSP00000265421,9606.ENSP00000270142,9606.ENSP00000302111,9606.ENSP00000304845,9606.ENSP00000315644,9606.ENSP00000319788,9606.ENSP00000346671,9606.ENSP00000348416,9606.ENSP00000351273,9606.ENSP00000389414,9606.ENSP00000398698,9606.ENSP00000430432,9606.ENSP00000440689,9606.ENSP00000446252,9606.ENSP00000497069,…	IL2,CCND1,CAT,RARA,POLB,SOD1,MGMT,UGT1A1,TYMS,NQO1,FYN,TJP1,CASP8,TBXAS1,TNF,HDAC2,CYP2E1,SOD2,IGF1R,MYD88
GO:0051896	Regulation of protein kinase B signaling	22	166	1.03	2.29	7.86e-14	9606.ENSP00000212015,9606.ENSP00000216037,9606.ENSP00000263967,9606.ENSP00000265171,9606.ENSP00000275493,9606.ENSP00000284981,9606.ENSP00000303830,9606.ENSP00000317272,9606.ENSP00000334145,9606.ENSP00000335153,9606.ENSP00000351209,9606.ENSP00000360609,9606.ENSP00000362680,9606.ENSP00000363641,9606.ENSP00000368727,9606.ENSP00000369927,9606.ENSP00000370129,9606.ENSP00000398698,9606.ENSP00000419260,…	SIRT1,XBP1,PIK3CA,EGF,EGFR,APP,INSR,MET,F3,HSP90AA1,EPHA2,HSP90AB1,SRC,TXN,XDH,AKR1C3,AKR1C2,TNF,PIK3CG,DDIT3,MC1R,IGF1R
GO:0007584	Response to nutrient	21	147	1.06	2.34	9.2e-14	9606.ENSP00000216037,9606.ENSP00000216117,9606.ENSP00000225964,9606.ENSP00000227507,9606.ENSP00000241052,9606.ENSP00000254066,9606.ENSP00000263321,9606.ENSP00000263339,9606.ENSP00000287820,9606.ENSP00000297991,9606.ENSP00000302111,9606.ENSP00000304845,9606.ENSP00000315644,9606.ENSP00000319788,9606.ENSP00000356438,9606.ENSP00000369927,9606.ENSP00000446252,9606.ENSP00000447149,9606.ENSP00000476176,…	XBP1,HMOX1,COL1A1,CCND1,CAT,RARA,TYR,IL1A,PPARG,AQP3,MGMT,UGT1A1,TYMS,NQO1,PTGS2,AKR1C3,SOD2,NR1H4,SLC37A4,IGF1R,LPL
GO:0051345	Positive regulation of hydrolase activity	37	589	0.71	1.61	9.28e-14	9606.ENSP00000053867,9606.ENSP00000212015,9606.ENSP00000223136,9606.ENSP00000225831,9606.ENSP00000257290,9606.ENSP00000265164,9606.ENSP00000269571,9606.ENSP00000275493,9606.ENSP00000284981,9606.ENSP00000287820,9606.ENSP00000293288,9606.ENSP00000298910,9606.ENSP00000307235,9606.ENSP00000307786,9606.ENSP00000312664,9606.ENSP00000315011,9606.ENSP00000324806,9606.ENSP00000330237,9606.ENSP00000331602,…	GRN,SIRT1,FIS1,CCL2,PDGFRA,CASP6,ERBB2,EGFR,APP,PPARG,BAX,LRRK2,EIF2AK3,CYCS,CASP2,EDNRA,GSK3B,CASP9,PRKCD,SELE,F3,FYN,EPHA2,CASP8,SLC22A2,HSP90AB1,SYK,PCNA,XDH,SLC11A2,MAPK8,TNF,ESR1,CASP1,AKT1,LCK,SNCA
GO:0031326	Regulation of cellular biosynthetic process	107	4143	0.32	0.89	9.39e-14	9606.ENSP00000212015,9606.ENSP00000215832,9606.ENSP00000216037,9606.ENSP00000216117,9606.ENSP00000216797,9606.ENSP00000225964,9606.ENSP00000226279,9606.ENSP00000226574,9606.ENSP00000226730,9606.ENSP00000227507,9606.ENSP00000228872,9606.ENSP00000229795,9606.ENSP00000236826,9606.ENSP00000241052,9606.ENSP00000241356,9606.ENSP00000247668,9606.ENSP00000248553,9606.ENSP00000254066,9606.ENSP00000256383,…	SIRT1,MAPK1,XBP1,HMOX1,NFKBIA,COL1A1,CD38,NFKB1,IL2,CCND1,CDKN1B,MAPK14,MMP8,CAT,ADORA3,TRAF2,HSPB1,RARA,EIF2S1,CDK4,TLR2,ALDH2,CDH1,MAPK3,IL1A,IL1B,EGF,TP53,ERBB2,EGFR,CAMK4,APP,PPARG,TLR3,NOS3,HDAC3,INSR,CXCL8,EIF2AK3,TYMS,MET,HSPA5,GSK3B,PGR,NOS2,PRKCD,HSP90AA1,ATF4,DYRK1A,ESR2,MAP2K3,FYN,PTGS2,ATF6,JUN,HSP90AB1,ABL1,HDAC1,SRC,TLR4,TXN,AR,SYK,HDAC6,PCNA,AKR1C3,CHEK2,TYRP1,SQSTM1,PDK1,GPT,MAPK8…
GO:0031663	Lipopolysaccharide-mediated signaling pathway	14	39	1.46	2.98	9.76e-14	9606.ENSP00000215832,9606.ENSP00000216797,9606.ENSP00000225831,9606.ENSP00000229795,9606.ENSP00000260010,9606.ENSP00000263025,9606.ENSP00000263341,9606.ENSP00000297494,9606.ENSP00000352833,9606.ENSP00000363089,9606.ENSP00000398698,9606.ENSP00000451828,9606.ENSP00000471896,9606.ENSP00000498321	MAPK1,NFKBIA,CCL2,MAPK14,TLR2,MAPK3,IL1B,NOS3,PTPN22,TLR4,TNF,AKT1,IRF3,MYD88
GO:2001056	Positive regulation of cysteine-type endopeptidase activity	21	148	1.06	2.33	1.02e-13	9606.ENSP00000212015,9606.ENSP00000223136,9606.ENSP00000265164,9606.ENSP00000284981,9606.ENSP00000287820,9606.ENSP00000293288,9606.ENSP00000307235,9606.ENSP00000307786,9606.ENSP00000312664,9606.ENSP00000330237,9606.ENSP00000334145,9606.ENSP00000346671,9606.ENSP00000351273,9606.ENSP00000355920,9606.ENSP00000364898,9606.ENSP00000368727,9606.ENSP00000378364,9606.ENSP00000398698,9606.ENSP00000433138,…	SIRT1,FIS1,CASP6,APP,PPARG,BAX,EIF2AK3,CYCS,CASP2,CASP9,F3,FYN,CASP8,SLC22A2,SYK,XDH,SLC11A2,TNF,CASP1,LCK,SNCA
GO:2001242	Regulation of intrinsic apoptotic signaling pathway	22	169	1.02	2.26	1.08e-13	9606.ENSP00000212015,9606.ENSP00000216037,9606.ENSP00000223136,9606.ENSP00000248553,9606.ENSP00000269305,9606.ENSP00000270142,9606.ENSP00000293288,9606.ENSP00000298910,9606.ENSP00000307235,9606.ENSP00000356438,9606.ENSP00000360683,9606.ENSP00000361405,9606.ENSP00000362649,9606.ENSP00000362680,9606.ENSP00000365230,9606.ENSP00000380252,9606.ENSP00000381185,9606.ENSP00000398632,9606.ENSP00000446252,…	SIRT1,XBP1,FIS1,HSPB1,TP53,SOD1,BAX,LRRK2,EIF2AK3,PTGS2,PTPN1,MMP9,HDAC1,SRC,BCL2L1,NFE2L2,BCL2,CD44,SOD2,DDIT3,AKT1,LCK
GO:0003018	Vascular process in circulatory system	26	262	0.9	2.02	1.08e-13	9606.ENSP00000219070,9606.ENSP00000224784,9606.ENSP00000226279,9606.ENSP00000266088,9606.ENSP00000270142,9606.ENSP00000280155,9606.ENSP00000290866,9606.ENSP00000297494,9606.ENSP00000303830,9606.ENSP00000315011,9606.ENSP00000347379,9606.ENSP00000348416,9606.ENSP00000355920,9606.ENSP00000356438,9606.ENSP00000361423,9606.ENSP00000362680,9606.ENSP00000371554,9606.ENSP00000382342,9606.ENSP00000389326,…	MMP2,ACTA2,CD38,SLC5A1,SOD1,ADRA2A,ACE,NOS3,INSR,EDNRA,OCLN,TJP1,SLC22A2,PTGS2,ABL1,SRC,SOD3,ABCC1,ACE2,TBXAS1,TNF,SOD2,ABCB1,ABCC2,ABCG2,SLC29A1
GO:0010634	Positive regulation of epithelial cell migration	21	150	1.05	2.31	1.28e-13	9606.ENSP00000053867,9606.ENSP00000212015,9606.ENSP00000216117,9606.ENSP00000248553,9606.ENSP00000263923,9606.ENSP00000265171,9606.ENSP00000265371,9606.ENSP00000297494,9606.ENSP00000308938,9606.ENSP00000317272,9606.ENSP00000345083,9606.ENSP00000356438,9606.ENSP00000360266,9606.ENSP00000361405,9606.ENSP00000361423,9606.ENSP00000362680,9606.ENSP00000365804,9606.ENSP00000380252,9606.ENSP00000408695,…	GRN,SIRT1,HMOX1,HSPB1,KDR,EGF,NRP1,NOS3,PLG,MET,MAP2K3,PTGS2,JUN,MMP9,ABL1,SRC,HDAC6,NFE2L2,PRKCA,PIK3CG,AKT1
GO:0032757	Positive regulation of interleukin-8 production	16	65	1.3	2.73	1.34e-13	9606.ENSP00000223095,9606.ENSP00000260010,9606.ENSP00000263341,9606.ENSP00000296795,9606.ENSP00000327251,9606.ENSP00000334145,9606.ENSP00000363089,9606.ENSP00000364898,9606.ENSP00000384273,9606.ENSP00000385675,9606.ENSP00000398698,9606.ENSP00000401980,9606.ENSP00000448665,9606.ENSP00000466090,9606.ENSP00000473159,9606.ENSP00000498321	SERPINE1,TLR2,IL1B,TLR3,NOS2,F3,TLR4,SYK,RELA,IL6,TNF,MAVS,DDIT3,ELANE,FFAR2,MYD88
GO:0051098	Regulation of binding	30	375	0.81	1.82	1.43e-13	9606.ENSP00000216117,9606.ENSP00000216797,9606.ENSP00000236826,9606.ENSP00000254066,9606.ENSP00000256383,9606.ENSP00000263025,9606.ENSP00000265171,9606.ENSP00000265371,9606.ENSP00000284981,9606.ENSP00000287820,9606.ENSP00000290866,9606.ENSP00000293288,9606.ENSP00000298910,9606.ENSP00000309591,9606.ENSP00000317272,9606.ENSP00000324806,9606.ENSP00000331602,9606.ENSP00000360266,9606.ENSP00000360609,…	HMOX1,NFKBIA,MMP8,RARA,EIF2S1,MAPK3,EGF,NRP1,APP,PPARG,ACE,BAX,LRRK2,PRKACA,MET,GSK3B,PRKCD,JUN,HSP90AB1,MMP9,ABL1,SRC,TXN,MAPK8,ITGA4,GCG,BDNF,HDAC2,DDIT3,AKT1
GO:0032642	Regulation of chemokine production	18	96	1.18	2.53	1.48e-13	9606.ENSP00000216117,9606.ENSP00000260010,9606.ENSP00000263341,9606.ENSP00000284981,9606.ENSP00000286301,9606.ENSP00000296795,9606.ENSP00000351209,9606.ENSP00000363089,9606.ENSP00000364898,9606.ENSP00000385675,9606.ENSP00000398698,9606.ENSP00000401980,9606.ENSP00000447149,9606.ENSP00000466090,9606.ENSP00000473159,9606.ENSP00000476176,9606.ENSP00000497642,9606.ENSP00000498321	HMOX1,TLR2,IL1B,APP,CSF1R,TLR3,EPHA2,TLR4,SYK,IL6,TNF,MAVS,NR1H4,ELANE,FFAR2,SLC37A4,LPL,MYD88
GO:1901215	Negative regulation of neuron death	24	219	0.95	2.09	1.78e-13	9606.ENSP00000053867,9606.ENSP00000212015,9606.ENSP00000216117,9606.ENSP00000225831,9606.ENSP00000227507,9606.ENSP00000247668,9606.ENSP00000263923,9606.ENSP00000263967,9606.ENSP00000265371,9606.ENSP00000270142,9606.ENSP00000284981,9606.ENSP00000293288,9606.ENSP00000298910,9606.ENSP00000324806,9606.ENSP00000336790,9606.ENSP00000360266,9606.ENSP00000360609,9606.ENSP00000365230,9606.ENSP00000381185,…	GRN,SIRT1,HMOX1,CCL2,CCND1,TRAF2,KDR,PIK3CA,NRP1,SOD1,APP,BAX,LRRK2,GSK3B,ATF4,JUN,HSP90AB1,BCL2L1,BCL2,MAP2K4,BDNF,SOD2,AKT1,SNCA
GO:0006082	Organic acid metabolic process	44	868	0.61	1.4	2.27e-13	9606.ENSP00000216037,9606.ENSP00000225275,9606.ENSP00000229795,9606.ENSP00000260010,9606.ENSP00000262290,9606.ENSP00000263321,9606.ENSP00000265052,9606.ENSP00000269305,9606.ENSP00000285930,9606.ENSP00000287820,9606.ENSP00000297494,9606.ENSP00000303174,9606.ENSP00000304592,9606.ENSP00000304845,9606.ENSP00000320401,9606.ENSP00000327251,9606.ENSP00000335620,9606.ENSP00000336790,9606.ENSP00000343838,…	XBP1,MPO,MAPK14,TLR2,LPO,TYR,MGLL,TP53,AKR1B1,PPARG,NOS3,UGT1A6,FASN,UGT1A1,UGT2B17,NOS2,GSTA1,ATF4,UGT1A10,GPX4,UGT1A9,PTGS1,PTGS2,FPGS,UGT1A7,UGT1A8,ALOX5,SYK,AKR1C3,AKR1C2,GART,TYRP1,GPT,ABCC1,TBXAS1,DHFR,CASP1,CYP2E1,NR1H4,ACLY,SLC37A4,LPL,ABCG2,SNCA
GO:0045893	Positive regulation of transcription, DNA-templated	63	1710	0.47	1.14	2.36e-13	9606.ENSP00000212015,9606.ENSP00000216037,9606.ENSP00000216797,9606.ENSP00000225964,9606.ENSP00000226279,9606.ENSP00000226574,9606.ENSP00000226730,9606.ENSP00000229795,9606.ENSP00000254066,9606.ENSP00000260010,9606.ENSP00000261769,9606.ENSP00000263025,9606.ENSP00000263339,9606.ENSP00000263341,9606.ENSP00000265171,9606.ENSP00000269305,9606.ENSP00000269571,9606.ENSP00000275493,9606.ENSP00000282356,…	SIRT1,XBP1,NFKBIA,COL1A1,CD38,NFKB1,IL2,MAPK14,RARA,TLR2,CDH1,MAPK3,IL1A,IL1B,EGF,TP53,ERBB2,EGFR,CAMK4,APP,PPARG,TLR3,HDAC3,INSR,EIF2AK3,MET,HSPA5,PGR,ATF4,DYRK1A,ESR2,MAP2K3,ATF6,JUN,ABL1,HDAC1,SRC,TLR4,AR,CHEK2,SQSTM1,NFE2L2,RELA,IL6,KDM3A,CREB1,TNF,RAF1,MAVS,ESR1,RXRA,PIK3R1,HDAC2,IKBKB,NR1H4,DDIT3,MC1R,AKT1,MMP12,DYRK1B,IRF3,PRKCB,NOTCH1
GO:0070372	Regulation of ERK1 and ERK2 cascade	27	299	0.86	1.9	2.47e-13	9606.ENSP00000216037,9606.ENSP00000224784,9606.ENSP00000225831,9606.ENSP00000257290,9606.ENSP00000263025,9606.ENSP00000263339,9606.ENSP00000263341,9606.ENSP00000263923,9606.ENSP00000265371,9606.ENSP00000269571,9606.ENSP00000275493,9606.ENSP00000284981,9606.ENSP00000286301,9606.ENSP00000351209,9606.ENSP00000352833,9606.ENSP00000360266,9606.ENSP00000360683,9606.ENSP00000361423,9606.ENSP00000362680,…	XBP1,ACTA2,CCL2,PDGFRA,MAPK3,IL1A,IL1B,KDR,NRP1,ERBB2,EGFR,APP,CSF1R,EPHA2,PTPN22,JUN,PTPN1,ABL1,SRC,TLR4,SYK,GCG,ACE2,CD44,TNF,PRKCA,NOTCH1
GO:0052548	Regulation of endopeptidase activity	31	414	0.78	1.74	2.51e-13	9606.ENSP00000212015,9606.ENSP00000217244,9606.ENSP00000223095,9606.ENSP00000223136,9606.ENSP00000265164,9606.ENSP00000284981,9606.ENSP00000287820,9606.ENSP00000293288,9606.ENSP00000302111,9606.ENSP00000307235,9606.ENSP00000307786,9606.ENSP00000312664,9606.ENSP00000330237,9606.ENSP00000334145,9606.ENSP00000346671,9606.ENSP00000351273,9606.ENSP00000355920,9606.ENSP00000356438,9606.ENSP00000361405,…	SIRT1,CSNK2A1,SERPINE1,FIS1,CASP6,APP,PPARG,BAX,MGMT,EIF2AK3,CYCS,CASP2,CASP9,F3,FYN,CASP8,SLC22A2,PTGS2,MMP9,HDAC1,SRC,SYK,XDH,SLC11A2,CD44,TNF,RAF1,CASP1,AKT1,LCK,SNCA
GO:0052547	Regulation of peptidase activity	32	446	0.76	1.7	2.69e-13	9606.ENSP00000053867,9606.ENSP00000212015,9606.ENSP00000217244,9606.ENSP00000223095,9606.ENSP00000223136,9606.ENSP00000265164,9606.ENSP00000284981,9606.ENSP00000287820,9606.ENSP00000293288,9606.ENSP00000302111,9606.ENSP00000307235,9606.ENSP00000307786,9606.ENSP00000312664,9606.ENSP00000330237,9606.ENSP00000334145,9606.ENSP00000346671,9606.ENSP00000351273,9606.ENSP00000355920,9606.ENSP00000356438,…	GRN,SIRT1,CSNK2A1,SERPINE1,FIS1,CASP6,APP,PPARG,BAX,MGMT,EIF2AK3,CYCS,CASP2,CASP9,F3,FYN,CASP8,SLC22A2,PTGS2,MMP9,HDAC1,SRC,SYK,XDH,SLC11A2,CD44,TNF,RAF1,CASP1,AKT1,LCK,SNCA
GO:0050900	Leukocyte migration	25	249	0.91	1.99	2.85e-13	9606.ENSP00000225831,9606.ENSP00000263341,9606.ENSP00000263686,9606.ENSP00000306512,9606.ENSP00000308938,9606.ENSP00000331736,9606.ENSP00000346671,9606.ENSP00000361405,9606.ENSP00000362680,9606.ENSP00000363512,9606.ENSP00000364898,9606.ENSP00000379110,9606.ENSP00000380227,9606.ENSP00000380948,9606.ENSP00000385675,9606.ENSP00000398698,9606.ENSP00000419260,9606.ENSP00000428056,9606.ENSP00000457421,…	CCL2,IL1B,SELP,CXCL8,PLG,SELE,FYN,MMP9,SRC,ALOX5,SYK,CXCL1,ITGA4,ITGB2,IL6,TNF,PIK3CG,PIK3R1,PECAM1,ELANE,FFAR2,SLC37A4,LCK,IRAK4,SELL
GO:2000379	Positive regulation of reactive oxygen species metabolic process	16	69	1.27	2.64	2.87e-13	9606.ENSP00000229795,9606.ENSP00000236826,9606.ENSP00000269305,9606.ENSP00000270142,9606.ENSP00000284981,9606.ENSP00000308541,9606.ENSP00000331602,9606.ENSP00000363089,9606.ENSP00000364898,9606.ENSP00000368727,9606.ENSP00000369927,9606.ENSP00000380252,9606.ENSP00000380948,9606.ENSP00000389326,9606.ENSP00000446252,9606.ENSP00000500990	MAPK14,MMP8,TP53,SOD1,APP,F2,PRKCD,TLR4,SYK,XDH,AKR1C3,NFE2L2,ITGB2,ACE2,SOD2,SNCA
GO:0062012	Regulation of small molecule metabolic process	28	330	0.84	1.84	3.15e-13	9606.ENSP00000212015,9606.ENSP00000223136,9606.ENSP00000226574,9606.ENSP00000241256,9606.ENSP00000263341,9606.ENSP00000269305,9606.ENSP00000270142,9606.ENSP00000284981,9606.ENSP00000287820,9606.ENSP00000297494,9606.ENSP00000303174,9606.ENSP00000303830,9606.ENSP00000304845,9606.ENSP00000327251,9606.ENSP00000343838,9606.ENSP00000346768,9606.ENSP00000356438,9606.ENSP00000362525,9606.ENSP00000362549,…	SIRT1,FIS1,NFKB1,GHSR,IL1B,TP53,SOD1,APP,PPARG,NOS3,UGT1A6,INSR,UGT1A1,NOS2,UGT1A10,UGT1A9,PTGS2,UGT1A7,UGT1A8,SRC,AKR1C3,PDK1,GPT,GCG,TNF,NR1H4,AKT1,SNCA
GO:0008406	Gonad development	24	226	0.93	2.03	3.25e-13	9606.ENSP00000212015,9606.ENSP00000219070,9606.ENSP00000227507,9606.ENSP00000254066,9606.ENSP00000257290,9606.ENSP00000263923,9606.ENSP00000270142,9606.ENSP00000290866,9606.ENSP00000293288,9606.ENSP00000296795,9606.ENSP00000297494,9606.ENSP00000303830,9606.ENSP00000308208,9606.ENSP00000311032,9606.ENSP00000312664,9606.ENSP00000324173,9606.ENSP00000325120,9606.ENSP00000362680,9606.ENSP00000363822,…	SIRT1,MMP2,CCND1,RARA,PDGFRA,KDR,SOD1,ACE,BAX,TLR3,NOS3,INSR,MMP14,CASP3,CASP2,HSPA5,PGR,SRC,AR,BCL2L1,AKR1C3,CYP19A1,BCL2,ESR1
GO:0071902	Positive regulation of protein serine/threonine kinase activity	24	226	0.93	2.03	3.25e-13	9606.ENSP00000212015,9606.ENSP00000227507,9606.ENSP00000228872,9606.ENSP00000247668,9606.ENSP00000263341,9606.ENSP00000265171,9606.ENSP00000269571,9606.ENSP00000275493,9606.ENSP00000280155,9606.ENSP00000284981,9606.ENSP00000286301,9606.ENSP00000298910,9606.ENSP00000303830,9606.ENSP00000360609,9606.ENSP00000360683,9606.ENSP00000362680,9606.ENSP00000363089,9606.ENSP00000364898,9606.ENSP00000398698,…	SIRT1,CCND1,CDKN1B,TRAF2,IL1B,EGF,ERBB2,EGFR,ADRA2A,APP,CSF1R,LRRK2,INSR,HSP90AB1,PTPN1,SRC,TLR4,SYK,TNF,ERN1,PIK3CG,AKT1,ELANE,SNCA
GO:0030855	Epithelial cell differentiation	37	617	0.68	1.54	3.36e-13	9606.ENSP00000224784,9606.ENSP00000252242,9606.ENSP00000254066,9606.ENSP00000263339,9606.ENSP00000263923,9606.ENSP00000265164,9606.ENSP00000265371,9606.ENSP00000270142,9606.ENSP00000285930,9606.ENSP00000287820,9606.ENSP00000302111,9606.ENSP00000304592,9606.ENSP00000311032,9606.ENSP00000315011,9606.ENSP00000315644,9606.ENSP00000317272,9606.ENSP00000325120,9606.ENSP00000335620,9606.ENSP00000336790,…	ACTA2,KRT5,RARA,IL1A,KDR,CASP6,NRP1,SOD1,AKR1B1,PPARG,MGMT,FASN,CASP3,EDNRA,TYMS,MET,PGR,GSTA1,ATF4,TJP1,EPHA2,COL18A1,JUN,ABL1,HDAC1,SRC,AR,PCNA,AKR1C3,AKR1C2,CREB1,ESR1,HDAC2,AKT1,PECAM1,MYD88,NOTCH1
GO:0036211	Protein modification process	81	2674	0.39	0.99	3.79e-13	9606.ENSP00000012443,9606.ENSP00000212015,9606.ENSP00000215832,9606.ENSP00000217244,9606.ENSP00000225831,9606.ENSP00000226730,9606.ENSP00000227507,9606.ENSP00000229795,9606.ENSP00000247668,9606.ENSP00000254066,9606.ENSP00000256383,9606.ENSP00000256999,9606.ENSP00000257290,9606.ENSP00000257904,9606.ENSP00000260010,9606.ENSP00000263025,9606.ENSP00000263923,9606.ENSP00000265171,9606.ENSP00000265371,…	PPP5C,SIRT1,MAPK1,CSNK2A1,CCL2,IL2,CCND1,MAPK14,TRAF2,RARA,EIF2S1,FOLH1,PDGFRA,CDK4,TLR2,MAPK3,KDR,EGF,NRP1,ERBB2,ACP1,EGFR,CAMK4,APP,CSF1R,BAX,TLR3,DUSP16,LRRK2,HDAC3,INSR,EIF2AK3,PRKACA,EDNRA,MET,GSK3B,NOS2,PRKCD,DYRK1A,MAP2K3,FYN,EPHA2,PTPN22,PTPN1,ABL1,HDAC1,SRC,TLR4,PADI4,SYK,HDAC6,PRKD3,CHEK2,SQSTM1,PDK1,MAPK8,NFE2L2,BCL2,KDM3A,CREB1,CHEK1,CDC7,MAPK9,ERN1,RAF1,WEE1,PRKCA,MAP2K4,PIK3CG,PIK3R…
GO:0032677	Regulation of interleukin-8 production	17	86	1.2	2.51	3.92e-13	9606.ENSP00000223095,9606.ENSP00000260010,9606.ENSP00000263341,9606.ENSP00000296795,9606.ENSP00000327251,9606.ENSP00000334145,9606.ENSP00000352833,9606.ENSP00000363089,9606.ENSP00000364898,9606.ENSP00000384273,9606.ENSP00000385675,9606.ENSP00000398698,9606.ENSP00000401980,9606.ENSP00000448665,9606.ENSP00000466090,9606.ENSP00000473159,9606.ENSP00000498321	SERPINE1,TLR2,IL1B,TLR3,NOS2,F3,PTPN22,TLR4,SYK,RELA,IL6,TNF,MAVS,DDIT3,ELANE,FFAR2,MYD88
GO:0055082	Cellular chemical homeostasis	34	523	0.72	1.6	5.15e-13	9606.ENSP00000053867,9606.ENSP00000212015,9606.ENSP00000215832,9606.ENSP00000216037,9606.ENSP00000216117,9606.ENSP00000223136,9606.ENSP00000250378,9606.ENSP00000263025,9606.ENSP00000263339,9606.ENSP00000263967,9606.ENSP00000270142,9606.ENSP00000284981,9606.ENSP00000285379,9606.ENSP00000290866,9606.ENSP00000293288,9606.ENSP00000298910,9606.ENSP00000308541,9606.ENSP00000309591,9606.ENSP00000315011,…	GRN,SIRT1,MAPK1,XBP1,HMOX1,FIS1,CMA1,MAPK3,IL1A,PIK3CA,SOD1,APP,CA2,ACE,BAX,LRRK2,F2,PRKACA,EDNRA,ATF4,TJP1,SLC11A2,BCL2,TBXAS1,ERN1,RAF1,PIK3R1,NR1H4,ELANE,SLC37A4,LCK,PRKCB,IGF1R,SLC29A1
GO:0043405	Regulation of MAP kinase activity	22	185	0.98	2.11	5.4e-13	9606.ENSP00000247668,9606.ENSP00000263341,9606.ENSP00000265171,9606.ENSP00000269571,9606.ENSP00000275493,9606.ENSP00000280155,9606.ENSP00000284981,9606.ENSP00000287820,9606.ENSP00000287936,9606.ENSP00000298573,9606.ENSP00000298910,9606.ENSP00000303830,9606.ENSP00000331602,9606.ENSP00000352833,9606.ENSP00000360683,9606.ENSP00000362680,9606.ENSP00000363089,9606.ENSP00000364898,9606.ENSP00000398698,…	TRAF2,IL1B,EGF,ERBB2,EGFR,ADRA2A,APP,PPARG,HMGCR,DUSP16,LRRK2,INSR,PRKCD,PTPN22,PTPN1,SRC,TLR4,SYK,TNF,ERN1,PIK3CG,ELANE
GO:0010817	Regulation of hormone levels	34	525	0.72	1.59	5.68e-13	9606.ENSP00000226279,9606.ENSP00000226574,9606.ENSP00000241256,9606.ENSP00000250378,9606.ENSP00000257290,9606.ENSP00000263341,9606.ENSP00000265162,9606.ENSP00000280155,9606.ENSP00000285930,9606.ENSP00000287820,9606.ENSP00000290866,9606.ENSP00000304845,9606.ENSP00000320401,9606.ENSP00000327251,9606.ENSP00000346768,9606.ENSP00000352584,9606.ENSP00000362525,9606.ENSP00000362549,9606.ENSP00000363512,…	CD38,NFKB1,GHSR,CMA1,PDGFRA,IL1B,ENPEP,ADRA2A,AKR1B1,PPARG,ACE,UGT1A1,UGT2B17,NOS2,UGT1A9,AKR1B10,UGT1A7,UGT1A8,ALOX5,AKR1C3,AKR1C2,HCAR2,CYP19A1,IL6,GCG,CREB1,ACE2,TNF,RAF1,ESR1,MME,NR1H4,FFAR2,IGF1R
GO:1903201	Regulation of oxidative stress-induced cell death	16	73	1.25	2.55	5.96e-13	9606.ENSP00000212015,9606.ENSP00000248553,9606.ENSP00000270142,9606.ENSP00000284981,9606.ENSP00000298910,9606.ENSP00000317272,9606.ENSP00000336790,9606.ENSP00000346671,9606.ENSP00000361423,9606.ENSP00000363089,9606.ENSP00000363641,9606.ENSP00000365804,9606.ENSP00000380252,9606.ENSP00000398698,9606.ENSP00000446252,9606.ENSP00000451828	SIRT1,HSPB1,SOD1,APP,LRRK2,MET,ATF4,FYN,ABL1,TLR4,TXN,HDAC6,NFE2L2,TNF,SOD2,AKT1
GO:0046686	Response to cadmium ion	15	59	1.31	2.64	6.22e-13	9606.ENSP00000215832,9606.ENSP00000216117,9606.ENSP00000228872,9606.ENSP00000241052,9606.ENSP00000263025,9606.ENSP00000270142,9606.ENSP00000275493,9606.ENSP00000360266,9606.ENSP00000361405,9606.ENSP00000368458,9606.ENSP00000369927,9606.ENSP00000378974,9606.ENSP00000394560,9606.ENSP00000446252,9606.ENSP00000451828	MAPK1,HMOX1,CDKN1B,CAT,MAPK3,SOD1,EGFR,JUN,MMP9,PCNA,AKR1C3,MAPK8,MAPK9,SOD2,AKT1
GO:0043535	Regulation of blood vessel endothelial cell migration	17	90	1.18	2.44	7.42e-13	9606.ENSP00000212015,9606.ENSP00000216117,9606.ENSP00000248553,9606.ENSP00000263923,9606.ENSP00000265371,9606.ENSP00000287820,9606.ENSP00000297494,9606.ENSP00000308938,9606.ENSP00000345083,9606.ENSP00000351209,9606.ENSP00000356438,9606.ENSP00000361423,9606.ENSP00000380252,9606.ENSP00000398698,9606.ENSP00000408695,9606.ENSP00000451828,9606.ENSP00000498587	SIRT1,HMOX1,HSPB1,KDR,NRP1,PPARG,NOS3,PLG,MAP2K3,EPHA2,PTGS2,ABL1,NFE2L2,TNF,PRKCA,AKT1,NOTCH1
GO:0008015	Blood circulation	30	403	0.78	1.7	7.82e-13	9606.ENSP00000216117,9606.ENSP00000219070,9606.ENSP00000224784,9606.ENSP00000226279,9606.ENSP00000250378,9606.ENSP00000263967,9606.ENSP00000265162,9606.ENSP00000270142,9606.ENSP00000280155,9606.ENSP00000287820,9606.ENSP00000290866,9606.ENSP00000296754,9606.ENSP00000297494,9606.ENSP00000300060,9606.ENSP00000315011,9606.ENSP00000327251,9606.ENSP00000345083,9606.ENSP00000347379,9606.ENSP00000348416,…	HMOX1,MMP2,ACTA2,CD38,CMA1,PIK3CA,ENPEP,SOD1,ADRA2A,PPARG,ACE,ERAP1,NOS3,ANPEP,EDNRA,NOS2,MAP2K3,OCLN,TJP1,PTGS1,PTGS2,ABL1,SRC,AR,SOD3,ACE2,TBXAS1,TNF,ERAP2,SOD2
GO:0051403	Stress-activated MAPK cascade	16	75	1.24	2.51	8.51e-13	9606.ENSP00000215832,9606.ENSP00000226574,9606.ENSP00000229795,9606.ENSP00000263025,9606.ENSP00000263341,9606.ENSP00000296795,9606.ENSP00000298910,9606.ENSP00000345083,9606.ENSP00000363089,9606.ENSP00000378974,9606.ENSP00000394560,9606.ENSP00000398698,9606.ENSP00000410402,9606.ENSP00000430684,9606.ENSP00000479889,9606.ENSP00000498321	MAPK1,NFKB1,MAPK14,MAPK3,IL1B,TLR3,LRRK2,MAP2K3,TLR4,MAPK8,MAPK9,TNF,MAP2K4,IKBKB,IRAK4,MYD88
GO:0071260	Cellular response to mechanical stimulus	16	75	1.24	2.51	8.51e-13	9606.ENSP00000225964,9606.ENSP00000226574,9606.ENSP00000263025,9606.ENSP00000263341,9606.ENSP00000296795,9606.ENSP00000312664,9606.ENSP00000351273,9606.ENSP00000356438,9606.ENSP00000363089,9606.ENSP00000378974,9606.ENSP00000391090,9606.ENSP00000410402,9606.ENSP00000433138,9606.ENSP00000482657,9606.ENSP00000497069,9606.ENSP00000498321	COL1A1,NFKB1,MAPK3,IL1B,TLR3,CASP2,CASP8,PTGS2,TLR4,MAPK8,CHEK1,MAP2K4,CASP1,MAP3K14,IGF1R,MYD88
GO:0051090	Regulation of DNA-binding transcription factor activity	31	436	0.76	1.66	8.76e-13	9606.ENSP00000212015,9606.ENSP00000216117,9606.ENSP00000216797,9606.ENSP00000241052,9606.ENSP00000241356,9606.ENSP00000247668,9606.ENSP00000260010,9606.ENSP00000263025,9606.ENSP00000263341,9606.ENSP00000284981,9606.ENSP00000287820,9606.ENSP00000296795,9606.ENSP00000343925,9606.ENSP00000363089,9606.ENSP00000363822,9606.ENSP00000364898,9606.ENSP00000378974,9606.ENSP00000380948,9606.ENSP00000384273,…	SIRT1,HMOX1,NFKBIA,CAT,ADORA3,TRAF2,TLR2,MAPK3,IL1B,APP,PPARG,TLR3,ESR2,TLR4,AR,SYK,MAPK8,ITGB2,RELA,IL6,MAPK9,TNF,MAVS,ESR1,HDAC2,IKBKB,NR1H4,DDIT3,AKT1,PRKCB,MYD88
GO:0010594	Regulation of endothelial cell migration	21	169	1	2.11	9.85e-13	9606.ENSP00000053867,9606.ENSP00000212015,9606.ENSP00000216117,9606.ENSP00000248553,9606.ENSP00000263923,9606.ENSP00000265171,9606.ENSP00000265371,9606.ENSP00000287820,9606.ENSP00000297494,9606.ENSP00000308938,9606.ENSP00000317272,9606.ENSP00000345083,9606.ENSP00000351209,9606.ENSP00000356438,9606.ENSP00000361423,9606.ENSP00000380252,9606.ENSP00000398698,9606.ENSP00000408695,9606.ENSP00000419260,…	GRN,SIRT1,HMOX1,HSPB1,KDR,EGF,NRP1,PPARG,NOS3,PLG,MET,MAP2K3,EPHA2,PTGS2,ABL1,NFE2L2,TNF,PRKCA,PIK3CG,AKT1,NOTCH1
GO:0043280	Positive regulation of cysteine-type endopeptidase activity involved in apoptotic process	19	129	1.08	2.23	1.13e-12	9606.ENSP00000212015,9606.ENSP00000223136,9606.ENSP00000284981,9606.ENSP00000287820,9606.ENSP00000293288,9606.ENSP00000307235,9606.ENSP00000307786,9606.ENSP00000312664,9606.ENSP00000330237,9606.ENSP00000334145,9606.ENSP00000351273,9606.ENSP00000355920,9606.ENSP00000364898,9606.ENSP00000368727,9606.ENSP00000378364,9606.ENSP00000398698,9606.ENSP00000433138,9606.ENSP00000477713,9606.ENSP00000500990	SIRT1,FIS1,APP,PPARG,BAX,EIF2AK3,CYCS,CASP2,CASP9,F3,CASP8,SLC22A2,SYK,XDH,SLC11A2,TNF,CASP1,LCK,SNCA
GO:0010952	Positive regulation of peptidase activity	22	195	0.96	2.02	1.4e-12	9606.ENSP00000053867,9606.ENSP00000212015,9606.ENSP00000223136,9606.ENSP00000265164,9606.ENSP00000284981,9606.ENSP00000287820,9606.ENSP00000293288,9606.ENSP00000307235,9606.ENSP00000307786,9606.ENSP00000312664,9606.ENSP00000330237,9606.ENSP00000334145,9606.ENSP00000346671,9606.ENSP00000351273,9606.ENSP00000355920,9606.ENSP00000364898,9606.ENSP00000368727,9606.ENSP00000378364,9606.ENSP00000398698,…	GRN,SIRT1,FIS1,CASP6,APP,PPARG,BAX,EIF2AK3,CYCS,CASP2,CASP9,F3,FYN,CASP8,SLC22A2,SYK,XDH,SLC11A2,TNF,CASP1,LCK,SNCA
GO:0042593	Glucose homeostasis	22	196	0.96	2.01	1.53e-12	9606.ENSP00000212015,9606.ENSP00000216037,9606.ENSP00000250378,9606.ENSP00000263967,9606.ENSP00000280155,9606.ENSP00000287820,9606.ENSP00000290866,9606.ENSP00000303830,9606.ENSP00000309591,9606.ENSP00000348416,9606.ENSP00000363512,9606.ENSP00000385675,9606.ENSP00000387662,9606.ENSP00000401445,9606.ENSP00000401888,9606.ENSP00000428056,9606.ENSP00000447149,9606.ENSP00000451828,9606.ENSP00000473159,…	SIRT1,XBP1,CMA1,PIK3CA,ADRA2A,PPARG,ACE,INSR,PRKACA,TJP1,ALOX5,IL6,GCG,ERN1,RAF1,PIK3R1,NR1H4,AKT1,FFAR2,SLC37A4,IGF1R,SLC29A1
GO:0008585	Female gonad development	17	95	1.16	2.35	1.58e-12	9606.ENSP00000212015,9606.ENSP00000219070,9606.ENSP00000257290,9606.ENSP00000263923,9606.ENSP00000270142,9606.ENSP00000293288,9606.ENSP00000297494,9606.ENSP00000308208,9606.ENSP00000311032,9606.ENSP00000312664,9606.ENSP00000324173,9606.ENSP00000325120,9606.ENSP00000362680,9606.ENSP00000365230,9606.ENSP00000379683,9606.ENSP00000381185,9606.ENSP00000405330	SIRT1,MMP2,PDGFRA,KDR,SOD1,BAX,NOS3,MMP14,CASP3,CASP2,HSPA5,PGR,SRC,BCL2L1,CYP19A1,BCL2,ESR1
GO:0043434	Response to peptide hormone	28	355	0.8	1.73	1.6e-12	9606.ENSP00000212015,9606.ENSP00000216037,9606.ENSP00000225964,9606.ENSP00000226574,9606.ENSP00000228872,9606.ENSP00000229795,9606.ENSP00000241052,9606.ENSP00000241256,9606.ENSP00000257904,9606.ENSP00000260010,9606.ENSP00000263967,9606.ENSP00000285379,9606.ENSP00000287820,9606.ENSP00000303830,9606.ENSP00000315011,9606.ENSP00000324806,9606.ENSP00000331602,9606.ENSP00000356438,9606.ENSP00000360683,…	SIRT1,XBP1,COL1A1,NFKB1,CDKN1B,MAPK14,CAT,GHSR,CDK4,TLR2,PIK3CA,CA2,PPARG,INSR,EDNRA,GSK3B,PRKCD,PTGS2,PTPN1,SRC,GPT,NFE2L2,RELA,CREB1,PIK3R1,JAK3,AKT1,IGF1R
GO:0098754	Detoxification	19	132	1.07	2.2	1.61e-12	9606.ENSP00000221130,9606.ENSP00000225275,9606.ENSP00000241052,9606.ENSP00000262290,9606.ENSP00000270142,9606.ENSP00000295897,9606.ENSP00000297494,9606.ENSP00000319788,9606.ENSP00000335620,9606.ENSP00000346103,9606.ENSP00000352584,9606.ENSP00000354612,9606.ENSP00000356438,9606.ENSP00000363641,9606.ENSP00000371554,9606.ENSP00000380252,9606.ENSP00000446252,9606.ENSP00000478255,9606.ENSP00000498246	GSR,MPO,CAT,LPO,SOD1,ALB,NOS3,NQO1,GSTA1,GPX4,AKR1B10,PTGS1,PTGS2,TXN,SOD3,NFE2L2,SOD2,ABCB1,ABCG2
GO:0051897	Positive regulation of protein kinase B signaling	18	113	1.11	2.27	1.63e-12	9606.ENSP00000216037,9606.ENSP00000263967,9606.ENSP00000265171,9606.ENSP00000275493,9606.ENSP00000284981,9606.ENSP00000303830,9606.ENSP00000317272,9606.ENSP00000334145,9606.ENSP00000335153,9606.ENSP00000360609,9606.ENSP00000362680,9606.ENSP00000363641,9606.ENSP00000369927,9606.ENSP00000370129,9606.ENSP00000398698,9606.ENSP00000419260,9606.ENSP00000451605,9606.ENSP00000497069	XBP1,PIK3CA,EGF,EGFR,APP,INSR,MET,F3,HSP90AA1,HSP90AB1,SRC,TXN,AKR1C3,AKR1C2,TNF,PIK3CG,MC1R,IGF1R
GO:0030097	Hemopoiesis	37	655	0.66	1.45	1.8e-12	9606.ENSP00000212015,9606.ENSP00000226730,9606.ENSP00000229795,9606.ENSP00000257290,9606.ENSP00000260010,9606.ENSP00000263923,9606.ENSP00000269305,9606.ENSP00000269571,9606.ENSP00000282356,9606.ENSP00000284981,9606.ENSP00000286301,9606.ENSP00000287820,9606.ENSP00000290866,9606.ENSP00000293288,9606.ENSP00000304592,9606.ENSP00000311032,9606.ENSP00000330237,9606.ENSP00000336790,9606.ENSP00000351209,…	SIRT1,IL2,MAPK14,PDGFRA,TLR2,KDR,TP53,ERBB2,CAMK4,APP,CSF1R,PPARG,ACE,BAX,FASN,CASP3,CASP9,ATF4,EPHA2,CASP8,PTPN22,JUN,MMP9,ABL1,SRC,SYK,SLC11A2,ITGA4,BCL2,IL6,CREB1,TNF,PIK3R1,JAK3,SOD2,SLC37A4,LCK
GO:0043436	Oxoacid metabolic process	42	846	0.6	1.35	1.82e-12	9606.ENSP00000216037,9606.ENSP00000225275,9606.ENSP00000229795,9606.ENSP00000260010,9606.ENSP00000263321,9606.ENSP00000265052,9606.ENSP00000269305,9606.ENSP00000285930,9606.ENSP00000287820,9606.ENSP00000297494,9606.ENSP00000303174,9606.ENSP00000304592,9606.ENSP00000304845,9606.ENSP00000320401,9606.ENSP00000327251,9606.ENSP00000335620,9606.ENSP00000336790,9606.ENSP00000343838,9606.ENSP00000346103,…	XBP1,MPO,MAPK14,TLR2,TYR,MGLL,TP53,AKR1B1,PPARG,NOS3,UGT1A6,FASN,UGT1A1,UGT2B17,NOS2,GSTA1,ATF4,UGT1A10,GPX4,UGT1A9,PTGS1,PTGS2,FPGS,UGT1A7,UGT1A8,ALOX5,SYK,AKR1C3,AKR1C2,GART,TYRP1,GPT,ABCC1,TBXAS1,DHFR,CASP1,CYP2E1,NR1H4,ACLY,SLC37A4,LPL,SNCA
GO:0097237	Cellular response to toxic substance	18	114	1.11	2.26	1.83e-12	9606.ENSP00000221130,9606.ENSP00000225275,9606.ENSP00000241052,9606.ENSP00000262290,9606.ENSP00000270142,9606.ENSP00000295897,9606.ENSP00000297494,9606.ENSP00000319788,9606.ENSP00000335620,9606.ENSP00000346103,9606.ENSP00000352584,9606.ENSP00000354612,9606.ENSP00000356438,9606.ENSP00000363641,9606.ENSP00000371554,9606.ENSP00000398698,9606.ENSP00000446252,9606.ENSP00000498246	GSR,MPO,CAT,LPO,SOD1,ALB,NOS3,NQO1,GSTA1,GPX4,AKR1B10,PTGS1,PTGS2,TXN,SOD3,TNF,SOD2,ABCG2
GO:0051254	Positive regulation of RNA metabolic process	64	1845	0.45	1.07	1.83e-12	9606.ENSP00000212015,9606.ENSP00000216037,9606.ENSP00000216797,9606.ENSP00000225964,9606.ENSP00000226279,9606.ENSP00000226574,9606.ENSP00000226730,9606.ENSP00000229795,9606.ENSP00000254066,9606.ENSP00000260010,9606.ENSP00000261769,9606.ENSP00000263025,9606.ENSP00000263339,9606.ENSP00000263341,9606.ENSP00000265171,9606.ENSP00000269305,9606.ENSP00000269571,9606.ENSP00000275493,9606.ENSP00000282356,…	SIRT1,XBP1,NFKBIA,COL1A1,CD38,NFKB1,IL2,MAPK14,RARA,TLR2,CDH1,MAPK3,IL1A,IL1B,EGF,TP53,ERBB2,EGFR,CAMK4,APP,PPARG,TLR3,HDAC3,INSR,EIF2AK3,MET,HSPA5,PGR,ATF4,DYRK1A,ESR2,MAP2K3,ATF6,JUN,ABL1,HDAC1,SRC,TLR4,AR,CHEK2,SQSTM1,NFE2L2,RELA,IL6,KDM3A,CREB1,TNF,ERN1,RAF1,MAVS,ESR1,RXRA,PIK3R1,HDAC2,IKBKB,NR1H4,DDIT3,MC1R,AKT1,MMP12,DYRK1B,IRF3,PRKCB,NOTCH1
GO:1903039	Positive regulation of leukocyte cell-cell adhesion	25	274	0.87	1.84	1.92e-12	9606.ENSP00000216037,9606.ENSP00000225831,9606.ENSP00000226730,9606.ENSP00000254066,9606.ENSP00000263339,9606.ENSP00000263341,9606.ENSP00000263686,9606.ENSP00000263967,9606.ENSP00000331736,9606.ENSP00000346671,9606.ENSP00000352833,9606.ENSP00000361423,9606.ENSP00000362680,9606.ENSP00000363512,9606.ENSP00000364898,9606.ENSP00000380227,9606.ENSP00000380948,9606.ENSP00000384273,9606.ENSP00000385675,…	XBP1,CCL2,IL2,RARA,IL1A,IL1B,SELP,PIK3CA,SELE,FYN,PTPN22,ABL1,SRC,ALOX5,SYK,ITGA4,ITGB2,RELA,IL6,CD44,TNF,JAK3,AKT1,ELANE,LCK
GO:0019752	Carboxylic acid metabolic process	41	819	0.61	1.34	2.91e-12	9606.ENSP00000216037,9606.ENSP00000229795,9606.ENSP00000260010,9606.ENSP00000263321,9606.ENSP00000265052,9606.ENSP00000269305,9606.ENSP00000285930,9606.ENSP00000287820,9606.ENSP00000297494,9606.ENSP00000303174,9606.ENSP00000304592,9606.ENSP00000304845,9606.ENSP00000320401,9606.ENSP00000327251,9606.ENSP00000335620,9606.ENSP00000336790,9606.ENSP00000343838,9606.ENSP00000346103,9606.ENSP00000346768,…	XBP1,MAPK14,TLR2,TYR,MGLL,TP53,AKR1B1,PPARG,NOS3,UGT1A6,FASN,UGT1A1,UGT2B17,NOS2,GSTA1,ATF4,UGT1A10,GPX4,UGT1A9,PTGS1,PTGS2,FPGS,UGT1A7,UGT1A8,ALOX5,SYK,AKR1C3,AKR1C2,GART,TYRP1,GPT,ABCC1,TBXAS1,DHFR,CASP1,CYP2E1,NR1H4,ACLY,SLC37A4,LPL,SNCA
GO:0050678	Regulation of epithelial cell proliferation	28	366	0.79	1.68	3.12e-12	9606.ENSP00000053867,9606.ENSP00000212015,9606.ENSP00000216037,9606.ENSP00000216117,9606.ENSP00000225831,9606.ENSP00000227507,9606.ENSP00000228872,9606.ENSP00000241256,9606.ENSP00000257904,9606.ENSP00000263923,9606.ENSP00000265171,9606.ENSP00000265371,9606.ENSP00000269571,9606.ENSP00000275493,9606.ENSP00000287820,9606.ENSP00000293288,9606.ENSP00000325120,9606.ENSP00000334145,9606.ENSP00000360266,…	GRN,SIRT1,XBP1,HMOX1,CCL2,CCND1,CDKN1B,GHSR,CDK4,KDR,EGF,NRP1,ERBB2,EGFR,PPARG,BAX,PGR,F3,JUN,ALOX5,AR,XDH,ITGA4,TNF,PRKCA,AKT1,MMP12,NOTCH1
GO:0002685	Regulation of leukocyte migration	23	231	0.91	1.88	3.85e-12	9606.ENSP00000215832,9606.ENSP00000216117,9606.ENSP00000223095,9606.ENSP00000225831,9606.ENSP00000263025,9606.ENSP00000263339,9606.ENSP00000263686,9606.ENSP00000284981,9606.ENSP00000286301,9606.ENSP00000306512,9606.ENSP00000308208,9606.ENSP00000331736,9606.ENSP00000352833,9606.ENSP00000361423,9606.ENSP00000364635,9606.ENSP00000379683,9606.ENSP00000380227,9606.ENSP00000385675,9606.ENSP00000398698,…	MAPK1,HMOX1,SERPINE1,CCL2,MAPK3,IL1A,SELP,APP,CSF1R,CXCL8,MMP14,SELE,PTPN22,ABL1,PADI2,CYP19A1,ITGA4,IL6,TNF,PIK3R1,AKT1,ELANE,MYD88
GO:0071478	Cellular response to radiation	21	183	0.97	1.99	3.86e-12	9606.ENSP00000212015,9606.ENSP00000219070,9606.ENSP00000229795,9606.ENSP00000256383,9606.ENSP00000269305,9606.ENSP00000293288,9606.ENSP00000302111,9606.ENSP00000322788,9606.ENSP00000324173,9606.ENSP00000330237,9606.ENSP00000331602,9606.ENSP00000336790,9606.ENSP00000356438,9606.ENSP00000361405,9606.ENSP00000365230,9606.ENSP00000368458,9606.ENSP00000372023,9606.ENSP00000391090,9606.ENSP00000418525,…	SIRT1,MMP2,MAPK14,EIF2S1,TP53,BAX,MGMT,MMP1,HSPA5,CASP9,PRKCD,ATF4,PTGS2,MMP9,BCL2L1,PCNA,CHEK2,CHEK1,MME,PIK3R1,MC1R
GO:1901654	Response to ketone	22	207	0.93	1.93	4.03e-12	9606.ENSP00000226279,9606.ENSP00000227507,9606.ENSP00000241256,9606.ENSP00000257904,9606.ENSP00000260010,9606.ENSP00000263967,9606.ENSP00000287820,9606.ENSP00000290866,9606.ENSP00000315644,9606.ENSP00000319788,9606.ENSP00000330237,9606.ENSP00000362680,9606.ENSP00000363822,9606.ENSP00000365230,9606.ENSP00000367608,9606.ENSP00000368458,9606.ENSP00000369927,9606.ENSP00000370129,9606.ENSP00000387699,…	CD38,CCND1,GHSR,CDK4,TLR2,PIK3CA,PPARG,ACE,TYMS,NQO1,CASP9,SRC,AR,BCL2L1,CA9,PCNA,AKR1C3,AKR1C2,CREB1,EIF4E,AKT1,IGF1R
GO:0050778	Positive regulation of immune response	32	502	0.71	1.52	5.06e-12	9606.ENSP00000212015,9606.ENSP00000215832,9606.ENSP00000216037,9606.ENSP00000226279,9606.ENSP00000226730,9606.ENSP00000247668,9606.ENSP00000254066,9606.ENSP00000263341,9606.ENSP00000263967,9606.ENSP00000265164,9606.ENSP00000293288,9606.ENSP00000331602,9606.ENSP00000335153,9606.ENSP00000346671,9606.ENSP00000352833,9606.ENSP00000361423,9606.ENSP00000362680,9606.ENSP00000363089,9606.ENSP00000364898,…	SIRT1,MAPK1,XBP1,CD38,IL2,TRAF2,RARA,IL1B,PIK3CA,CASP6,BAX,PRKCD,HSP90AA1,FYN,PTPN22,ABL1,SRC,TLR4,SYK,ITGB2,BCL2,RELA,IL6,TNF,MAVS,IKBKB,MMP12,ELANE,IRF3,FFAR2,LCK,PRKCB
GO:0045429	Positive regulation of nitric oxide biosynthetic process	13	43	1.39	2.57	5.26e-12	9606.ENSP00000236826,9606.ENSP00000263341,9606.ENSP00000284981,9606.ENSP00000303830,9606.ENSP00000335153,9606.ENSP00000356438,9606.ENSP00000360609,9606.ENSP00000363089,9606.ENSP00000380948,9606.ENSP00000398698,9606.ENSP00000405330,9606.ENSP00000446252,9606.ENSP00000451828	MMP8,IL1B,APP,INSR,HSP90AA1,PTGS2,HSP90AB1,TLR4,ITGB2,TNF,ESR1,SOD2,AKT1
GO:0032680	Regulation of tumor necrosis factor production	20	164	0.99	2.02	5.39e-12	9606.ENSP00000236826,9606.ENSP00000241256,9606.ENSP00000248553,9606.ENSP00000254066,9606.ENSP00000260010,9606.ENSP00000263339,9606.ENSP00000284981,9606.ENSP00000296795,9606.ENSP00000298910,9606.ENSP00000352833,9606.ENSP00000363089,9606.ENSP00000364898,9606.ENSP00000385675,9606.ENSP00000401980,9606.ENSP00000428056,9606.ENSP00000430432,9606.ENSP00000447149,9606.ENSP00000451605,9606.ENSP00000497642,…	MMP8,GHSR,HSPB1,RARA,TLR2,IL1A,APP,TLR3,LRRK2,PTPN22,TLR4,SYK,IL6,MAVS,PIK3R1,HDAC2,NR1H4,MC1R,LPL,MYD88
GO:0045321	Leukocyte activation	34	574	0.68	1.46	5.83e-12	9606.ENSP00000053867,9606.ENSP00000226279,9606.ENSP00000226730,9606.ENSP00000260010,9606.ENSP00000269305,9606.ENSP00000269571,9606.ENSP00000282356,9606.ENSP00000284981,9606.ENSP00000293288,9606.ENSP00000296795,9606.ENSP00000298556,9606.ENSP00000306512,9606.ENSP00000321584,9606.ENSP00000331602,9606.ENSP00000346671,9606.ENSP00000351273,9606.ENSP00000352833,9606.ENSP00000360266,9606.ENSP00000361423,…	GRN,CD38,IL2,TLR2,TP53,ERBB2,CAMK4,APP,BAX,TLR3,HPRT1,CXCL8,IMPDH2,PRKCD,FYN,CASP8,PTPN22,JUN,ABL1,TLR4,SYK,ITGA4,ITGB2,BCL2,IL6,CD44,TNF,PIK3CG,PIK3R1,JAK3,LCK,PRKCB,MYD88,SNCA
GO:0022603	Regulation of anatomical structure morphogenesis	43	920	0.58	1.27	6e-12	9606.ENSP00000053867,9606.ENSP00000212015,9606.ENSP00000216037,9606.ENSP00000216117,9606.ENSP00000223095,9606.ENSP00000223136,9606.ENSP00000225831,9606.ENSP00000241256,9606.ENSP00000248553,9606.ENSP00000250378,9606.ENSP00000263339,9606.ENSP00000263341,9606.ENSP00000263923,9606.ENSP00000265171,9606.ENSP00000265371,9606.ENSP00000269571,9606.ENSP00000286301,9606.ENSP00000287820,9606.ENSP00000296754,…	GRN,SIRT1,XBP1,HMOX1,SERPINE1,FIS1,CCL2,GHSR,HSPB1,CMA1,IL1A,IL1B,KDR,EGF,NRP1,ERBB2,CSF1R,PPARG,ERAP1,TLR3,NOS3,LRRK2,CXCL8,F2,GSK3B,F3,FYN,TJP1,EPHA2,ABL1,SRC,ALOX5,AR,NFE2L2,ITGB2,IL6,CD44,TNF,ESR1,PRKCA,BDNF,PRKCB,NOTCH1
GO:0051130	Positive regulation of cellular component organization	46	1049	0.55	1.22	6.57e-12	9606.ENSP00000053867,9606.ENSP00000215832,9606.ENSP00000223095,9606.ENSP00000223136,9606.ENSP00000228872,9606.ENSP00000229795,9606.ENSP00000263025,9606.ENSP00000263339,9606.ENSP00000263341,9606.ENSP00000263923,9606.ENSP00000263967,9606.ENSP00000265171,9606.ENSP00000265371,9606.ENSP00000269305,9606.ENSP00000284981,9606.ENSP00000287820,9606.ENSP00000293288,9606.ENSP00000298910,9606.ENSP00000303830,…	GRN,MAPK1,SERPINE1,FIS1,CDKN1B,MAPK14,MAPK3,IL1A,IL1B,KDR,PIK3CA,EGF,NRP1,TP53,APP,PPARG,BAX,LRRK2,INSR,MET,MMP1,HSPA5,GSK3B,SELE,HSP90AA1,FYN,OCLN,EPHA2,MMP9,ABL1,SRC,TLR4,AR,SYK,MAPK8,NFE2L2,IL6,ACE2,MAPK9,TNF,ESR1,BDNF,PIK3R1,IGF1R,MYD88,SNCA
GO:1904035	Regulation of epithelial cell apoptotic process	17	106	1.11	2.19	7.27e-12	9606.ENSP00000216037,9606.ENSP00000216117,9606.ENSP00000223095,9606.ENSP00000225831,9606.ENSP00000228872,9606.ENSP00000256383,9606.ENSP00000263923,9606.ENSP00000293288,9606.ENSP00000361423,9606.ENSP00000369927,9606.ENSP00000380227,9606.ENSP00000380252,9606.ENSP00000381185,9606.ENSP00000385675,9606.ENSP00000398698,9606.ENSP00000405330,9606.ENSP00000497069	XBP1,HMOX1,SERPINE1,CCL2,CDKN1B,EIF2S1,KDR,BAX,ABL1,AKR1C3,ITGA4,NFE2L2,BCL2,IL6,TNF,ESR1,IGF1R
GO:1990748	Cellular detoxification	17	106	1.11	2.19	7.27e-12	9606.ENSP00000221130,9606.ENSP00000225275,9606.ENSP00000241052,9606.ENSP00000262290,9606.ENSP00000270142,9606.ENSP00000295897,9606.ENSP00000297494,9606.ENSP00000319788,9606.ENSP00000335620,9606.ENSP00000346103,9606.ENSP00000352584,9606.ENSP00000354612,9606.ENSP00000356438,9606.ENSP00000363641,9606.ENSP00000371554,9606.ENSP00000446252,9606.ENSP00000498246	GSR,MPO,CAT,LPO,SOD1,ALB,NOS3,NQO1,GSTA1,GPX4,AKR1B10,PTGS1,PTGS2,TXN,SOD3,SOD2,ABCG2
GO:0006955	Immune response	52	1321	0.5	1.14	7.5e-12	9606.ENSP00000053867,9606.ENSP00000216037,9606.ENSP00000225831,9606.ENSP00000226730,9606.ENSP00000260010,9606.ENSP00000261267,9606.ENSP00000263339,9606.ENSP00000263341,9606.ENSP00000269305,9606.ENSP00000282356,9606.ENSP00000284981,9606.ENSP00000286301,9606.ENSP00000287820,9606.ENSP00000296754,9606.ENSP00000296795,9606.ENSP00000298556,9606.ENSP00000306512,9606.ENSP00000308541,9606.ENSP00000327251,…	GRN,XBP1,CCL2,IL2,TLR2,LYZ,IL1A,IL1B,TP53,CAMK4,APP,CSF1R,PPARG,ERAP1,TLR3,HPRT1,CXCL8,F2,NOS2,PRKCD,PTGDR2,FYN,ABL1,SRC,TLR4,ALOX5,PADI4,SYK,CXCL1,BCL2,RELA,IL6,TNF,ERAP2,MAVS,PIK3CG,PIK3R1,IKBKB,JAK3,CASP1,NR1H4,ELANE,IRF3,FFAR2,LCK,IRAK4,MAP3K14,PRKCB,IGF1R,MYD88,NOTCH1,SNCA
GO:0022409	Positive regulation of cell-cell adhesion	26	322	0.81	1.69	7.81e-12	9606.ENSP00000216037,9606.ENSP00000225831,9606.ENSP00000226730,9606.ENSP00000254066,9606.ENSP00000263339,9606.ENSP00000263341,9606.ENSP00000263686,9606.ENSP00000263967,9606.ENSP00000331736,9606.ENSP00000346671,9606.ENSP00000348416,9606.ENSP00000352833,9606.ENSP00000361423,9606.ENSP00000362680,9606.ENSP00000363512,9606.ENSP00000364898,9606.ENSP00000380227,9606.ENSP00000380948,9606.ENSP00000384273,…	XBP1,CCL2,IL2,RARA,IL1A,IL1B,SELP,PIK3CA,SELE,FYN,TJP1,PTPN22,ABL1,SRC,ALOX5,SYK,ITGA4,ITGB2,RELA,IL6,CD44,TNF,JAK3,AKT1,ELANE,LCK
GO:0010595	Positive regulation of endothelial cell migration	17	107	1.11	2.17	8.25e-12	9606.ENSP00000053867,9606.ENSP00000212015,9606.ENSP00000216117,9606.ENSP00000248553,9606.ENSP00000263923,9606.ENSP00000265171,9606.ENSP00000265371,9606.ENSP00000297494,9606.ENSP00000308938,9606.ENSP00000317272,9606.ENSP00000345083,9606.ENSP00000356438,9606.ENSP00000361423,9606.ENSP00000380252,9606.ENSP00000408695,9606.ENSP00000419260,9606.ENSP00000451828	GRN,SIRT1,HMOX1,HSPB1,KDR,EGF,NRP1,NOS3,PLG,MET,MAP2K3,PTGS2,ABL1,NFE2L2,PRKCA,PIK3CG,AKT1
GO:0043412	Macromolecule modification	82	2898	0.36	0.91	8.57e-12	9606.ENSP00000012443,9606.ENSP00000212015,9606.ENSP00000215832,9606.ENSP00000217244,9606.ENSP00000225831,9606.ENSP00000226730,9606.ENSP00000227507,9606.ENSP00000229795,9606.ENSP00000247668,9606.ENSP00000254066,9606.ENSP00000256383,9606.ENSP00000256999,9606.ENSP00000257290,9606.ENSP00000257904,9606.ENSP00000260010,9606.ENSP00000263025,9606.ENSP00000263923,9606.ENSP00000265171,9606.ENSP00000265371,…	PPP5C,SIRT1,MAPK1,CSNK2A1,CCL2,IL2,CCND1,MAPK14,TRAF2,RARA,EIF2S1,FOLH1,PDGFRA,CDK4,TLR2,MAPK3,KDR,EGF,NRP1,ERBB2,ACP1,EGFR,CAMK4,APP,CSF1R,BAX,TLR3,DUSP16,LRRK2,MGMT,HDAC3,INSR,EIF2AK3,PRKACA,EDNRA,MET,GSK3B,NOS2,PRKCD,DYRK1A,MAP2K3,FYN,EPHA2,PTPN22,PTPN1,ABL1,HDAC1,SRC,TLR4,PADI4,SYK,HDAC6,PRKD3,CHEK2,SQSTM1,PDK1,MAPK8,NFE2L2,BCL2,KDM3A,CREB1,CHEK1,CDC7,MAPK9,ERN1,RAF1,WEE1,PRKCA,MAP2K4,PIK3CG,…
GO:0034644	Cellular response to UV	16	90	1.16	2.24	9.15e-12	9606.ENSP00000212015,9606.ENSP00000219070,9606.ENSP00000256383,9606.ENSP00000269305,9606.ENSP00000293288,9606.ENSP00000322788,9606.ENSP00000330237,9606.ENSP00000331602,9606.ENSP00000336790,9606.ENSP00000356438,9606.ENSP00000361405,9606.ENSP00000368458,9606.ENSP00000391090,9606.ENSP00000418525,9606.ENSP00000428056,9606.ENSP00000451605	SIRT1,MMP2,EIF2S1,TP53,BAX,MMP1,CASP9,PRKCD,ATF4,PTGS2,MMP9,PCNA,CHEK1,MME,PIK3R1,MC1R
GO:0009058	Biosynthetic process	75	2506	0.38	0.95	9.34e-12	9606.ENSP00000012443,9606.ENSP00000212015,9606.ENSP00000216037,9606.ENSP00000225275,9606.ENSP00000225964,9606.ENSP00000226574,9606.ENSP00000226730,9606.ENSP00000229795,9606.ENSP00000254066,9606.ENSP00000256383,9606.ENSP00000263025,9606.ENSP00000263321,9606.ENSP00000263341,9606.ENSP00000263967,9606.ENSP00000265052,9606.ENSP00000265421,9606.ENSP00000269305,9606.ENSP00000270142,9606.ENSP00000285930,…	PPP5C,SIRT1,XBP1,MPO,COL1A1,NFKB1,IL2,MAPK14,RARA,EIF2S1,MAPK3,TYR,IL1B,PIK3CA,MGLL,POLB,TP53,SOD1,AKR1B1,PPARG,HMGCR,NOS3,HPRT1,FASN,TYMS,NQO1,IMPDH2,NOS2,HSP90AA1,GSTA1,ATF4,GPX4,PTGS1,PTGS2,HSP90AB1,FPGS,SRC,TLR4,ALOX5,AR,SYK,PRKD3,POLA1,PCNA,AKR1C3,GART,TYRP1,SQSTM1,SLC11A2,GPT,CYP19A1,AMPD3,RELA,KDM3A,GCG,CREB1,TBXAS1,DHFR,ESR1,PIK3CG,RXRA,EIF4E,PIK3R1,CASP1,CYP2E1,SOD2,NR1H4,MC1R,AKT1,ELANE…
GO:0030879	Mammary gland development	18	128	1.06	2.08	1.02e-11	9606.ENSP00000215832,9606.ENSP00000226574,9606.ENSP00000227507,9606.ENSP00000265171,9606.ENSP00000286301,9606.ENSP00000293288,9606.ENSP00000302111,9606.ENSP00000304592,9606.ENSP00000325120,9606.ENSP00000351209,9606.ENSP00000362680,9606.ENSP00000363822,9606.ENSP00000368727,9606.ENSP00000379683,9606.ENSP00000387699,9606.ENSP00000405330,9606.ENSP00000451828,9606.ENSP00000498610	MAPK1,NFKB1,CCND1,EGF,CSF1R,BAX,MGMT,FASN,PGR,EPHA2,SRC,AR,XDH,CYP19A1,CREB1,ESR1,AKT1,SLC29A1
GO:1900182	Positive regulation of protein localization to nucleus	16	91	1.15	2.22	1.06e-11	9606.ENSP00000216037,9606.ENSP00000229795,9606.ENSP00000261769,9606.ENSP00000302967,9606.ENSP00000307235,9606.ENSP00000308541,9606.ENSP00000331602,9606.ENSP00000335153,9606.ENSP00000346671,9606.ENSP00000352833,9606.ENSP00000356438,9606.ENSP00000360609,9606.ENSP00000362680,9606.ENSP00000401980,9606.ENSP00000428056,9606.ENSP00000451828	XBP1,MAPK14,CDH1,HDAC3,EIF2AK3,F2,PRKCD,HSP90AA1,FYN,PTPN22,PTGS2,HSP90AB1,SRC,MAVS,PIK3R1,AKT1
GO:0045785	Positive regulation of cell adhesion	31	485	0.71	1.5	1.13e-11	9606.ENSP00000216037,9606.ENSP00000225831,9606.ENSP00000226730,9606.ENSP00000254066,9606.ENSP00000263339,9606.ENSP00000263341,9606.ENSP00000263686,9606.ENSP00000263923,9606.ENSP00000263967,9606.ENSP00000265371,9606.ENSP00000269571,9606.ENSP00000324806,9606.ENSP00000331736,9606.ENSP00000346671,9606.ENSP00000348416,9606.ENSP00000352833,9606.ENSP00000361423,9606.ENSP00000362680,9606.ENSP00000363512,…	XBP1,CCL2,IL2,RARA,IL1A,IL1B,SELP,KDR,PIK3CA,NRP1,ERBB2,GSK3B,SELE,FYN,TJP1,PTPN22,ABL1,SRC,ALOX5,SYK,ITGA4,ITGB2,RELA,IL6,CD44,TNF,PRKCA,JAK3,AKT1,ELANE,LCK
GO:0008630	Intrinsic apoptotic signaling pathway in response to DNA damage	15	75	1.21	2.29	1.15e-11	9606.ENSP00000212015,9606.ENSP00000216117,9606.ENSP00000265421,9606.ENSP00000269305,9606.ENSP00000293288,9606.ENSP00000312664,9606.ENSP00000330237,9606.ENSP00000351209,9606.ENSP00000361423,9606.ENSP00000365230,9606.ENSP00000372023,9606.ENSP00000381185,9606.ENSP00000398698,9606.ENSP00000428056,9606.ENSP00000446252	SIRT1,HMOX1,POLB,TP53,BAX,CASP2,CASP9,EPHA2,ABL1,BCL2L1,CHEK2,BCL2,TNF,PIK3R1,SOD2
GO:0033138	Positive regulation of peptidyl-serine phosphorylation	17	110	1.1	2.13	1.2e-11	9606.ENSP00000263967,9606.ENSP00000275493,9606.ENSP00000284981,9606.ENSP00000335153,9606.ENSP00000356438,9606.ENSP00000360609,9606.ENSP00000363641,9606.ENSP00000365804,9606.ENSP00000381185,9606.ENSP00000385675,9606.ENSP00000387662,9606.ENSP00000398632,9606.ENSP00000398698,9606.ENSP00000401888,9606.ENSP00000414303,9606.ENSP00000451828,9606.ENSP00000500990	PIK3CA,EGFR,APP,HSP90AA1,PTGS2,HSP90AB1,TXN,HDAC6,BCL2,IL6,GCG,CD44,TNF,RAF1,BDNF,AKT1,SNCA
GO:0009895	Negative regulation of catabolic process	26	329	0.8	1.66	1.2e-11	9606.ENSP00000216117,9606.ENSP00000217244,9606.ENSP00000229795,9606.ENSP00000247668,9606.ENSP00000263341,9606.ENSP00000263967,9606.ENSP00000269305,9606.ENSP00000275493,9606.ENSP00000280155,9606.ENSP00000287936,9606.ENSP00000298910,9606.ENSP00000317272,9606.ENSP00000319788,9606.ENSP00000327251,9606.ENSP00000346671,9606.ENSP00000352833,9606.ENSP00000360609,9606.ENSP00000365230,9606.ENSP00000375066,…	HMOX1,CSNK2A1,MAPK14,TRAF2,IL1B,PIK3CA,TP53,EGFR,ADRA2A,HMGCR,LRRK2,MET,NQO1,NOS2,FYN,PTPN22,HSP90AB1,BCL2L1,HCAR2,BCL2,RELA,TNF,PIK3CG,AKT1,MYD88,SNCA
GO:0002521	Leukocyte differentiation	28	396	0.76	1.56	1.77e-11	9606.ENSP00000212015,9606.ENSP00000226730,9606.ENSP00000229795,9606.ENSP00000260010,9606.ENSP00000269305,9606.ENSP00000269571,9606.ENSP00000282356,9606.ENSP00000284981,9606.ENSP00000286301,9606.ENSP00000287820,9606.ENSP00000293288,9606.ENSP00000304592,9606.ENSP00000351209,9606.ENSP00000351273,9606.ENSP00000352833,9606.ENSP00000360266,9606.ENSP00000361405,9606.ENSP00000361423,9606.ENSP00000362680,…	SIRT1,IL2,MAPK14,TLR2,TP53,ERBB2,CAMK4,APP,CSF1R,PPARG,BAX,FASN,EPHA2,CASP8,PTPN22,JUN,MMP9,ABL1,SRC,SYK,ITGA4,BCL2,IL6,CREB1,TNF,PIK3R1,JAK3,LCK
GO:1903037	Regulation of leukocyte cell-cell adhesion	27	368	0.77	1.58	2.1e-11	9606.ENSP00000216037,9606.ENSP00000225831,9606.ENSP00000226730,9606.ENSP00000254066,9606.ENSP00000263339,9606.ENSP00000263341,9606.ENSP00000263686,9606.ENSP00000263967,9606.ENSP00000269571,9606.ENSP00000311032,9606.ENSP00000331736,9606.ENSP00000346671,9606.ENSP00000352833,9606.ENSP00000361423,9606.ENSP00000362680,9606.ENSP00000363512,9606.ENSP00000364898,9606.ENSP00000380227,9606.ENSP00000380948,…	XBP1,CCL2,IL2,RARA,IL1A,IL1B,SELP,PIK3CA,ERBB2,CASP3,SELE,FYN,PTPN22,ABL1,SRC,ALOX5,SYK,ITGA4,ITGB2,RELA,IL6,CD44,TNF,JAK3,AKT1,ELANE,LCK
GO:0019221	Cytokine-mediated signaling pathway	27	369	0.77	1.58	2.22e-11	9606.ENSP00000212015,9606.ENSP00000216797,9606.ENSP00000225831,9606.ENSP00000247668,9606.ENSP00000263025,9606.ENSP00000263339,9606.ENSP00000263341,9606.ENSP00000269305,9606.ENSP00000286301,9606.ENSP00000306512,9606.ENSP00000309591,9606.ENSP00000334145,9606.ENSP00000362680,9606.ENSP00000364898,9606.ENSP00000379110,9606.ENSP00000384273,9606.ENSP00000385675,9606.ENSP00000398632,9606.ENSP00000398698,…	SIRT1,NFKBIA,CCL2,TRAF2,MAPK3,IL1A,IL1B,TP53,CSF1R,CXCL8,PRKACA,F3,SRC,SYK,CXCL1,RELA,IL6,CD44,TNF,MAVS,IKBKB,JAK3,AKT1,IRF3,IRAK4,MYD88,NOTCH1
GO:0050867	Positive regulation of cell activation	28	401	0.75	1.54	2.33e-11	9606.ENSP00000216037,9606.ENSP00000224784,9606.ENSP00000225831,9606.ENSP00000226279,9606.ENSP00000226730,9606.ENSP00000236826,9606.ENSP00000254066,9606.ENSP00000263339,9606.ENSP00000263341,9606.ENSP00000263686,9606.ENSP00000263967,9606.ENSP00000284981,9606.ENSP00000298910,9606.ENSP00000308208,9606.ENSP00000346671,9606.ENSP00000352833,9606.ENSP00000361423,9606.ENSP00000362680,9606.ENSP00000363089,…	XBP1,ACTA2,CCL2,CD38,IL2,MMP8,RARA,IL1A,IL1B,SELP,PIK3CA,APP,LRRK2,MMP14,FYN,PTPN22,ABL1,SRC,TLR4,SYK,ITGB2,BCL2,IL6,TNF,JAK3,AKT1,LCK,MYD88
GO:0046824	Positive regulation of nucleocytoplasmic transport	14	64	1.25	2.29	2.44e-11	9606.ENSP00000216037,9606.ENSP00000229795,9606.ENSP00000261769,9606.ENSP00000263341,9606.ENSP00000302967,9606.ENSP00000309591,9606.ENSP00000324806,9606.ENSP00000331602,9606.ENSP00000335153,9606.ENSP00000352833,9606.ENSP00000356438,9606.ENSP00000360609,9606.ENSP00000401980,9606.ENSP00000428056	XBP1,MAPK14,CDH1,IL1B,HDAC3,PRKACA,GSK3B,PRKCD,HSP90AA1,PTPN22,PTGS2,HSP90AB1,MAVS,PIK3R1
GO:0050878	Regulation of body fluid levels	27	371	0.77	1.57	2.48e-11	9606.ENSP00000216037,9606.ENSP00000223095,9606.ENSP00000227507,9606.ENSP00000229795,9606.ENSP00000248553,9606.ENSP00000257290,9606.ENSP00000263967,9606.ENSP00000280155,9606.ENSP00000285930,9606.ENSP00000297494,9606.ENSP00000297991,9606.ENSP00000308541,9606.ENSP00000308938,9606.ENSP00000309591,9606.ENSP00000317272,9606.ENSP00000331602,9606.ENSP00000334145,9606.ENSP00000355920,9606.ENSP00000362680,…	XBP1,SERPINE1,CCND1,MAPK14,HSPB1,PDGFRA,PIK3CA,ADRA2A,AKR1B1,NOS3,AQP3,F2,PLG,PRKACA,MET,PRKCD,F3,SLC22A2,SRC,SYK,XDH,NFE2L2,IL6,CREB1,PIK3CG,LCK,SLC29A1
GO:0043406	Positive regulation of MAP kinase activity	17	116	1.07	2.06	2.53e-11	9606.ENSP00000247668,9606.ENSP00000263341,9606.ENSP00000265171,9606.ENSP00000269571,9606.ENSP00000275493,9606.ENSP00000280155,9606.ENSP00000284981,9606.ENSP00000298910,9606.ENSP00000303830,9606.ENSP00000360683,9606.ENSP00000362680,9606.ENSP00000363089,9606.ENSP00000364898,9606.ENSP00000398698,9606.ENSP00000401445,9606.ENSP00000419260,9606.ENSP00000466090	TRAF2,IL1B,EGF,ERBB2,EGFR,ADRA2A,APP,LRRK2,INSR,PTPN1,SRC,TLR4,SYK,TNF,ERN1,PIK3CG,ELANE
GO:0071466	Cellular response to xenobiotic stimulus	20	181	0.95	1.87	2.67e-11	9606.ENSP00000262290,9606.ENSP00000263341,9606.ENSP00000269305,9606.ENSP00000296795,9606.ENSP00000303174,9606.ENSP00000304845,9606.ENSP00000319788,9606.ENSP00000324173,9606.ENSP00000327251,9606.ENSP00000335620,9606.ENSP00000343838,9606.ENSP00000346768,9606.ENSP00000362525,9606.ENSP00000362549,9606.ENSP00000368458,9606.ENSP00000372023,9606.ENSP00000380252,9606.ENSP00000382342,9606.ENSP00000440689,…	LPO,IL1B,TP53,TLR3,UGT1A6,UGT1A1,NQO1,HSPA5,NOS2,GSTA1,UGT1A10,UGT1A9,UGT1A7,UGT1A8,PCNA,CHEK2,NFE2L2,ABCC1,CYP2E1,ABCC2
GO:0033157	Regulation of intracellular protein transport	22	231	0.89	1.76	2.82e-11	9606.ENSP00000216037,9606.ENSP00000223136,9606.ENSP00000229795,9606.ENSP00000261769,9606.ENSP00000263341,9606.ENSP00000269571,9606.ENSP00000298910,9606.ENSP00000302967,9606.ENSP00000309591,9606.ENSP00000324806,9606.ENSP00000331602,9606.ENSP00000335153,9606.ENSP00000346671,9606.ENSP00000352833,9606.ENSP00000356438,9606.ENSP00000360609,9606.ENSP00000360683,9606.ENSP00000363641,9606.ENSP00000378974,…	XBP1,FIS1,MAPK14,CDH1,IL1B,ERBB2,LRRK2,HDAC3,PRKACA,GSK3B,PRKCD,HSP90AA1,FYN,PTPN22,PTGS2,HSP90AB1,PTPN1,TXN,MAPK8,ITGB2,MAVS,PIK3R1
GO:0044087	Regulation of cellular component biogenesis	43	971	0.55	1.2	3.16e-11	9606.ENSP00000228872,9606.ENSP00000241256,9606.ENSP00000247668,9606.ENSP00000260010,9606.ENSP00000263341,9606.ENSP00000263686,9606.ENSP00000263923,9606.ENSP00000263967,9606.ENSP00000265371,9606.ENSP00000269305,9606.ENSP00000284981,9606.ENSP00000290866,9606.ENSP00000293288,9606.ENSP00000298910,9606.ENSP00000308208,9606.ENSP00000309591,9606.ENSP00000317272,9606.ENSP00000322788,9606.ENSP00000324173,…	CDKN1B,GHSR,TRAF2,TLR2,IL1B,SELP,KDR,PIK3CA,NRP1,TP53,APP,ACE,BAX,LRRK2,MMP14,PRKACA,MET,MMP1,HSPA5,GSK3B,PRKCD,HSP90AA1,DYRK1A,OCLN,TJP1,EPHA2,ABL1,SRC,TLR4,SYK,HDAC6,ACE2,MAPK9,TNF,RAF1,ESR1,PRKCA,BDNF,PIK3R1,IKBKB,MYD88,NOTCH1,SNCA
GO:0090316	Positive regulation of intracellular protein transport	19	160	0.98	1.91	3.18e-11	9606.ENSP00000216037,9606.ENSP00000223136,9606.ENSP00000229795,9606.ENSP00000261769,9606.ENSP00000263341,9606.ENSP00000269571,9606.ENSP00000302967,9606.ENSP00000309591,9606.ENSP00000324806,9606.ENSP00000331602,9606.ENSP00000335153,9606.ENSP00000346671,9606.ENSP00000352833,9606.ENSP00000356438,9606.ENSP00000360609,9606.ENSP00000378974,9606.ENSP00000380948,9606.ENSP00000401980,9606.ENSP00000428056	XBP1,FIS1,MAPK14,CDH1,IL1B,ERBB2,HDAC3,PRKACA,GSK3B,PRKCD,HSP90AA1,FYN,PTPN22,PTGS2,HSP90AB1,MAPK8,ITGB2,MAVS,PIK3R1
GO:0009056	Catabolic process	64	1976	0.42	0.99	3.35e-11	9606.ENSP00000212015,9606.ENSP00000216037,9606.ENSP00000216117,9606.ENSP00000219070,9606.ENSP00000223136,9606.ENSP00000225275,9606.ENSP00000236826,9606.ENSP00000241052,9606.ENSP00000247668,9606.ENSP00000250378,9606.ENSP00000260302,9606.ENSP00000261733,9606.ENSP00000262290,9606.ENSP00000263025,9606.ENSP00000265052,9606.ENSP00000265162,9606.ENSP00000269305,9606.ENSP00000290866,9606.ENSP00000296754,…	SIRT1,XBP1,HMOX1,MMP2,FIS1,MPO,MMP8,CAT,TRAF2,CMA1,MMP13,ALDH2,LPO,MAPK3,MGLL,ENPEP,TP53,ACE,ERAP1,NOS3,HPRT1,LRRK2,ANPEP,ACHE,UGT1A1,MMP14,CASP3,NEU4,MMP1,HSPA5,GSK3B,NOS2,HSP90AA1,FYN,CASP8,AKR1B10,PTPN22,ATF6,MMP9,ABL1,SRC,FUCA1,HDAC6,XDH,AKR1C3,CHEK2,SQSTM1,GPT,CYP19A1,AMPD3,NFE2L2,ABCC1,RELA,CD44,ERAP2,ERN1,MME,DDIT3,AKT1,MMP12,ELANE,ABCC2,LPL,NOTCH1
GO:0070301	Cellular response to hydrogen peroxide	14	66	1.23	2.25	3.45e-11	9606.ENSP00000212015,9606.ENSP00000241052,9606.ENSP00000319788,9606.ENSP00000331602,9606.ENSP00000346671,9606.ENSP00000361423,9606.ENSP00000362680,9606.ENSP00000365804,9606.ENSP00000368458,9606.ENSP00000380252,9606.ENSP00000384273,9606.ENSP00000385675,9606.ENSP00000401445,9606.ENSP00000430432	SIRT1,CAT,NQO1,PRKCD,FYN,ABL1,SRC,HDAC6,PCNA,NFE2L2,RELA,IL6,ERN1,HDAC2
GO:0051093	Negative regulation of developmental process	42	933	0.56	1.21	3.61e-11	9606.ENSP00000212015,9606.ENSP00000215832,9606.ENSP00000216037,9606.ENSP00000216797,9606.ENSP00000223095,9606.ENSP00000226730,9606.ENSP00000227507,9606.ENSP00000228872,9606.ENSP00000254066,9606.ENSP00000260010,9606.ENSP00000263339,9606.ENSP00000263341,9606.ENSP00000265371,9606.ENSP00000269305,9606.ENSP00000269571,9606.ENSP00000270142,9606.ENSP00000275493,9606.ENSP00000284981,9606.ENSP00000287820,…	SIRT1,MAPK1,XBP1,NFKBIA,SERPINE1,IL2,CCND1,CDKN1B,RARA,TLR2,IL1A,IL1B,NRP1,TP53,ERBB2,SOD1,EGFR,APP,PPARG,TLR3,NOS3,F2,GSK3B,EPHA2,MMP9,HDAC1,TLR4,ALOX5,BCL2L1,XDH,NFE2L2,BCL2,IL6,TNF,BDNF,EIF4E,PIK3R1,HDAC2,JAK3,SOD2,DDIT3,NOTCH1
GO:0043086	Negative regulation of catalytic activity	38	771	0.6	1.27	3.79e-11	9606.ENSP00000212015,9606.ENSP00000217244,9606.ENSP00000223095,9606.ENSP00000226574,9606.ENSP00000228872,9606.ENSP00000248553,9606.ENSP00000263341,9606.ENSP00000269305,9606.ENSP00000284981,9606.ENSP00000287820,9606.ENSP00000287936,9606.ENSP00000297494,9606.ENSP00000298573,9606.ENSP00000298910,9606.ENSP00000303174,9606.ENSP00000304845,9606.ENSP00000311032,9606.ENSP00000319788,9606.ENSP00000324806,…	SIRT1,CSNK2A1,SERPINE1,NFKB1,CDKN1B,HSPB1,IL1B,TP53,APP,PPARG,HMGCR,NOS3,DUSP16,LRRK2,UGT1A6,UGT1A1,CASP3,NQO1,GSK3B,PRKCD,UGT1A10,UGT1A9,PTPN22,PTGS2,PTPN1,MMP9,ABL1,UGT1A7,UGT1A8,SRC,HDAC6,CD44,TNF,RAF1,IKBKB,AKT1,NOTCH1,SNCA
GO:0022008	Neurogenesis	50	1290	0.5	1.1	3.9e-11	9606.ENSP00000053867,9606.ENSP00000215832,9606.ENSP00000216037,9606.ENSP00000219070,9606.ENSP00000225831,9606.ENSP00000227507,9606.ENSP00000260010,9606.ENSP00000261769,9606.ENSP00000263025,9606.ENSP00000263341,9606.ENSP00000265371,9606.ENSP00000269305,9606.ENSP00000269571,9606.ENSP00000270142,9606.ENSP00000284981,9606.ENSP00000286301,9606.ENSP00000293288,9606.ENSP00000298556,9606.ENSP00000298910,…	GRN,MAPK1,XBP1,MMP2,CCL2,CCND1,TLR2,CDH1,MAPK3,IL1B,NRP1,TP53,ERBB2,SOD1,APP,CSF1R,BAX,HPRT1,LRRK2,MMP14,CASP3,EDNRA,MET,HSPA5,GSK3B,HSP90AA1,ATF4,FYN,EPHA2,JUN,HSP90AB1,ABL1,HDAC1,TLR4,HDAC6,SLC11A2,ITGA4,BCL2,IL6,CREB1,DHFR,TNF,WEE1,BDNF,EIF4E,HDAC2,SOD2,AKT1,IGF1R,NOTCH1
GO:0003006	Developmental process involved in reproduction	44	1023	0.54	1.18	4.16e-11	9606.ENSP00000212015,9606.ENSP00000215832,9606.ENSP00000219070,9606.ENSP00000227507,9606.ENSP00000228872,9606.ENSP00000229795,9606.ENSP00000241256,9606.ENSP00000254066,9606.ENSP00000257290,9606.ENSP00000263339,9606.ENSP00000263341,9606.ENSP00000263923,9606.ENSP00000270142,9606.ENSP00000275493,9606.ENSP00000287820,9606.ENSP00000290866,9606.ENSP00000293288,9606.ENSP00000296795,9606.ENSP00000297494,…	SIRT1,MAPK1,MMP2,CCND1,CDKN1B,MAPK14,GHSR,RARA,PDGFRA,IL1A,IL1B,KDR,SOD1,EGFR,PPARG,ACE,BAX,TLR3,NOS3,LRRK2,INSR,MMP14,PLG,PRKACA,CASP3,CASP2,EDNRA,HSPA5,PGR,GPX4,CASP8,PTGS2,HSP90AB1,SRC,AR,BCL2L1,AKR1C3,CYP19A1,BCL2,KDM3A,ESR1,MME,AKT1,NOTCH1
GO:0043536	Positive regulation of blood vessel endothelial cell migration	13	53	1.3	2.3	4.59e-11	9606.ENSP00000212015,9606.ENSP00000216117,9606.ENSP00000248553,9606.ENSP00000263923,9606.ENSP00000265371,9606.ENSP00000297494,9606.ENSP00000308938,9606.ENSP00000345083,9606.ENSP00000356438,9606.ENSP00000361423,9606.ENSP00000380252,9606.ENSP00000408695,9606.ENSP00000451828	SIRT1,HMOX1,HSPB1,KDR,NRP1,NOS3,PLG,MAP2K3,PTGS2,ABL1,NFE2L2,PRKCA,AKT1
GO:0006919	Activation of cysteine-type endopeptidase activity involved in apoptotic process	15	84	1.16	2.14	4.61e-11	9606.ENSP00000287820,9606.ENSP00000293288,9606.ENSP00000307235,9606.ENSP00000307786,9606.ENSP00000312664,9606.ENSP00000330237,9606.ENSP00000334145,9606.ENSP00000351273,9606.ENSP00000355920,9606.ENSP00000368727,9606.ENSP00000378364,9606.ENSP00000398698,9606.ENSP00000433138,9606.ENSP00000477713,9606.ENSP00000500990	PPARG,BAX,EIF2AK3,CYCS,CASP2,CASP9,F3,CASP8,SLC22A2,XDH,SLC11A2,TNF,CASP1,LCK,SNCA
GO:0045944	Positive regulation of transcription by RNA polymerase II	49	1250	0.5	1.11	4.61e-11	9606.ENSP00000212015,9606.ENSP00000216037,9606.ENSP00000216797,9606.ENSP00000226574,9606.ENSP00000226730,9606.ENSP00000229795,9606.ENSP00000254066,9606.ENSP00000260010,9606.ENSP00000263025,9606.ENSP00000263339,9606.ENSP00000263341,9606.ENSP00000269305,9606.ENSP00000275493,9606.ENSP00000284981,9606.ENSP00000287820,9606.ENSP00000296795,9606.ENSP00000302967,9606.ENSP00000317272,9606.ENSP00000324173,…	SIRT1,XBP1,NFKBIA,NFKB1,IL2,MAPK14,RARA,TLR2,MAPK3,IL1A,IL1B,TP53,EGFR,APP,PPARG,TLR3,HDAC3,MET,HSPA5,PGR,ATF4,ESR2,ATF6,JUN,ABL1,HDAC1,TLR4,AR,SQSTM1,NFE2L2,RELA,IL6,KDM3A,CREB1,TNF,RAF1,MAVS,ESR1,RXRA,PIK3R1,HDAC2,IKBKB,NR1H4,DDIT3,MC1R,AKT1,MMP12,IRF3,NOTCH1
GO:0007249	I-kappaB kinase/NF-kappaB signaling	14	68	1.22	2.21	4.82e-11	9606.ENSP00000216797,9606.ENSP00000260010,9606.ENSP00000263341,9606.ENSP00000296795,9606.ENSP00000315011,9606.ENSP00000346671,9606.ENSP00000361423,9606.ENSP00000363089,9606.ENSP00000384273,9606.ENSP00000398698,9606.ENSP00000430684,9606.ENSP00000451828,9606.ENSP00000482657,9606.ENSP00000498321	NFKBIA,TLR2,IL1B,TLR3,EDNRA,FYN,ABL1,TLR4,RELA,TNF,IKBKB,AKT1,MAP3K14,MYD88
GO:0010556	Regulation of macromolecule biosynthetic process	98	3980	0.3	0.81	4.87e-11	9606.ENSP00000212015,9606.ENSP00000215832,9606.ENSP00000216037,9606.ENSP00000216117,9606.ENSP00000216797,9606.ENSP00000225831,9606.ENSP00000225964,9606.ENSP00000226279,9606.ENSP00000226574,9606.ENSP00000226730,9606.ENSP00000227507,9606.ENSP00000228872,9606.ENSP00000229795,9606.ENSP00000241052,9606.ENSP00000241356,9606.ENSP00000247668,9606.ENSP00000248553,9606.ENSP00000254066,9606.ENSP00000256383,…	SIRT1,MAPK1,XBP1,HMOX1,NFKBIA,CCL2,COL1A1,CD38,NFKB1,IL2,CCND1,CDKN1B,MAPK14,CAT,ADORA3,TRAF2,HSPB1,RARA,EIF2S1,CDK4,TLR2,CDH1,MAPK3,IL1A,IL1B,KDR,EGF,TP53,ERBB2,EGFR,CAMK4,APP,PPARG,TLR3,LRRK2,HDAC3,INSR,EIF2AK3,TYMS,MET,HSPA5,GSK3B,PGR,PRKCD,HSP90AA1,ATF4,DYRK1A,ESR2,MAP2K3,ATF6,JUN,HSP90AB1,ABL1,HDAC1,SRC,TLR4,TXN,AR,SYK,HDAC6,PCNA,CHEK2,SQSTM1,MAPK8,NFE2L2,ITGB2,BCL2,RELA,IL6,KDM3A,CREB1,CHEK…
GO:0033135	Regulation of peptidyl-serine phosphorylation	18	143	1.01	1.92	5.16e-11	9606.ENSP00000263967,9606.ENSP00000275493,9606.ENSP00000284981,9606.ENSP00000293288,9606.ENSP00000335153,9606.ENSP00000356438,9606.ENSP00000360609,9606.ENSP00000363641,9606.ENSP00000365804,9606.ENSP00000381185,9606.ENSP00000385675,9606.ENSP00000387662,9606.ENSP00000398632,9606.ENSP00000398698,9606.ENSP00000401888,9606.ENSP00000414303,9606.ENSP00000451828,9606.ENSP00000500990	PIK3CA,EGFR,APP,BAX,HSP90AA1,PTGS2,HSP90AB1,TXN,HDAC6,BCL2,IL6,GCG,CD44,TNF,RAF1,BDNF,AKT1,SNCA
GO:1900180	Regulation of protein localization to nucleus	18	143	1.01	1.92	5.16e-11	9606.ENSP00000216037,9606.ENSP00000229795,9606.ENSP00000261769,9606.ENSP00000284981,9606.ENSP00000302967,9606.ENSP00000307235,9606.ENSP00000308541,9606.ENSP00000324806,9606.ENSP00000331602,9606.ENSP00000335153,9606.ENSP00000346671,9606.ENSP00000352833,9606.ENSP00000356438,9606.ENSP00000360609,9606.ENSP00000362680,9606.ENSP00000401980,9606.ENSP00000428056,9606.ENSP00000451828	XBP1,MAPK14,CDH1,APP,HDAC3,EIF2AK3,F2,GSK3B,PRKCD,HSP90AA1,FYN,PTPN22,PTGS2,HSP90AB1,SRC,MAVS,PIK3R1,AKT1
GO:1905897	Regulation of response to endoplasmic reticulum stress	15	85	1.15	2.12	5.28e-11	9606.ENSP00000212015,9606.ENSP00000216037,9606.ENSP00000284981,9606.ENSP00000293288,9606.ENSP00000298910,9606.ENSP00000307235,9606.ENSP00000324173,9606.ENSP00000356919,9606.ENSP00000360683,9606.ENSP00000363512,9606.ENSP00000365230,9606.ENSP00000380252,9606.ENSP00000401445,9606.ENSP00000428056,9606.ENSP00000448665	SIRT1,XBP1,APP,BAX,LRRK2,EIF2AK3,HSPA5,ATF6,PTPN1,ALOX5,BCL2L1,NFE2L2,ERN1,PIK3R1,DDIT3
GO:0098542	Defense response to other organism	43	989	0.55	1.18	5.45e-11	9606.ENSP00000223095,9606.ENSP00000225275,9606.ENSP00000225831,9606.ENSP00000260010,9606.ENSP00000261267,9606.ENSP00000262290,9606.ENSP00000263025,9606.ENSP00000263341,9606.ENSP00000263686,9606.ENSP00000269305,9606.ENSP00000284981,9606.ENSP00000286301,9606.ENSP00000287820,9606.ENSP00000296795,9606.ENSP00000306512,9606.ENSP00000308541,9606.ENSP00000327251,9606.ENSP00000331602,9606.ENSP00000346671,…	SERPINE1,MPO,CCL2,TLR2,LYZ,LPO,MAPK3,IL1B,SELP,TP53,APP,CSF1R,PPARG,TLR3,CXCL8,F2,NOS2,PRKCD,FYN,EPHA2,SRC,TLR4,PADI4,SYK,BCL2L1,CXCL1,BCL2,RELA,IL6,TNF,MAVS,PIK3CG,IKBKB,JAK3,CASP1,NR1H4,ELANE,IRF3,LCK,IRAK4,MAP3K14,MYD88,SNCA
GO:0043525	Positive regulation of neuron apoptotic process	13	54	1.29	2.28	5.51e-11	9606.ENSP00000053867,9606.ENSP00000269305,9606.ENSP00000284981,9606.ENSP00000293288,9606.ENSP00000311032,9606.ENSP00000312664,9606.ENSP00000319788,9606.ENSP00000330237,9606.ENSP00000336790,9606.ENSP00000361423,9606.ENSP00000398698,9606.ENSP00000410402,9606.ENSP00000448665	GRN,TP53,APP,BAX,CASP3,CASP2,NQO1,CASP9,ATF4,ABL1,TNF,MAP2K4,DDIT3
GO:0022612	Gland morphogenesis	16	104	1.09	2.03	6.01e-11	9606.ENSP00000219070,9606.ENSP00000226574,9606.ENSP00000265371,9606.ENSP00000265421,9606.ENSP00000275493,9606.ENSP00000286301,9606.ENSP00000293288,9606.ENSP00000325120,9606.ENSP00000351209,9606.ENSP00000362680,9606.ENSP00000363822,9606.ENSP00000381185,9606.ENSP00000385675,9606.ENSP00000398698,9606.ENSP00000405330,9606.ENSP00000498587	MMP2,NFKB1,NRP1,POLB,EGFR,CSF1R,BAX,PGR,EPHA2,SRC,AR,BCL2,IL6,TNF,ESR1,NOTCH1
GO:0031960	Response to corticosteroid	19	167	0.96	1.85	6.08e-11	9606.ENSP00000225964,9606.ENSP00000227507,9606.ENSP00000241256,9606.ENSP00000263967,9606.ENSP00000290866,9606.ENSP00000304845,9606.ENSP00000311032,9606.ENSP00000315644,9606.ENSP00000330237,9606.ENSP00000356438,9606.ENSP00000362680,9606.ENSP00000368458,9606.ENSP00000369927,9606.ENSP00000381185,9606.ENSP00000385675,9606.ENSP00000398698,9606.ENSP00000425561,9606.ENSP00000497069,9606.ENSP00000498587	COL1A1,CCND1,GHSR,PIK3CA,ACE,UGT1A1,CASP3,TYMS,CASP9,PTGS2,SRC,PCNA,AKR1C3,BCL2,IL6,TNF,EIF4E,IGF1R,NOTCH1
GO:0043123	Positive regulation of I-kappaB kinase/NF-kappaB signaling	20	191	0.93	1.79	6.27e-11	9606.ENSP00000012443,9606.ENSP00000216117,9606.ENSP00000247668,9606.ENSP00000263339,9606.ENSP00000263341,9606.ENSP00000296795,9606.ENSP00000346671,9606.ENSP00000351273,9606.ENSP00000361423,9606.ENSP00000363089,9606.ENSP00000384273,9606.ENSP00000398698,9606.ENSP00000401980,9606.ENSP00000430684,9606.ENSP00000433138,9606.ENSP00000471896,9606.ENSP00000479889,9606.ENSP00000482657,9606.ENSP00000496129,…	PPP5C,HMOX1,TRAF2,IL1A,IL1B,TLR3,FYN,CASP8,ABL1,TLR4,RELA,TNF,MAVS,IKBKB,CASP1,IRF3,IRAK4,MAP3K14,PRKCB,MYD88
GO:0031669	Cellular response to nutrient levels	21	217	0.89	1.73	6.86e-11	9606.ENSP00000212015,9606.ENSP00000215832,9606.ENSP00000216037,9606.ENSP00000216117,9606.ENSP00000225964,9606.ENSP00000256383,9606.ENSP00000263025,9606.ENSP00000269305,9606.ENSP00000287820,9606.ENSP00000295897,9606.ENSP00000297991,9606.ENSP00000298910,9606.ENSP00000307235,9606.ENSP00000324173,9606.ENSP00000336790,9606.ENSP00000369927,9606.ENSP00000378974,9606.ENSP00000380252,9606.ENSP00000381185,…	SIRT1,MAPK1,XBP1,HMOX1,COL1A1,EIF2S1,MAPK3,TP53,PPARG,ALB,AQP3,LRRK2,EIF2AK3,HSPA5,ATF4,AKR1C3,MAPK8,NFE2L2,BCL2,NR1H4,LPL
GO:0035924	Cellular response to vascular endothelial growth factor stimulus	12	42	1.36	2.33	7.2e-11	9606.ENSP00000216037,9606.ENSP00000229795,9606.ENSP00000248553,9606.ENSP00000257290,9606.ENSP00000263923,9606.ENSP00000263967,9606.ENSP00000265371,9606.ENSP00000345083,9606.ENSP00000384273,9606.ENSP00000401445,9606.ENSP00000451828,9606.ENSP00000498587	XBP1,MAPK14,HSPB1,PDGFRA,KDR,PIK3CA,NRP1,MAP2K3,RELA,ERN1,AKT1,NOTCH1
GO:0019219	Regulation of nucleobase-containing compound metabolic process	99	4074	0.29	0.8	7.46e-11	9606.ENSP00000212015,9606.ENSP00000215832,9606.ENSP00000216037,9606.ENSP00000216117,9606.ENSP00000216797,9606.ENSP00000223136,9606.ENSP00000225964,9606.ENSP00000226279,9606.ENSP00000226574,9606.ENSP00000226730,9606.ENSP00000227507,9606.ENSP00000228872,9606.ENSP00000229795,9606.ENSP00000241052,9606.ENSP00000241356,9606.ENSP00000247668,9606.ENSP00000254066,9606.ENSP00000257904,9606.ENSP00000260010,…	SIRT1,MAPK1,XBP1,HMOX1,NFKBIA,FIS1,COL1A1,CD38,NFKB1,IL2,CCND1,CDKN1B,MAPK14,CAT,ADORA3,TRAF2,RARA,CDK4,TLR2,CDH1,MAPK3,IL1A,IL1B,PIK3CA,EGF,TP53,ERBB2,EGFR,CAMK4,APP,PPARG,BAX,TLR3,NOS3,MGMT,HDAC3,INSR,EIF2AK3,CASP3,MET,HSPA5,PGR,NOS2,PRKCD,HSP90AA1,ATF4,DYRK1A,ESR2,MAP2K3,ATF6,JUN,HSP90AB1,ABL1,HDAC1,SRC,TLR4,TXN,AR,SYK,HDAC6,PCNA,CHEK2,SQSTM1,PDK1,MAPK8,NFE2L2,ITGB2,RELA,IL6,KDM3A,CREB1,CHEK1,…
GO:0032722	Positive regulation of chemokine production	14	71	1.2	2.15	7.81e-11	9606.ENSP00000216117,9606.ENSP00000260010,9606.ENSP00000263341,9606.ENSP00000284981,9606.ENSP00000286301,9606.ENSP00000296795,9606.ENSP00000363089,9606.ENSP00000364898,9606.ENSP00000385675,9606.ENSP00000398698,9606.ENSP00000401980,9606.ENSP00000473159,9606.ENSP00000497642,9606.ENSP00000498321	HMOX1,TLR2,IL1B,APP,CSF1R,TLR3,TLR4,SYK,IL6,TNF,MAVS,FFAR2,LPL,MYD88
GO:0045833	Negative regulation of lipid metabolic process	16	107	1.08	1.99	8.72e-11	9606.ENSP00000212015,9606.ENSP00000226574,9606.ENSP00000263341,9606.ENSP00000270142,9606.ENSP00000280155,9606.ENSP00000303174,9606.ENSP00000304845,9606.ENSP00000343838,9606.ENSP00000346768,9606.ENSP00000362525,9606.ENSP00000362549,9606.ENSP00000369927,9606.ENSP00000375066,9606.ENSP00000398698,9606.ENSP00000419260,9606.ENSP00000451828	SIRT1,NFKB1,IL1B,SOD1,ADRA2A,UGT1A6,UGT1A1,UGT1A10,UGT1A9,UGT1A7,UGT1A8,AKR1C3,HCAR2,TNF,PIK3CG,AKT1
GO:0051348	Negative regulation of transferase activity	23	274	0.83	1.63	8.74e-11	9606.ENSP00000212015,9606.ENSP00000228872,9606.ENSP00000248553,9606.ENSP00000263341,9606.ENSP00000269305,9606.ENSP00000287820,9606.ENSP00000287936,9606.ENSP00000298573,9606.ENSP00000303174,9606.ENSP00000304845,9606.ENSP00000311032,9606.ENSP00000324806,9606.ENSP00000331602,9606.ENSP00000343838,9606.ENSP00000346768,9606.ENSP00000352833,9606.ENSP00000360683,9606.ENSP00000361423,9606.ENSP00000362525,…	SIRT1,CDKN1B,HSPB1,IL1B,TP53,PPARG,HMGCR,DUSP16,UGT1A6,UGT1A1,CASP3,GSK3B,PRKCD,UGT1A10,UGT1A9,PTPN22,PTPN1,ABL1,UGT1A7,UGT1A8,SRC,AKT1,SNCA
GO:0034284	Response to monosaccharide	18	149	0.99	1.86	9.37e-11	9606.ENSP00000216037,9606.ENSP00000228872,9606.ENSP00000241052,9606.ENSP00000250378,9606.ENSP00000263339,9606.ENSP00000263967,9606.ENSP00000290866,9606.ENSP00000309591,9606.ENSP00000311032,9606.ENSP00000348416,9606.ENSP00000356438,9606.ENSP00000401445,9606.ENSP00000401888,9606.ENSP00000446252,9606.ENSP00000476176,9606.ENSP00000497069,9606.ENSP00000497642,9606.ENSP00000498610	XBP1,CDKN1B,CAT,CMA1,IL1A,PIK3CA,ACE,PRKACA,CASP3,TJP1,PTGS2,ERN1,RAF1,SOD2,SLC37A4,IGF1R,LPL,SLC29A1
GO:0031668	Cellular response to extracellular stimulus	22	248	0.86	1.66	9.71e-11	9606.ENSP00000212015,9606.ENSP00000215832,9606.ENSP00000216037,9606.ENSP00000216117,9606.ENSP00000225964,9606.ENSP00000256383,9606.ENSP00000263025,9606.ENSP00000269305,9606.ENSP00000287820,9606.ENSP00000295897,9606.ENSP00000297991,9606.ENSP00000298910,9606.ENSP00000307235,9606.ENSP00000324173,9606.ENSP00000336790,9606.ENSP00000369927,9606.ENSP00000378974,9606.ENSP00000380227,9606.ENSP00000380252,…	SIRT1,MAPK1,XBP1,HMOX1,COL1A1,EIF2S1,MAPK3,TP53,PPARG,ALB,AQP3,LRRK2,EIF2AK3,HSPA5,ATF4,AKR1C3,MAPK8,ITGA4,NFE2L2,BCL2,NR1H4,LPL
GO:0032675	Regulation of interleukin-6 production	18	151	0.98	1.84	1.14e-10	9606.ENSP00000216037,9606.ENSP00000236826,9606.ENSP00000241256,9606.ENSP00000260010,9606.ENSP00000263339,9606.ENSP00000263341,9606.ENSP00000284981,9606.ENSP00000296795,9606.ENSP00000327251,9606.ENSP00000352833,9606.ENSP00000363089,9606.ENSP00000364898,9606.ENSP00000385675,9606.ENSP00000398698,9606.ENSP00000401980,9606.ENSP00000447149,9606.ENSP00000497642,9606.ENSP00000498321	XBP1,MMP8,GHSR,TLR2,IL1A,IL1B,APP,TLR3,NOS2,PTPN22,TLR4,SYK,IL6,TNF,MAVS,NR1H4,LPL,MYD88
GO:0098869	Cellular oxidant detoxification	15	91	1.12	2.03	1.22e-10	9606.ENSP00000221130,9606.ENSP00000225275,9606.ENSP00000241052,9606.ENSP00000262290,9606.ENSP00000270142,9606.ENSP00000295897,9606.ENSP00000297494,9606.ENSP00000319788,9606.ENSP00000335620,9606.ENSP00000346103,9606.ENSP00000354612,9606.ENSP00000356438,9606.ENSP00000363641,9606.ENSP00000371554,9606.ENSP00000446252	GSR,MPO,CAT,LPO,SOD1,ALB,NOS3,NQO1,GSTA1,GPX4,PTGS1,PTGS2,TXN,SOD3,SOD2
GO:0034612	Response to tumor necrosis factor	20	199	0.91	1.73	1.22e-10	9606.ENSP00000212015,9606.ENSP00000215832,9606.ENSP00000216797,9606.ENSP00000225831,9606.ENSP00000225964,9606.ENSP00000226574,9606.ENSP00000229795,9606.ENSP00000247668,9606.ENSP00000263025,9606.ENSP00000269305,9606.ENSP00000306512,9606.ENSP00000311032,9606.ENSP00000331736,9606.ENSP00000351273,9606.ENSP00000356438,9606.ENSP00000380252,9606.ENSP00000384273,9606.ENSP00000398698,9606.ENSP00000430684,…	SIRT1,MAPK1,NFKBIA,CCL2,COL1A1,NFKB1,MAPK14,TRAF2,MAPK3,TP53,CXCL8,CASP3,SELE,CASP8,PTGS2,NFE2L2,RELA,TNF,IKBKB,AKT1
GO:0032386	Regulation of intracellular transport	25	341	0.77	1.51	1.47e-10	9606.ENSP00000215832,9606.ENSP00000216037,9606.ENSP00000223136,9606.ENSP00000229795,9606.ENSP00000261769,9606.ENSP00000263025,9606.ENSP00000263341,9606.ENSP00000269571,9606.ENSP00000298910,9606.ENSP00000302967,9606.ENSP00000309591,9606.ENSP00000324806,9606.ENSP00000331602,9606.ENSP00000335153,9606.ENSP00000346671,9606.ENSP00000352833,9606.ENSP00000356438,9606.ENSP00000360609,9606.ENSP00000360683,…	MAPK1,XBP1,FIS1,MAPK14,CDH1,MAPK3,IL1B,ERBB2,LRRK2,HDAC3,PRKACA,GSK3B,PRKCD,HSP90AA1,FYN,PTPN22,PTGS2,HSP90AB1,PTPN1,SRC,TXN,MAPK8,ITGB2,MAVS,PIK3R1
GO:0048871	Multicellular organismal homeostasis	26	372	0.75	1.48	1.47e-10	9606.ENSP00000212015,9606.ENSP00000248553,9606.ENSP00000261267,9606.ENSP00000263339,9606.ENSP00000263341,9606.ENSP00000263923,9606.ENSP00000263967,9606.ENSP00000270142,9606.ENSP00000285930,9606.ENSP00000293288,9606.ENSP00000295897,9606.ENSP00000297494,9606.ENSP00000297991,9606.ENSP00000309591,9606.ENSP00000317272,9606.ENSP00000347379,9606.ENSP00000348416,9606.ENSP00000356438,9606.ENSP00000362680,…	SIRT1,HSPB1,LYZ,IL1A,IL1B,KDR,PIK3CA,SOD1,AKR1B1,BAX,ALB,NOS3,AQP3,PRKACA,MET,OCLN,TJP1,PTGS2,SRC,TLR4,SQSTM1,SLC11A2,BCL2,IL6,PECAM1,NOTCH1
GO:0050730	Regulation of peptidyl-tyrosine phosphorylation	22	259	0.84	1.6	2.12e-10	9606.ENSP00000226730,9606.ENSP00000265171,9606.ENSP00000265371,9606.ENSP00000269305,9606.ENSP00000275493,9606.ENSP00000280155,9606.ENSP00000284981,9606.ENSP00000286301,9606.ENSP00000290866,9606.ENSP00000331602,9606.ENSP00000346671,9606.ENSP00000352833,9606.ENSP00000360683,9606.ENSP00000361423,9606.ENSP00000362680,9606.ENSP00000364898,9606.ENSP00000380948,9606.ENSP00000385675,9606.ENSP00000398632,…	IL2,EGF,NRP1,TP53,EGFR,ADRA2A,APP,CSF1R,ACE,PRKCD,FYN,PTPN22,PTPN1,ABL1,SRC,SYK,ITGB2,IL6,CD44,TNF,HDAC2,PECAM1
GO:0022617	Extracellular matrix disassembly	12	47	1.31	2.2	2.15e-10	9606.ENSP00000219070,9606.ENSP00000236826,9606.ENSP00000250378,9606.ENSP00000260302,9606.ENSP00000308208,9606.ENSP00000308720,9606.ENSP00000308938,9606.ENSP00000322788,9606.ENSP00000356975,9606.ENSP00000361405,9606.ENSP00000458585,9606.ENSP00000466090	MMP2,MMP8,CMA1,MMP13,MMP14,PRSS1,PLG,MMP1,ADAMTS4,MMP9,MMP12,ELANE
GO:0018107	Peptidyl-threonine phosphorylation	14	78	1.16	2.03	2.33e-10	9606.ENSP00000215832,9606.ENSP00000217244,9606.ENSP00000298910,9606.ENSP00000309591,9606.ENSP00000324806,9606.ENSP00000331602,9606.ENSP00000340373,9606.ENSP00000378974,9606.ENSP00000381185,9606.ENSP00000391090,9606.ENSP00000408695,9606.ENSP00000451828,9606.ENSP00000469863,9606.ENSP00000496129	MAPK1,CSNK2A1,LRRK2,PRKACA,GSK3B,PRKCD,DYRK1A,MAPK8,BCL2,CHEK1,PRKCA,AKT1,DYRK1B,PRKCB
GO:0050679	Positive regulation of epithelial cell proliferation	20	207	0.89	1.68	2.33e-10	9606.ENSP00000053867,9606.ENSP00000212015,9606.ENSP00000216037,9606.ENSP00000216117,9606.ENSP00000227507,9606.ENSP00000241256,9606.ENSP00000263923,9606.ENSP00000265171,9606.ENSP00000265371,9606.ENSP00000269571,9606.ENSP00000275493,9606.ENSP00000334145,9606.ENSP00000360266,9606.ENSP00000363822,9606.ENSP00000380227,9606.ENSP00000398698,9606.ENSP00000408695,9606.ENSP00000451828,9606.ENSP00000458585,…	GRN,SIRT1,XBP1,HMOX1,CCND1,GHSR,KDR,EGF,NRP1,ERBB2,EGFR,F3,JUN,AR,ITGA4,TNF,PRKCA,AKT1,MMP12,NOTCH1
GO:0009887	Animal organ morphogenesis	42	997	0.53	1.12	2.6e-10	9606.ENSP00000215832,9606.ENSP00000219070,9606.ENSP00000223095,9606.ENSP00000224784,9606.ENSP00000225831,9606.ENSP00000225964,9606.ENSP00000226574,9606.ENSP00000229795,9606.ENSP00000254066,9606.ENSP00000257290,9606.ENSP00000260302,9606.ENSP00000263025,9606.ENSP00000263923,9606.ENSP00000265371,9606.ENSP00000265421,9606.ENSP00000269305,9606.ENSP00000270142,9606.ENSP00000275493,9606.ENSP00000286301,…	MAPK1,MMP2,SERPINE1,ACTA2,CCL2,COL1A1,NFKB1,MAPK14,RARA,PDGFRA,MMP13,MAPK3,KDR,NRP1,POLB,TP53,SOD1,EGFR,CSF1R,BAX,NOS3,AQP3,LRRK2,INSR,MMP14,EDNRA,PGR,ATF4,EPHA2,COL18A1,JUN,HDAC1,SRC,AR,SYK,BCL2,RELA,IL6,TNF,ESR1,HDAC2,NOTCH1
GO:2001237	Negative regulation of extrinsic apoptotic signaling pathway	15	97	1.1	1.94	2.7e-10	9606.ENSP00000216117,9606.ENSP00000223095,9606.ENSP00000263339,9606.ENSP00000263341,9606.ENSP00000265371,9606.ENSP00000297494,9606.ENSP00000324806,9606.ENSP00000362680,9606.ENSP00000363822,9606.ENSP00000365230,9606.ENSP00000381185,9606.ENSP00000384273,9606.ENSP00000398698,9606.ENSP00000401888,9606.ENSP00000451828	HMOX1,SERPINE1,IL1A,IL1B,NRP1,NOS3,GSK3B,SRC,AR,BCL2L1,BCL2,RELA,TNF,RAF1,AKT1
GO:0070542	Response to fatty acid	13	63	1.22	2.08	2.84e-10	9606.ENSP00000012443,9606.ENSP00000241052,9606.ENSP00000257904,9606.ENSP00000260010,9606.ENSP00000263967,9606.ENSP00000356438,9606.ENSP00000362680,9606.ENSP00000369927,9606.ENSP00000370129,9606.ENSP00000389414,9606.ENSP00000447149,9606.ENSP00000473159,9606.ENSP00000497642	PPP5C,CAT,CDK4,TLR2,PIK3CA,PTGS2,SRC,AKR1C3,AKR1C2,TBXAS1,NR1H4,FFAR2,LPL
GO:0043200	Response to amino acid	16	117	1.04	1.87	2.84e-10	9606.ENSP00000216037,9606.ENSP00000219070,9606.ENSP00000225964,9606.ENSP00000228872,9606.ENSP00000257290,9606.ENSP00000263967,9606.ENSP00000275493,9606.ENSP00000311032,9606.ENSP00000319788,9606.ENSP00000346671,9606.ENSP00000365230,9606.ENSP00000368458,9606.ENSP00000381185,9606.ENSP00000398698,9606.ENSP00000497069,9606.ENSP00000498321	XBP1,MMP2,COL1A1,CDKN1B,PDGFRA,PIK3CA,EGFR,CASP3,NQO1,FYN,BCL2L1,PCNA,BCL2,TNF,IGF1R,MYD88
GO:0032755	Positive regulation of interleukin-6 production	15	98	1.09	1.93	3.06e-10	9606.ENSP00000216037,9606.ENSP00000236826,9606.ENSP00000260010,9606.ENSP00000263339,9606.ENSP00000263341,9606.ENSP00000284981,9606.ENSP00000296795,9606.ENSP00000327251,9606.ENSP00000363089,9606.ENSP00000364898,9606.ENSP00000385675,9606.ENSP00000398698,9606.ENSP00000401980,9606.ENSP00000497642,9606.ENSP00000498321	XBP1,MMP8,TLR2,IL1A,IL1B,APP,TLR3,NOS2,TLR4,SYK,IL6,TNF,MAVS,LPL,MYD88
GO:0071276	Cellular response to cadmium ion	11	36	1.39	2.23	3.16e-10	9606.ENSP00000215832,9606.ENSP00000216117,9606.ENSP00000263025,9606.ENSP00000270142,9606.ENSP00000275493,9606.ENSP00000360266,9606.ENSP00000361405,9606.ENSP00000369927,9606.ENSP00000378974,9606.ENSP00000394560,9606.ENSP00000451828	MAPK1,HMOX1,MAPK3,SOD1,EGFR,JUN,MMP9,AKR1C3,MAPK8,MAPK9,AKT1
GO:0044249	Cellular biosynthetic process	69	2362	0.37	0.89	3.19e-10	9606.ENSP00000012443,9606.ENSP00000212015,9606.ENSP00000216037,9606.ENSP00000226574,9606.ENSP00000226730,9606.ENSP00000229795,9606.ENSP00000254066,9606.ENSP00000256383,9606.ENSP00000263025,9606.ENSP00000263321,9606.ENSP00000263967,9606.ENSP00000265052,9606.ENSP00000265421,9606.ENSP00000269305,9606.ENSP00000270142,9606.ENSP00000285930,9606.ENSP00000287820,9606.ENSP00000287936,9606.ENSP00000297494,…	PPP5C,SIRT1,XBP1,NFKB1,IL2,MAPK14,RARA,EIF2S1,MAPK3,TYR,PIK3CA,MGLL,POLB,TP53,SOD1,AKR1B1,PPARG,HMGCR,NOS3,HPRT1,FASN,TYMS,NQO1,IMPDH2,NOS2,HSP90AA1,GSTA1,ATF4,GPX4,PTGS1,PTGS2,HSP90AB1,FPGS,SRC,TLR4,ALOX5,AR,SYK,PRKD3,POLA1,PCNA,AKR1C3,GART,TYRP1,SQSTM1,SLC11A2,CYP19A1,AMPD3,RELA,KDM3A,CREB1,TBXAS1,DHFR,ESR1,PIK3CG,RXRA,EIF4E,PIK3R1,CASP1,CYP2E1,SOD2,NR1H4,MC1R,AKT1,ELANE,ACLY,LPL,NOTCH1,SNCA
GO:1904645	Response to amyloid-beta	12	49	1.3	2.15	3.2e-10	9606.ENSP00000219070,9606.ENSP00000260302,9606.ENSP00000284981,9606.ENSP00000324806,9606.ENSP00000346671,9606.ENSP00000361405,9606.ENSP00000363089,9606.ENSP00000380227,9606.ENSP00000382342,9606.ENSP00000398698,9606.ENSP00000458585,9606.ENSP00000497069	MMP2,MMP13,APP,GSK3B,FYN,MMP9,TLR4,ITGA4,ABCC1,TNF,MMP12,IGF1R
GO:0032102	Negative regulation of response to external stimulus	26	387	0.73	1.43	3.25e-10	9606.ENSP00000053867,9606.ENSP00000223095,9606.ENSP00000225831,9606.ENSP00000226574,9606.ENSP00000226730,9606.ENSP00000229795,9606.ENSP00000241256,9606.ENSP00000257290,9606.ENSP00000265371,9606.ENSP00000270142,9606.ENSP00000287820,9606.ENSP00000297494,9606.ENSP00000308541,9606.ENSP00000308938,9606.ENSP00000331602,9606.ENSP00000346671,9606.ENSP00000362680,9606.ENSP00000363512,9606.ENSP00000364635,…	GRN,SERPINE1,CCL2,NFKB1,IL2,MAPK14,GHSR,PDGFRA,NRP1,SOD1,PPARG,NOS3,F2,PLG,PRKCD,FYN,SRC,ALOX5,PADI2,SYK,CYP19A1,TNF,NR1H4,MMP12,ELANE,NOTCH1
GO:0070374	Positive regulation of ERK1 and ERK2 cascade	20	213	0.88	1.64	3.66e-10	9606.ENSP00000224784,9606.ENSP00000225831,9606.ENSP00000257290,9606.ENSP00000263025,9606.ENSP00000263339,9606.ENSP00000263923,9606.ENSP00000265371,9606.ENSP00000275493,9606.ENSP00000284981,9606.ENSP00000286301,9606.ENSP00000352833,9606.ENSP00000360266,9606.ENSP00000361423,9606.ENSP00000362680,9606.ENSP00000363089,9606.ENSP00000387662,9606.ENSP00000398632,9606.ENSP00000398698,9606.ENSP00000408695,…	ACTA2,CCL2,PDGFRA,MAPK3,IL1A,KDR,NRP1,EGFR,APP,CSF1R,PTPN22,JUN,ABL1,SRC,TLR4,GCG,CD44,TNF,PRKCA,NOTCH1
GO:0002694	Regulation of leukocyte activation	32	601	0.63	1.27	3.85e-10	9606.ENSP00000053867,9606.ENSP00000216037,9606.ENSP00000216117,9606.ENSP00000225831,9606.ENSP00000226279,9606.ENSP00000226730,9606.ENSP00000236826,9606.ENSP00000254066,9606.ENSP00000263339,9606.ENSP00000263341,9606.ENSP00000263967,9606.ENSP00000269571,9606.ENSP00000270142,9606.ENSP00000282356,9606.ENSP00000298910,9606.ENSP00000308208,9606.ENSP00000311032,9606.ENSP00000346671,9606.ENSP00000352833,…	GRN,XBP1,HMOX1,CCL2,CD38,IL2,MMP8,RARA,IL1A,IL1B,PIK3CA,ERBB2,SOD1,CAMK4,LRRK2,MMP14,CASP3,FYN,PTPN22,ABL1,SRC,TLR4,SYK,ITGB2,BCL2,IL6,TNF,JAK3,AKT1,LCK,MYD88,SNCA
GO:0042440	Pigment metabolic process	13	65	1.21	2.04	3.91e-10	9606.ENSP00000216117,9606.ENSP00000263321,9606.ENSP00000304845,9606.ENSP00000343838,9606.ENSP00000346768,9606.ENSP00000362525,9606.ENSP00000362549,9606.ENSP00000373570,9606.ENSP00000378364,9606.ENSP00000381185,9606.ENSP00000382342,9606.ENSP00000451605,9606.ENSP00000497274	HMOX1,TYR,UGT1A1,UGT1A10,UGT1A9,UGT1A7,UGT1A8,TYRP1,SLC11A2,BCL2,ABCC1,MC1R,ABCC2
GO:0006109	Regulation of carbohydrate metabolic process	19	189	0.91	1.67	4.1e-10	9606.ENSP00000212015,9606.ENSP00000226574,9606.ENSP00000265171,9606.ENSP00000269305,9606.ENSP00000284981,9606.ENSP00000303174,9606.ENSP00000303830,9606.ENSP00000304845,9606.ENSP00000324806,9606.ENSP00000343838,9606.ENSP00000346768,9606.ENSP00000362525,9606.ENSP00000362549,9606.ENSP00000362680,9606.ENSP00000376352,9606.ENSP00000378408,9606.ENSP00000387662,9606.ENSP00000451828,9606.ENSP00000500990	SIRT1,NFKB1,EGF,TP53,APP,UGT1A6,INSR,UGT1A1,GSK3B,UGT1A10,UGT1A9,UGT1A7,UGT1A8,SRC,PDK1,GPT,GCG,AKT1,SNCA
GO:0032760	Positive regulation of tumor necrosis factor production	15	101	1.08	1.89	4.4e-10	9606.ENSP00000236826,9606.ENSP00000248553,9606.ENSP00000260010,9606.ENSP00000263339,9606.ENSP00000284981,9606.ENSP00000296795,9606.ENSP00000298910,9606.ENSP00000363089,9606.ENSP00000364898,9606.ENSP00000385675,9606.ENSP00000401980,9606.ENSP00000428056,9606.ENSP00000430432,9606.ENSP00000497642,9606.ENSP00000498321	MMP8,HSPB1,TLR2,IL1A,APP,TLR3,LRRK2,TLR4,SYK,IL6,MAVS,PIK3R1,HDAC2,LPL,MYD88
GO:2001243	Negative regulation of intrinsic apoptotic signaling pathway	15	101	1.08	1.89	4.4e-10	9606.ENSP00000212015,9606.ENSP00000216037,9606.ENSP00000248553,9606.ENSP00000298910,9606.ENSP00000356438,9606.ENSP00000360683,9606.ENSP00000361405,9606.ENSP00000362649,9606.ENSP00000362680,9606.ENSP00000365230,9606.ENSP00000380252,9606.ENSP00000381185,9606.ENSP00000398632,9606.ENSP00000446252,9606.ENSP00000451828	SIRT1,XBP1,HSPB1,LRRK2,PTGS2,PTPN1,MMP9,HDAC1,SRC,BCL2L1,NFE2L2,BCL2,CD44,SOD2,AKT1
GO:0002064	Epithelial cell development	19	190	0.91	1.67	4.43e-10	9606.ENSP00000224784,9606.ENSP00000254066,9606.ENSP00000263923,9606.ENSP00000285930,9606.ENSP00000304592,9606.ENSP00000315011,9606.ENSP00000315644,9606.ENSP00000317272,9606.ENSP00000325120,9606.ENSP00000336790,9606.ENSP00000348416,9606.ENSP00000351209,9606.ENSP00000352798,9606.ENSP00000362680,9606.ENSP00000363822,9606.ENSP00000405330,9606.ENSP00000457421,9606.ENSP00000498321,9606.ENSP00000498587	ACTA2,RARA,KDR,AKR1B1,FASN,EDNRA,TYMS,MET,PGR,ATF4,TJP1,EPHA2,COL18A1,SRC,AR,ESR1,PECAM1,MYD88,NOTCH1
GO:0008217	Regulation of blood pressure	19	191	0.9	1.66	4.81e-10	9606.ENSP00000216117,9606.ENSP00000224784,9606.ENSP00000250378,9606.ENSP00000265162,9606.ENSP00000270142,9606.ENSP00000287820,9606.ENSP00000290866,9606.ENSP00000296754,9606.ENSP00000297494,9606.ENSP00000300060,9606.ENSP00000315011,9606.ENSP00000327251,9606.ENSP00000354612,9606.ENSP00000356438,9606.ENSP00000363822,9606.ENSP00000389326,9606.ENSP00000398698,9606.ENSP00000400376,9606.ENSP00000446252	HMOX1,ACTA2,CMA1,ENPEP,SOD1,PPARG,ACE,ERAP1,NOS3,ANPEP,EDNRA,NOS2,PTGS1,PTGS2,AR,ACE2,TNF,ERAP2,SOD2
GO:1904019	Epithelial cell apoptotic process	12	52	1.27	2.08	5.69e-10	9606.ENSP00000216117,9606.ENSP00000228872,9606.ENSP00000265164,9606.ENSP00000293288,9606.ENSP00000311032,9606.ENSP00000315011,9606.ENSP00000330237,9606.ENSP00000361423,9606.ENSP00000365230,9606.ENSP00000381185,9606.ENSP00000398698,9606.ENSP00000419260	HMOX1,CDKN1B,CASP6,BAX,CASP3,EDNRA,CASP9,ABL1,BCL2L1,BCL2,TNF,PIK3CG
GO:0032787	Monocarboxylic acid metabolic process	29	502	0.67	1.31	6.03e-10	9606.ENSP00000216037,9606.ENSP00000229795,9606.ENSP00000265052,9606.ENSP00000269305,9606.ENSP00000285930,9606.ENSP00000287820,9606.ENSP00000303174,9606.ENSP00000304592,9606.ENSP00000304845,9606.ENSP00000320401,9606.ENSP00000335620,9606.ENSP00000343838,9606.ENSP00000346103,9606.ENSP00000346768,9606.ENSP00000354612,9606.ENSP00000356438,9606.ENSP00000362525,9606.ENSP00000362549,9606.ENSP00000363512,…	XBP1,MAPK14,MGLL,TP53,AKR1B1,PPARG,UGT1A6,FASN,UGT1A1,UGT2B17,GSTA1,UGT1A10,GPX4,UGT1A9,PTGS1,PTGS2,UGT1A7,UGT1A8,ALOX5,AKR1C3,AKR1C2,TYRP1,TBXAS1,CYP2E1,NR1H4,ACLY,SLC37A4,LPL,SNCA
GO:0050731	Positive regulation of peptidyl-tyrosine phosphorylation	19	194	0.9	1.64	6.13e-10	9606.ENSP00000226730,9606.ENSP00000265171,9606.ENSP00000265371,9606.ENSP00000269305,9606.ENSP00000275493,9606.ENSP00000280155,9606.ENSP00000284981,9606.ENSP00000286301,9606.ENSP00000290866,9606.ENSP00000346671,9606.ENSP00000360683,9606.ENSP00000361423,9606.ENSP00000362680,9606.ENSP00000364898,9606.ENSP00000385675,9606.ENSP00000398632,9606.ENSP00000398698,9606.ENSP00000430432,9606.ENSP00000457421	IL2,EGF,NRP1,TP53,EGFR,ADRA2A,APP,CSF1R,ACE,FYN,PTPN1,ABL1,SRC,SYK,IL6,CD44,TNF,HDAC2,PECAM1
GO:0050673	Epithelial cell proliferation	18	170	0.93	1.68	6.49e-10	9606.ENSP00000215832,9606.ENSP00000216037,9606.ENSP00000216117,9606.ENSP00000227507,9606.ENSP00000228872,9606.ENSP00000263923,9606.ENSP00000265171,9606.ENSP00000275493,9606.ENSP00000293288,9606.ENSP00000308208,9606.ENSP00000351209,9606.ENSP00000363822,9606.ENSP00000365230,9606.ENSP00000385675,9606.ENSP00000398698,9606.ENSP00000401445,9606.ENSP00000405330,9606.ENSP00000498587	MAPK1,XBP1,HMOX1,CCND1,CDKN1B,KDR,EGF,EGFR,BAX,MMP14,EPHA2,AR,BCL2L1,IL6,TNF,ERN1,ESR1,NOTCH1
GO:0070555	Response to interleukin-1	16	125	1.01	1.78	6.7e-10	9606.ENSP00000219070,9606.ENSP00000225831,9606.ENSP00000226279,9606.ENSP00000226574,9606.ENSP00000263025,9606.ENSP00000263341,9606.ENSP00000284981,9606.ENSP00000306512,9606.ENSP00000331736,9606.ENSP00000362680,9606.ENSP00000384273,9606.ENSP00000408695,9606.ENSP00000430684,9606.ENSP00000479889,9606.ENSP00000498321,9606.ENSP00000500990	MMP2,CCL2,CD38,NFKB1,MAPK3,IL1B,APP,CXCL8,SELE,SRC,RELA,PRKCA,IKBKB,IRAK4,MYD88,SNCA
GO:1901362	Organic cyclic compound biosynthetic process	44	1121	0.5	1.06	6.81e-10	9606.ENSP00000012443,9606.ENSP00000212015,9606.ENSP00000216037,9606.ENSP00000226574,9606.ENSP00000226730,9606.ENSP00000229795,9606.ENSP00000254066,9606.ENSP00000263025,9606.ENSP00000263321,9606.ENSP00000265421,9606.ENSP00000269305,9606.ENSP00000285930,9606.ENSP00000287820,9606.ENSP00000287936,9606.ENSP00000298556,9606.ENSP00000315644,9606.ENSP00000321584,9606.ENSP00000335153,9606.ENSP00000336790,…	PPP5C,SIRT1,XBP1,NFKB1,IL2,MAPK14,RARA,MAPK3,TYR,POLB,TP53,AKR1B1,PPARG,HMGCR,HPRT1,TYMS,IMPDH2,HSP90AA1,ATF4,HSP90AB1,FPGS,SRC,ALOX5,AR,POLA1,PCNA,AKR1C3,GART,TYRP1,SQSTM1,SLC11A2,CYP19A1,AMPD3,RELA,CREB1,DHFR,ESR1,RXRA,PIK3R1,NR1H4,MC1R,ACLY,NOTCH1,SNCA
GO:0050804	Modulation of chemical synaptic transmission	27	436	0.7	1.35	7.08e-10	9606.ENSP00000215832,9606.ENSP00000225831,9606.ENSP00000226279,9606.ENSP00000241256,9606.ENSP00000254066,9606.ENSP00000261769,9606.ENSP00000263341,9606.ENSP00000280155,9606.ENSP00000284981,9606.ENSP00000285379,9606.ENSP00000290866,9606.ENSP00000298910,9606.ENSP00000303211,9606.ENSP00000309591,9606.ENSP00000324806,9606.ENSP00000336790,9606.ENSP00000346671,9606.ENSP00000356438,9606.ENSP00000361423,…	MAPK1,CCL2,CD38,GHSR,RARA,CDH1,IL1B,ADRA2A,APP,CA2,ACE,LRRK2,ACHE,PRKACA,GSK3B,ATF4,FYN,PTGS2,ABL1,SRC,SQSTM1,TNF,BDNF,MME,EIF4E,PRKCB,SNCA
GO:0038083	Peptidyl-tyrosine autophosphorylation	9	18	1.61	2.3	7.11e-10	9606.ENSP00000263025,9606.ENSP00000263923,9606.ENSP00000275493,9606.ENSP00000303830,9606.ENSP00000340373,9606.ENSP00000361423,9606.ENSP00000362680,9606.ENSP00000477713,9606.ENSP00000497069	MAPK3,KDR,EGFR,INSR,DYRK1A,ABL1,SRC,LCK,IGF1R
GO:0031400	Negative regulation of protein modification process	29	506	0.67	1.3	7.11e-10	9606.ENSP00000212015,9606.ENSP00000216037,9606.ENSP00000226730,9606.ENSP00000228872,9606.ENSP00000248553,9606.ENSP00000263341,9606.ENSP00000287820,9606.ENSP00000287936,9606.ENSP00000293288,9606.ENSP00000298573,9606.ENSP00000298910,9606.ENSP00000311032,9606.ENSP00000324806,9606.ENSP00000331602,9606.ENSP00000346671,9606.ENSP00000347379,9606.ENSP00000352833,9606.ENSP00000360266,9606.ENSP00000360683,…	SIRT1,XBP1,IL2,CDKN1B,HSPB1,IL1B,PPARG,HMGCR,BAX,DUSP16,LRRK2,CASP3,GSK3B,PRKCD,FYN,OCLN,PTPN22,JUN,PTPN1,ABL1,XDH,SQSTM1,RELA,KDM3A,TNF,HDAC2,IKBKB,AKT1,SNCA
GO:0034976	Response to endoplasmic reticulum stress	20	223	0.86	1.57	7.56e-10	9606.ENSP00000216037,9606.ENSP00000227507,9606.ENSP00000247668,9606.ENSP00000256383,9606.ENSP00000269305,9606.ENSP00000293288,9606.ENSP00000306512,9606.ENSP00000307235,9606.ENSP00000324173,9606.ENSP00000324806,9606.ENSP00000336790,9606.ENSP00000356919,9606.ENSP00000360266,9606.ENSP00000360683,9606.ENSP00000361423,9606.ENSP00000380252,9606.ENSP00000381185,9606.ENSP00000401445,9606.ENSP00000428056,…	XBP1,CCND1,TRAF2,EIF2S1,TP53,BAX,CXCL8,EIF2AK3,HSPA5,GSK3B,ATF4,ATF6,JUN,PTPN1,ABL1,NFE2L2,BCL2,ERN1,PIK3R1,DDIT3
GO:0007568	Aging	18	172	0.93	1.67	7.6e-10	9606.ENSP00000219070,9606.ENSP00000225275,9606.ENSP00000241052,9606.ENSP00000256383,9606.ENSP00000265421,9606.ENSP00000270142,9606.ENSP00000290866,9606.ENSP00000312664,9606.ENSP00000315011,9606.ENSP00000315644,9606.ENSP00000319788,9606.ENSP00000330237,9606.ENSP00000346103,9606.ENSP00000356438,9606.ENSP00000380252,9606.ENSP00000380948,9606.ENSP00000418525,9606.ENSP00000497069	MMP2,MPO,CAT,EIF2S1,POLB,SOD1,ACE,CASP2,EDNRA,TYMS,NQO1,CASP9,GPX4,PTGS2,NFE2L2,ITGB2,MME,IGF1R
GO:0009266	Response to temperature stimulus	18	172	0.93	1.67	7.6e-10	9606.ENSP00000216117,9606.ENSP00000216797,9606.ENSP00000248553,9606.ENSP00000256383,9606.ENSP00000263339,9606.ENSP00000270142,9606.ENSP00000287820,9606.ENSP00000297494,9606.ENSP00000307235,9606.ENSP00000309591,9606.ENSP00000335153,9606.ENSP00000351273,9606.ENSP00000356438,9606.ENSP00000360609,9606.ENSP00000430432,9606.ENSP00000446252,9606.ENSP00000451828,9606.ENSP00000497642	HMOX1,NFKBIA,HSPB1,EIF2S1,IL1A,SOD1,PPARG,NOS3,EIF2AK3,PRKACA,HSP90AA1,CASP8,PTGS2,HSP90AB1,HDAC2,SOD2,AKT1,LPL
GO:0051046	Regulation of secretion	32	620	0.62	1.23	7.91e-10	9606.ENSP00000216037,9606.ENSP00000216117,9606.ENSP00000226279,9606.ENSP00000241256,9606.ENSP00000241356,9606.ENSP00000260010,9606.ENSP00000263339,9606.ENSP00000263341,9606.ENSP00000265171,9606.ENSP00000280155,9606.ENSP00000287820,9606.ENSP00000287936,9606.ENSP00000290866,9606.ENSP00000298910,9606.ENSP00000303211,9606.ENSP00000324806,9606.ENSP00000327251,9606.ENSP00000363089,9606.ENSP00000363512,…	XBP1,HMOX1,CD38,GHSR,ADORA3,TLR2,IL1A,IL1B,EGF,ADRA2A,PPARG,HMGCR,ACE,LRRK2,ACHE,GSK3B,NOS2,TLR4,ALOX5,SYK,HCAR2,CYP19A1,ITGB2,IL6,GCG,CREB1,TNF,NR1H4,FFAR2,PRKCB,NOTCH1,SNCA
GO:0043620	Regulation of DNA-templated transcription in response to stress	12	55	1.25	2.01	9.7e-10	9606.ENSP00000216037,9606.ENSP00000216117,9606.ENSP00000269305,9606.ENSP00000324173,9606.ENSP00000336790,9606.ENSP00000356919,9606.ENSP00000360266,9606.ENSP00000380252,9606.ENSP00000384273,9606.ENSP00000391090,9606.ENSP00000448665,9606.ENSP00000498587	XBP1,HMOX1,TP53,HSPA5,ATF4,ATF6,JUN,NFE2L2,RELA,CHEK1,DDIT3,NOTCH1
GO:0010506	Regulation of autophagy	24	346	0.75	1.4	1.09e-09	9606.ENSP00000212015,9606.ENSP00000216037,9606.ENSP00000216117,9606.ENSP00000248553,9606.ENSP00000263025,9606.ENSP00000263923,9606.ENSP00000263967,9606.ENSP00000269305,9606.ENSP00000298910,9606.ENSP00000309591,9606.ENSP00000311032,9606.ENSP00000317272,9606.ENSP00000324806,9606.ENSP00000352833,9606.ENSP00000356919,9606.ENSP00000361423,9606.ENSP00000365230,9606.ENSP00000365804,9606.ENSP00000378974,…	SIRT1,XBP1,HMOX1,HSPB1,MAPK3,KDR,PIK3CA,TP53,LRRK2,PRKACA,CASP3,MET,GSK3B,PTPN22,ATF6,ABL1,BCL2L1,HDAC6,MAPK8,BCL2,ERN1,DDIT3,AKT1,SNCA
GO:0043524	Negative regulation of neuron apoptotic process	17	153	0.95	1.68	1.16e-09	9606.ENSP00000053867,9606.ENSP00000216117,9606.ENSP00000225831,9606.ENSP00000227507,9606.ENSP00000263923,9606.ENSP00000263967,9606.ENSP00000265371,9606.ENSP00000270142,9606.ENSP00000293288,9606.ENSP00000360266,9606.ENSP00000360609,9606.ENSP00000365230,9606.ENSP00000381185,9606.ENSP00000410402,9606.ENSP00000414303,9606.ENSP00000446252,9606.ENSP00000500990	GRN,HMOX1,CCL2,CCND1,KDR,PIK3CA,NRP1,SOD1,BAX,JUN,HSP90AB1,BCL2L1,BCL2,MAP2K4,BDNF,SOD2,SNCA
GO:0042307	Positive regulation of protein import into nucleus	11	42	1.33	2.06	1.21e-09	9606.ENSP00000216037,9606.ENSP00000229795,9606.ENSP00000261769,9606.ENSP00000302967,9606.ENSP00000331602,9606.ENSP00000335153,9606.ENSP00000352833,9606.ENSP00000356438,9606.ENSP00000360609,9606.ENSP00000401980,9606.ENSP00000428056	XBP1,MAPK14,CDH1,HDAC3,PRKCD,HSP90AA1,PTPN22,PTGS2,HSP90AB1,MAVS,PIK3R1
GO:0008285	Negative regulation of cell population proliferation	34	713	0.59	1.16	1.34e-09	9606.ENSP00000216117,9606.ENSP00000225831,9606.ENSP00000226730,9606.ENSP00000228872,9606.ENSP00000241356,9606.ENSP00000254066,9606.ENSP00000260010,9606.ENSP00000263339,9606.ENSP00000263341,9606.ENSP00000269305,9606.ENSP00000269571,9606.ENSP00000284981,9606.ENSP00000286301,9606.ENSP00000287820,9606.ENSP00000293288,9606.ENSP00000297494,9606.ENSP00000306512,9606.ENSP00000308938,9606.ENSP00000311032,…	HMOX1,CCL2,IL2,CDKN1B,ADORA3,RARA,TLR2,IL1A,IL1B,TP53,ERBB2,APP,CSF1R,PPARG,BAX,NOS3,CXCL8,PLG,CASP3,PTGDR2,COL18A1,PTGS2,JUN,ALOX5,AR,XDH,CXCL1,BCL2,IL6,ACE2,TNF,RAF1,SOD2,NOTCH1
GO:0002696	Positive regulation of leukocyte activation	25	384	0.72	1.35	1.46e-09	9606.ENSP00000216037,9606.ENSP00000225831,9606.ENSP00000226279,9606.ENSP00000226730,9606.ENSP00000236826,9606.ENSP00000254066,9606.ENSP00000263339,9606.ENSP00000263341,9606.ENSP00000263967,9606.ENSP00000298910,9606.ENSP00000308208,9606.ENSP00000346671,9606.ENSP00000352833,9606.ENSP00000361423,9606.ENSP00000362680,9606.ENSP00000363089,9606.ENSP00000364898,9606.ENSP00000380948,9606.ENSP00000381185,…	XBP1,CCL2,CD38,IL2,MMP8,RARA,IL1A,IL1B,PIK3CA,LRRK2,MMP14,FYN,PTPN22,ABL1,SRC,TLR4,SYK,ITGB2,BCL2,IL6,TNF,JAK3,AKT1,LCK,MYD88
GO:0042594	Response to starvation	19	206	0.87	1.56	1.52e-09	9606.ENSP00000212015,9606.ENSP00000215832,9606.ENSP00000216037,9606.ENSP00000256383,9606.ENSP00000263025,9606.ENSP00000269305,9606.ENSP00000287820,9606.ENSP00000295897,9606.ENSP00000298910,9606.ENSP00000304845,9606.ENSP00000307235,9606.ENSP00000324173,9606.ENSP00000336790,9606.ENSP00000369927,9606.ENSP00000378408,9606.ENSP00000378974,9606.ENSP00000380252,9606.ENSP00000381185,9606.ENSP00000448665	SIRT1,MAPK1,XBP1,EIF2S1,MAPK3,TP53,PPARG,ALB,LRRK2,UGT1A1,EIF2AK3,HSPA5,ATF4,AKR1C3,GPT,MAPK8,NFE2L2,BCL2,DDIT3
GO:0006690	Icosanoid metabolic process	15	112	1.03	1.76	1.55e-09	9606.ENSP00000260010,9606.ENSP00000265052,9606.ENSP00000285930,9606.ENSP00000335620,9606.ENSP00000346103,9606.ENSP00000354612,9606.ENSP00000356438,9606.ENSP00000363512,9606.ENSP00000364898,9606.ENSP00000369927,9606.ENSP00000370129,9606.ENSP00000382342,9606.ENSP00000389414,9606.ENSP00000433138,9606.ENSP00000440689	TLR2,MGLL,AKR1B1,GSTA1,GPX4,PTGS1,PTGS2,ALOX5,SYK,AKR1C3,AKR1C2,ABCC1,TBXAS1,CASP1,CYP2E1
GO:0046822	Regulation of nucleocytoplasmic transport	15	112	1.03	1.76	1.55e-09	9606.ENSP00000216037,9606.ENSP00000229795,9606.ENSP00000261769,9606.ENSP00000263341,9606.ENSP00000302967,9606.ENSP00000309591,9606.ENSP00000324806,9606.ENSP00000331602,9606.ENSP00000335153,9606.ENSP00000352833,9606.ENSP00000356438,9606.ENSP00000360609,9606.ENSP00000363641,9606.ENSP00000401980,9606.ENSP00000428056	XBP1,MAPK14,CDH1,IL1B,HDAC3,PRKACA,GSK3B,PRKCD,HSP90AA1,PTPN22,PTGS2,HSP90AB1,TXN,MAVS,PIK3R1
GO:0002573	Myeloid leukocyte differentiation	16	134	0.98	1.7	1.64e-09	9606.ENSP00000212015,9606.ENSP00000229795,9606.ENSP00000260010,9606.ENSP00000282356,9606.ENSP00000284981,9606.ENSP00000286301,9606.ENSP00000287820,9606.ENSP00000304592,9606.ENSP00000351209,9606.ENSP00000351273,9606.ENSP00000360266,9606.ENSP00000361405,9606.ENSP00000362680,9606.ENSP00000387699,9606.ENSP00000398698,9606.ENSP00000428056	SIRT1,MAPK14,TLR2,CAMK4,APP,CSF1R,PPARG,FASN,EPHA2,CASP8,JUN,MMP9,SRC,CREB1,TNF,PIK3R1
GO:0010565	Regulation of cellular ketone metabolic process	16	134	0.98	1.7	1.64e-09	9606.ENSP00000212015,9606.ENSP00000241256,9606.ENSP00000263341,9606.ENSP00000287820,9606.ENSP00000303174,9606.ENSP00000304845,9606.ENSP00000343838,9606.ENSP00000346768,9606.ENSP00000356438,9606.ENSP00000362525,9606.ENSP00000362549,9606.ENSP00000369927,9606.ENSP00000376352,9606.ENSP00000447149,9606.ENSP00000451828,9606.ENSP00000500990	SIRT1,GHSR,IL1B,PPARG,UGT1A6,UGT1A1,UGT1A10,UGT1A9,PTGS2,UGT1A7,UGT1A8,AKR1C3,PDK1,NR1H4,AKT1,SNCA
GO:0019217	Regulation of fatty acid metabolic process	14	94	1.08	1.8	1.94e-09	9606.ENSP00000212015,9606.ENSP00000241256,9606.ENSP00000263341,9606.ENSP00000287820,9606.ENSP00000303174,9606.ENSP00000304845,9606.ENSP00000343838,9606.ENSP00000346768,9606.ENSP00000356438,9606.ENSP00000362525,9606.ENSP00000362549,9606.ENSP00000376352,9606.ENSP00000451828,9606.ENSP00000500990	SIRT1,GHSR,IL1B,PPARG,UGT1A6,UGT1A1,UGT1A10,UGT1A9,PTGS2,UGT1A7,UGT1A8,PDK1,AKT1,SNCA
GO:0045936	Negative regulation of phosphate metabolic process	26	424	0.69	1.3	1.99e-09	9606.ENSP00000212015,9606.ENSP00000216037,9606.ENSP00000223136,9606.ENSP00000226730,9606.ENSP00000228872,9606.ENSP00000248553,9606.ENSP00000263341,9606.ENSP00000269305,9606.ENSP00000287820,9606.ENSP00000287936,9606.ENSP00000293288,9606.ENSP00000298573,9606.ENSP00000298910,9606.ENSP00000311032,9606.ENSP00000324806,9606.ENSP00000331602,9606.ENSP00000347379,9606.ENSP00000352833,9606.ENSP00000360266,…	SIRT1,XBP1,FIS1,IL2,CDKN1B,HSPB1,IL1B,TP53,PPARG,HMGCR,BAX,DUSP16,LRRK2,CASP3,GSK3B,PRKCD,OCLN,PTPN22,JUN,PTPN1,ABL1,XDH,TNF,IKBKB,AKT1,SNCA
GO:0007399	Nervous system development	64	2188	0.37	0.86	2.06e-09	9606.ENSP00000053867,9606.ENSP00000215832,9606.ENSP00000216037,9606.ENSP00000219070,9606.ENSP00000225831,9606.ENSP00000227507,9606.ENSP00000250378,9606.ENSP00000254066,9606.ENSP00000260010,9606.ENSP00000261769,9606.ENSP00000263025,9606.ENSP00000263341,9606.ENSP00000265171,9606.ENSP00000265371,9606.ENSP00000269305,9606.ENSP00000269571,9606.ENSP00000270142,9606.ENSP00000275493,9606.ENSP00000284981,…	GRN,MAPK1,XBP1,MMP2,CCL2,CCND1,CMA1,RARA,TLR2,CDH1,MAPK3,IL1B,EGF,NRP1,TP53,ERBB2,SOD1,EGFR,APP,CSF1R,ACE,BAX,HPRT1,LRRK2,ACHE,MMP14,PRKACA,CASP3,CASP2,EDNRA,MET,HSPA5,GSK3B,HSP90AA1,ATF4,DYRK1A,FYN,EPHA2,JUN,HSP90AB1,ABL1,FPGS,HDAC1,SRC,TLR4,PADI2,HDAC6,GART,SLC11A2,CXCL1,ITGA4,BCL2,IL6,CREB1,DHFR,TNF,WEE1,BDNF,EIF4E,HDAC2,SOD2,AKT1,IGF1R,NOTCH1
GO:0022414	Reproductive process	51	1504	0.44	0.95	2.14e-09	9606.ENSP00000212015,9606.ENSP00000215832,9606.ENSP00000219070,9606.ENSP00000226279,9606.ENSP00000227507,9606.ENSP00000228872,9606.ENSP00000229795,9606.ENSP00000241256,9606.ENSP00000254066,9606.ENSP00000257290,9606.ENSP00000263339,9606.ENSP00000263341,9606.ENSP00000263923,9606.ENSP00000270142,9606.ENSP00000275493,9606.ENSP00000280155,9606.ENSP00000284981,9606.ENSP00000287820,9606.ENSP00000290866,…	SIRT1,MAPK1,MMP2,CD38,CCND1,CDKN1B,MAPK14,GHSR,RARA,PDGFRA,IL1A,IL1B,KDR,SOD1,EGFR,ADRA2A,APP,PPARG,ACE,BAX,TLR3,NOS3,LRRK2,INSR,MMP14,PLG,PRKACA,CASP3,CASP2,EDNRA,HSPA5,PGR,GPX4,CASP8,PTGS2,HSP90AB1,MMP9,SRC,AR,BCL2L1,PCNA,AKR1C3,CYP19A1,BCL2,KDM3A,ACE2,ESR1,MME,AKT1,IGF1R,NOTCH1
GO:0051091	Positive regulation of DNA-binding transcription factor activity	21	267	0.8	1.45	2.19e-09	9606.ENSP00000241052,9606.ENSP00000247668,9606.ENSP00000260010,9606.ENSP00000263341,9606.ENSP00000284981,9606.ENSP00000287820,9606.ENSP00000296795,9606.ENSP00000343925,9606.ENSP00000363089,9606.ENSP00000363822,9606.ENSP00000380948,9606.ENSP00000384273,9606.ENSP00000385675,9606.ENSP00000398698,9606.ENSP00000401980,9606.ENSP00000405330,9606.ENSP00000430684,9606.ENSP00000448665,9606.ENSP00000451828,…	CAT,TRAF2,TLR2,IL1B,APP,PPARG,TLR3,ESR2,TLR4,AR,ITGB2,RELA,IL6,TNF,MAVS,ESR1,IKBKB,DDIT3,AKT1,PRKCB,MYD88
GO:0071887	Leukocyte apoptotic process	11	45	1.3	1.99	2.21e-09	9606.ENSP00000269305,9606.ENSP00000293288,9606.ENSP00000311032,9606.ENSP00000330237,9606.ENSP00000365230,9606.ENSP00000372023,9606.ENSP00000375066,9606.ENSP00000381185,9606.ENSP00000385675,9606.ENSP00000451828,9606.ENSP00000471896	TP53,BAX,CASP3,CASP9,BCL2L1,CHEK2,HCAR2,BCL2,IL6,AKT1,IRF3
GO:0001936	Regulation of endothelial cell proliferation	16	138	0.97	1.66	2.41e-09	9606.ENSP00000212015,9606.ENSP00000216117,9606.ENSP00000225831,9606.ENSP00000241256,9606.ENSP00000263923,9606.ENSP00000265171,9606.ENSP00000265371,9606.ENSP00000287820,9606.ENSP00000334145,9606.ENSP00000360266,9606.ENSP00000363512,9606.ENSP00000368727,9606.ENSP00000380227,9606.ENSP00000398698,9606.ENSP00000408695,9606.ENSP00000451828	SIRT1,HMOX1,CCL2,GHSR,KDR,EGF,NRP1,PPARG,F3,JUN,ALOX5,XDH,ITGA4,TNF,PRKCA,AKT1
GO:0071375	Cellular response to peptide hormone stimulus	20	240	0.83	1.48	2.43e-09	9606.ENSP00000216037,9606.ENSP00000226574,9606.ENSP00000241256,9606.ENSP00000257904,9606.ENSP00000263967,9606.ENSP00000285379,9606.ENSP00000287820,9606.ENSP00000303830,9606.ENSP00000315011,9606.ENSP00000324806,9606.ENSP00000331602,9606.ENSP00000360683,9606.ENSP00000362680,9606.ENSP00000378408,9606.ENSP00000380252,9606.ENSP00000384273,9606.ENSP00000428056,9606.ENSP00000432511,9606.ENSP00000451828,…	XBP1,NFKB1,GHSR,CDK4,PIK3CA,CA2,PPARG,INSR,EDNRA,GSK3B,PRKCD,PTPN1,SRC,GPT,NFE2L2,RELA,PIK3R1,JAK3,AKT1,IGF1R
GO:0051129	Negative regulation of cellular component organization	33	691	0.59	1.15	2.5e-09	9606.ENSP00000226279,9606.ENSP00000260010,9606.ENSP00000263341,9606.ENSP00000263967,9606.ENSP00000265371,9606.ENSP00000269305,9606.ENSP00000284981,9606.ENSP00000287820,9606.ENSP00000290866,9606.ENSP00000298910,9606.ENSP00000308208,9606.ENSP00000317272,9606.ENSP00000320318,9606.ENSP00000324173,9606.ENSP00000324806,9606.ENSP00000331602,9606.ENSP00000340373,9606.ENSP00000346671,9606.ENSP00000348416,…	CD38,TLR2,IL1B,PIK3CA,NRP1,TP53,APP,PPARG,ACE,LRRK2,MMP14,MET,NEU4,HSPA5,GSK3B,PRKCD,DYRK1A,FYN,TJP1,SRC,AR,BCL2L1,HDAC6,CHEK1,TNF,RAF1,PIK3R1,HDAC2,IKBKB,NR1H4,AKT1,NOTCH1,SNCA
GO:0033273	Response to vitamin	13	78	1.13	1.82	2.67e-09	9606.ENSP00000225964,9606.ENSP00000227507,9606.ENSP00000241052,9606.ENSP00000254066,9606.ENSP00000263321,9606.ENSP00000263339,9606.ENSP00000287820,9606.ENSP00000297991,9606.ENSP00000302111,9606.ENSP00000315644,9606.ENSP00000356438,9606.ENSP00000446252,9606.ENSP00000497069	COL1A1,CCND1,CAT,RARA,TYR,IL1A,PPARG,AQP3,MGMT,TYMS,PTGS2,SOD2,IGF1R
GO:0006984	ER-nucleus signaling pathway	10	33	1.39	2.04	2.73e-09	9606.ENSP00000216037,9606.ENSP00000256383,9606.ENSP00000269305,9606.ENSP00000307235,9606.ENSP00000324173,9606.ENSP00000324806,9606.ENSP00000336790,9606.ENSP00000356919,9606.ENSP00000380252,9606.ENSP00000448665	XBP1,EIF2S1,TP53,EIF2AK3,HSPA5,GSK3B,ATF4,ATF6,NFE2L2,DDIT3
GO:0032872	Regulation of stress-activated MAPK cascade	18	189	0.89	1.54	2.97e-09	9606.ENSP00000215832,9606.ENSP00000236826,9606.ENSP00000247668,9606.ENSP00000263025,9606.ENSP00000263339,9606.ENSP00000263341,9606.ENSP00000275493,9606.ENSP00000284981,9606.ENSP00000296795,9606.ENSP00000298573,9606.ENSP00000302967,9606.ENSP00000352833,9606.ENSP00000363089,9606.ENSP00000368727,9606.ENSP00000398698,9606.ENSP00000410402,9606.ENSP00000497069,9606.ENSP00000498321	MAPK1,MMP8,TRAF2,MAPK3,IL1A,IL1B,EGFR,APP,TLR3,DUSP16,HDAC3,PTPN22,TLR4,XDH,TNF,MAP2K4,IGF1R,MYD88
GO:0042176	Regulation of protein catabolic process	24	367	0.72	1.33	3.22e-09	9606.ENSP00000216037,9606.ENSP00000217244,9606.ENSP00000228872,9606.ENSP00000261769,9606.ENSP00000263341,9606.ENSP00000275493,9606.ENSP00000280155,9606.ENSP00000284981,9606.ENSP00000287936,9606.ENSP00000298910,9606.ENSP00000309591,9606.ENSP00000319788,9606.ENSP00000324806,9606.ENSP00000327251,9606.ENSP00000335153,9606.ENSP00000346671,9606.ENSP00000360609,9606.ENSP00000372023,9606.ENSP00000380252,…	XBP1,CSNK2A1,CDKN1B,CDH1,IL1B,EGFR,ADRA2A,APP,HMGCR,LRRK2,PRKACA,NQO1,GSK3B,NOS2,HSP90AA1,FYN,HSP90AB1,CHEK2,NFE2L2,RELA,MAPK9,TNF,AKT1,SNCA
GO:0060322	Head development	36	823	0.55	1.09	3.25e-09	9606.ENSP00000215832,9606.ENSP00000219070,9606.ENSP00000225964,9606.ENSP00000250378,9606.ENSP00000254066,9606.ENSP00000257290,9606.ENSP00000261769,9606.ENSP00000263025,9606.ENSP00000265171,9606.ENSP00000265371,9606.ENSP00000269305,9606.ENSP00000275493,9606.ENSP00000284981,9606.ENSP00000286301,9606.ENSP00000290866,9606.ENSP00000293288,9606.ENSP00000298556,9606.ENSP00000298910,9606.ENSP00000308208,…	MAPK1,MMP2,COL1A1,CMA1,RARA,PDGFRA,CDH1,MAPK3,EGF,NRP1,TP53,EGFR,APP,CSF1R,ACE,BAX,HPRT1,LRRK2,MMP14,CASP3,CASP2,EDNRA,HSPA5,GSK3B,FYN,ABL1,FPGS,HDAC1,SRC,PADI2,GART,BCL2,CREB1,RAF1,IGF1R,NOTCH1
GO:0042060	Wound healing	23	336	0.74	1.35	3.45e-09	9606.ENSP00000216117,9606.ENSP00000225964,9606.ENSP00000229795,9606.ENSP00000248553,9606.ENSP00000257290,9606.ENSP00000263339,9606.ENSP00000263923,9606.ENSP00000263967,9606.ENSP00000269571,9606.ENSP00000280155,9606.ENSP00000308541,9606.ENSP00000308938,9606.ENSP00000311032,9606.ENSP00000334145,9606.ENSP00000362680,9606.ENSP00000363089,9606.ENSP00000364898,9606.ENSP00000385675,9606.ENSP00000398632,…	HMOX1,COL1A1,MAPK14,HSPB1,PDGFRA,IL1A,KDR,PIK3CA,ERBB2,ADRA2A,F2,PLG,CASP3,F3,SRC,TLR4,SYK,IL6,CD44,RAF1,PIK3CG,MMP12,LCK
GO:1904996	Positive regulation of leukocyte adhesion to vascular endothelial cell	9	23	1.5	2.08	3.73e-09	9606.ENSP00000263686,9606.ENSP00000331736,9606.ENSP00000363512,9606.ENSP00000380227,9606.ENSP00000380948,9606.ENSP00000384273,9606.ENSP00000385675,9606.ENSP00000398698,9606.ENSP00000466090	SELP,SELE,ALOX5,ITGA4,ITGB2,RELA,IL6,TNF,ELANE
GO:0035966	Response to topologically incorrect protein	16	144	0.95	1.6	4.18e-09	9606.ENSP00000216037,9606.ENSP00000227507,9606.ENSP00000248553,9606.ENSP00000256383,9606.ENSP00000293288,9606.ENSP00000307235,9606.ENSP00000324173,9606.ENSP00000335153,9606.ENSP00000336790,9606.ENSP00000356919,9606.ENSP00000360609,9606.ENSP00000360683,9606.ENSP00000365804,9606.ENSP00000380252,9606.ENSP00000401445,9606.ENSP00000448665	XBP1,CCND1,HSPB1,EIF2S1,BAX,EIF2AK3,HSPA5,HSP90AA1,ATF4,ATF6,HSP90AB1,PTPN1,HDAC6,NFE2L2,ERN1,DDIT3
GO:0006986	Response to unfolded protein	15	122	1	1.65	4.41e-09	9606.ENSP00000216037,9606.ENSP00000227507,9606.ENSP00000248553,9606.ENSP00000256383,9606.ENSP00000293288,9606.ENSP00000307235,9606.ENSP00000324173,9606.ENSP00000335153,9606.ENSP00000336790,9606.ENSP00000356919,9606.ENSP00000360609,9606.ENSP00000360683,9606.ENSP00000380252,9606.ENSP00000401445,9606.ENSP00000448665	XBP1,CCND1,HSPB1,EIF2S1,BAX,EIF2AK3,HSPA5,HSP90AA1,ATF4,ATF6,HSP90AB1,PTPN1,NFE2L2,ERN1,DDIT3
GO:0045597	Positive regulation of cell differentiation	37	876	0.53	1.06	4.41e-09	9606.ENSP00000212015,9606.ENSP00000216037,9606.ENSP00000223095,9606.ENSP00000225964,9606.ENSP00000226574,9606.ENSP00000226730,9606.ENSP00000229795,9606.ENSP00000254066,9606.ENSP00000260010,9606.ENSP00000263341,9606.ENSP00000263923,9606.ENSP00000265371,9606.ENSP00000284981,9606.ENSP00000287820,9606.ENSP00000290866,9606.ENSP00000308208,9606.ENSP00000324806,9606.ENSP00000351273,9606.ENSP00000356438,…	SIRT1,XBP1,SERPINE1,COL1A1,NFKB1,IL2,MAPK14,RARA,TLR2,IL1B,KDR,NRP1,APP,PPARG,ACE,MMP14,GSK3B,CASP8,PTGS2,HSP90AB1,ABL1,HDAC1,AR,SYK,BCL2,IL6,CREB1,MAPK9,TNF,PRKCA,BDNF,MME,HDAC2,SOD2,AKT1,LPL,NOTCH1
GO:0043618	Regulation of transcription from RNA polymerase II promoter in response to stress	11	49	1.26	1.9	4.71e-09	9606.ENSP00000216037,9606.ENSP00000216117,9606.ENSP00000269305,9606.ENSP00000324173,9606.ENSP00000336790,9606.ENSP00000356919,9606.ENSP00000360266,9606.ENSP00000380252,9606.ENSP00000391090,9606.ENSP00000448665,9606.ENSP00000498587	XBP1,HMOX1,TP53,HSPA5,ATF4,ATF6,JUN,NFE2L2,CHEK1,DDIT3,NOTCH1
GO:0070661	Leukocyte proliferation	16	146	0.95	1.59	5e-09	9606.ENSP00000226279,9606.ENSP00000226730,9606.ENSP00000269305,9606.ENSP00000269571,9606.ENSP00000286301,9606.ENSP00000290866,9606.ENSP00000293288,9606.ENSP00000298556,9606.ENSP00000321584,9606.ENSP00000331602,9606.ENSP00000346671,9606.ENSP00000361423,9606.ENSP00000363089,9606.ENSP00000365230,9606.ENSP00000381185,9606.ENSP00000419260	CD38,IL2,TP53,ERBB2,CSF1R,ACE,BAX,HPRT1,IMPDH2,PRKCD,FYN,ABL1,TLR4,BCL2L1,BCL2,PIK3CG
GO:0062013	Positive regulation of small molecule metabolic process	16	147	0.94	1.58	5.47e-09	9606.ENSP00000212015,9606.ENSP00000241256,9606.ENSP00000263341,9606.ENSP00000284981,9606.ENSP00000287820,9606.ENSP00000297494,9606.ENSP00000303830,9606.ENSP00000327251,9606.ENSP00000356438,9606.ENSP00000362680,9606.ENSP00000378408,9606.ENSP00000387662,9606.ENSP00000398698,9606.ENSP00000447149,9606.ENSP00000451828,9606.ENSP00000500990	SIRT1,GHSR,IL1B,APP,PPARG,NOS3,INSR,NOS2,PTGS2,SRC,GPT,GCG,TNF,NR1H4,AKT1,SNCA
GO:0007610	Behavior	30	598	0.61	1.15	6.22e-09	9606.ENSP00000215832,9606.ENSP00000241256,9606.ENSP00000260010,9606.ENSP00000269305,9606.ENSP00000270142,9606.ENSP00000275493,9606.ENSP00000282356,9606.ENSP00000284981,9606.ENSP00000287936,9606.ENSP00000290866,9606.ENSP00000298556,9606.ENSP00000298910,9606.ENSP00000303830,9606.ENSP00000311032,9606.ENSP00000346671,9606.ENSP00000356438,9606.ENSP00000361423,9606.ENSP00000362680,9606.ENSP00000378364,…	MAPK1,GHSR,TLR2,TP53,SOD1,EGFR,CAMK4,APP,HMGCR,ACE,HPRT1,LRRK2,INSR,CASP3,FYN,PTGS2,ABL1,SRC,SLC11A2,BCL2,GCG,CREB1,ACE2,BDNF,MME,EIF4E,HDAC2,SOD2,AKT1,SNCA
GO:0006629	Lipid metabolic process	44	1210	0.47	0.97	6.58e-09	9606.ENSP00000212015,9606.ENSP00000216037,9606.ENSP00000229795,9606.ENSP00000241052,9606.ENSP00000257290,9606.ENSP00000263967,9606.ENSP00000265052,9606.ENSP00000284981,9606.ENSP00000285930,9606.ENSP00000286301,9606.ENSP00000287820,9606.ENSP00000287936,9606.ENSP00000293288,9606.ENSP00000304592,9606.ENSP00000304845,9606.ENSP00000320318,9606.ENSP00000320401,9606.ENSP00000335620,9606.ENSP00000343838,…	SIRT1,XBP1,MAPK14,CAT,PDGFRA,PIK3CA,MGLL,APP,AKR1B1,CSF1R,PPARG,HMGCR,BAX,FASN,UGT1A1,NEU4,UGT2B17,GSTA1,UGT1A10,GPX4,UGT1A9,AKR1B10,PTPN22,PTGS1,PTGS2,UGT1A7,UGT1A8,ALOX5,FUCA1,PRKD3,AKR1C3,AKR1C2,TYRP1,CYP19A1,TBXAS1,ESR1,PIK3CG,PIK3R1,CYP2E1,NR1H4,ACLY,SLC37A4,LPL,SNCA
GO:0042698	Ovulation cycle	12	67	1.16	1.79	6.7e-09	9606.ENSP00000212015,9606.ENSP00000219070,9606.ENSP00000257290,9606.ENSP00000297494,9606.ENSP00000311032,9606.ENSP00000312664,9606.ENSP00000324173,9606.ENSP00000325120,9606.ENSP00000362680,9606.ENSP00000368458,9606.ENSP00000405330,9606.ENSP00000497069	SIRT1,MMP2,PDGFRA,NOS3,CASP3,CASP2,HSPA5,PGR,SRC,PCNA,ESR1,IGF1R
GO:0019748	Secondary metabolic process	11	51	1.24	1.86	6.75e-09	9606.ENSP00000263321,9606.ENSP00000285930,9606.ENSP00000352584,9606.ENSP00000362525,9606.ENSP00000362549,9606.ENSP00000369927,9606.ENSP00000370129,9606.ENSP00000373570,9606.ENSP00000380252,9606.ENSP00000381185,9606.ENSP00000451605	TYR,AKR1B1,AKR1B10,UGT1A7,UGT1A8,AKR1C3,AKR1C2,TYRP1,NFE2L2,BCL2,MC1R
GO:1905898	Positive regulation of response to endoplasmic reticulum stress	10	37	1.34	1.93	6.81e-09	9606.ENSP00000212015,9606.ENSP00000216037,9606.ENSP00000284981,9606.ENSP00000293288,9606.ENSP00000356919,9606.ENSP00000360683,9606.ENSP00000380252,9606.ENSP00000401445,9606.ENSP00000428056,9606.ENSP00000448665	SIRT1,XBP1,APP,BAX,ATF6,PTPN1,NFE2L2,ERN1,PIK3R1,DDIT3
GO:0043393	Regulation of protein binding	18	201	0.86	1.46	7.26e-09	9606.ENSP00000263025,9606.ENSP00000265371,9606.ENSP00000284981,9606.ENSP00000290866,9606.ENSP00000293288,9606.ENSP00000298910,9606.ENSP00000309591,9606.ENSP00000324806,9606.ENSP00000331602,9606.ENSP00000360609,9606.ENSP00000361405,9606.ENSP00000361423,9606.ENSP00000362680,9606.ENSP00000378974,9606.ENSP00000380227,9606.ENSP00000387662,9606.ENSP00000414303,9606.ENSP00000451828	MAPK3,NRP1,APP,ACE,BAX,LRRK2,PRKACA,GSK3B,PRKCD,HSP90AB1,MMP9,ABL1,SRC,MAPK8,ITGA4,GCG,BDNF,AKT1
GO:1901888	Regulation of cell junction assembly	18	201	0.86	1.46	7.26e-09	9606.ENSP00000241256,9606.ENSP00000260010,9606.ENSP00000263341,9606.ENSP00000263923,9606.ENSP00000265371,9606.ENSP00000284981,9606.ENSP00000290866,9606.ENSP00000308208,9606.ENSP00000309591,9606.ENSP00000348416,9606.ENSP00000351209,9606.ENSP00000361423,9606.ENSP00000362680,9606.ENSP00000389326,9606.ENSP00000398698,9606.ENSP00000414303,9606.ENSP00000430684,9606.ENSP00000500990	GHSR,TLR2,IL1B,KDR,NRP1,APP,ACE,MMP14,PRKACA,TJP1,EPHA2,ABL1,SRC,ACE2,TNF,BDNF,IKBKB,SNCA
GO:1903530	Regulation of secretion by cell	29	564	0.62	1.16	7.31e-09	9606.ENSP00000216117,9606.ENSP00000226279,9606.ENSP00000241256,9606.ENSP00000241356,9606.ENSP00000260010,9606.ENSP00000263339,9606.ENSP00000263341,9606.ENSP00000280155,9606.ENSP00000287820,9606.ENSP00000287936,9606.ENSP00000298910,9606.ENSP00000303211,9606.ENSP00000324806,9606.ENSP00000327251,9606.ENSP00000363089,9606.ENSP00000363512,9606.ENSP00000364898,9606.ENSP00000375066,9606.ENSP00000379683,…	HMOX1,CD38,GHSR,ADORA3,TLR2,IL1A,IL1B,ADRA2A,PPARG,HMGCR,LRRK2,ACHE,GSK3B,NOS2,TLR4,ALOX5,SYK,HCAR2,CYP19A1,ITGB2,IL6,GCG,CREB1,TNF,NR1H4,FFAR2,PRKCB,NOTCH1,SNCA
GO:0032943	Mononuclear cell proliferation	15	128	0.98	1.59	7.92e-09	9606.ENSP00000226279,9606.ENSP00000226730,9606.ENSP00000269305,9606.ENSP00000269571,9606.ENSP00000290866,9606.ENSP00000293288,9606.ENSP00000298556,9606.ENSP00000321584,9606.ENSP00000331602,9606.ENSP00000346671,9606.ENSP00000361423,9606.ENSP00000363089,9606.ENSP00000365230,9606.ENSP00000381185,9606.ENSP00000419260	CD38,IL2,TP53,ERBB2,ACE,BAX,HPRT1,IMPDH2,PRKCD,FYN,ABL1,TLR4,BCL2L1,BCL2,PIK3CG
GO:1901576	Organic substance biosynthetic process	67	2438	0.35	0.81	8.27e-09	9606.ENSP00000012443,9606.ENSP00000212015,9606.ENSP00000216037,9606.ENSP00000226574,9606.ENSP00000226730,9606.ENSP00000229795,9606.ENSP00000254066,9606.ENSP00000256383,9606.ENSP00000263025,9606.ENSP00000263321,9606.ENSP00000263341,9606.ENSP00000263967,9606.ENSP00000265052,9606.ENSP00000265421,9606.ENSP00000269305,9606.ENSP00000285930,9606.ENSP00000287820,9606.ENSP00000287936,9606.ENSP00000298556,…	PPP5C,SIRT1,XBP1,NFKB1,IL2,MAPK14,RARA,EIF2S1,MAPK3,TYR,IL1B,PIK3CA,MGLL,POLB,TP53,AKR1B1,PPARG,HMGCR,HPRT1,FASN,TYMS,IMPDH2,HSP90AA1,GSTA1,ATF4,GPX4,PTGS1,PTGS2,HSP90AB1,FPGS,SRC,TLR4,ALOX5,AR,SYK,PRKD3,POLA1,PCNA,AKR1C3,GART,TYRP1,SQSTM1,SLC11A2,CYP19A1,AMPD3,RELA,KDM3A,GCG,CREB1,TBXAS1,DHFR,ESR1,PIK3CG,RXRA,EIF4E,PIK3R1,CASP1,CYP2E1,NR1H4,MC1R,AKT1,ELANE,ACLY,SLC37A4,LPL,NOTCH1,SNCA
GO:2001236	Regulation of extrinsic apoptotic signaling pathway	16	153	0.93	1.53	9.2e-09	9606.ENSP00000216117,9606.ENSP00000223095,9606.ENSP00000247668,9606.ENSP00000263339,9606.ENSP00000263341,9606.ENSP00000265371,9606.ENSP00000297494,9606.ENSP00000324806,9606.ENSP00000362680,9606.ENSP00000363822,9606.ENSP00000365230,9606.ENSP00000381185,9606.ENSP00000384273,9606.ENSP00000398698,9606.ENSP00000401888,9606.ENSP00000451828	HMOX1,SERPINE1,TRAF2,IL1A,IL1B,NRP1,NOS3,GSK3B,SRC,AR,BCL2L1,BCL2,RELA,TNF,RAF1,AKT1
GO:0019438	Aromatic compound biosynthetic process	39	992	0.5	1	9.54e-09	9606.ENSP00000012443,9606.ENSP00000212015,9606.ENSP00000216037,9606.ENSP00000226574,9606.ENSP00000226730,9606.ENSP00000229795,9606.ENSP00000254066,9606.ENSP00000263025,9606.ENSP00000263321,9606.ENSP00000265421,9606.ENSP00000269305,9606.ENSP00000287820,9606.ENSP00000298556,9606.ENSP00000315644,9606.ENSP00000321584,9606.ENSP00000335153,9606.ENSP00000336790,9606.ENSP00000360609,9606.ENSP00000362344,…	PPP5C,SIRT1,XBP1,NFKB1,IL2,MAPK14,RARA,MAPK3,TYR,POLB,TP53,PPARG,HPRT1,TYMS,IMPDH2,HSP90AA1,ATF4,HSP90AB1,FPGS,SRC,AR,POLA1,PCNA,GART,TYRP1,SQSTM1,SLC11A2,AMPD3,RELA,CREB1,DHFR,ESR1,RXRA,PIK3R1,NR1H4,MC1R,ACLY,NOTCH1,SNCA
GO:0071322	Cellular response to carbohydrate stimulus	13	88	1.08	1.68	9.69e-09	9606.ENSP00000216037,9606.ENSP00000250378,9606.ENSP00000263967,9606.ENSP00000290866,9606.ENSP00000309591,9606.ENSP00000345083,9606.ENSP00000348416,9606.ENSP00000401445,9606.ENSP00000401888,9606.ENSP00000410402,9606.ENSP00000496129,9606.ENSP00000497069,9606.ENSP00000498610	XBP1,CMA1,PIK3CA,ACE,PRKACA,MAP2K3,TJP1,ERN1,RAF1,MAP2K4,PRKCB,IGF1R,SLC29A1
GO:0031099	Regeneration	16	154	0.92	1.52	9.99e-09	9606.ENSP00000216117,9606.ENSP00000219070,9606.ENSP00000227507,9606.ENSP00000287820,9606.ENSP00000290866,9606.ENSP00000304845,9606.ENSP00000308938,9606.ENSP00000315644,9606.ENSP00000360266,9606.ENSP00000362344,9606.ENSP00000368458,9606.ENSP00000381185,9606.ENSP00000385675,9606.ENSP00000396308,9606.ENSP00000398698,9606.ENSP00000498587	HMOX1,MMP2,CCND1,PPARG,ACE,UGT1A1,PLG,TYMS,JUN,FPGS,PCNA,BCL2,IL6,DHFR,TNF,NOTCH1
GO:0030099	Myeloid cell differentiation	20	263	0.79	1.36	1.03e-08	9606.ENSP00000212015,9606.ENSP00000229795,9606.ENSP00000260010,9606.ENSP00000282356,9606.ENSP00000284981,9606.ENSP00000286301,9606.ENSP00000287820,9606.ENSP00000304592,9606.ENSP00000311032,9606.ENSP00000330237,9606.ENSP00000351209,9606.ENSP00000351273,9606.ENSP00000360266,9606.ENSP00000361405,9606.ENSP00000362680,9606.ENSP00000378364,9606.ENSP00000387699,9606.ENSP00000398698,9606.ENSP00000428056,…	SIRT1,MAPK14,TLR2,CAMK4,APP,CSF1R,PPARG,FASN,CASP3,CASP9,EPHA2,CASP8,JUN,MMP9,SRC,SLC11A2,CREB1,TNF,PIK3R1,JAK3
GO:0045834	Positive regulation of lipid metabolic process	16	155	0.92	1.51	1.09e-08	9606.ENSP00000216037,9606.ENSP00000241256,9606.ENSP00000257290,9606.ENSP00000263339,9606.ENSP00000263341,9606.ENSP00000284981,9606.ENSP00000287820,9606.ENSP00000308541,9606.ENSP00000331602,9606.ENSP00000356438,9606.ENSP00000362680,9606.ENSP00000387699,9606.ENSP00000398698,9606.ENSP00000447149,9606.ENSP00000451828,9606.ENSP00000497069	XBP1,GHSR,PDGFRA,IL1A,IL1B,APP,PPARG,F2,PRKCD,PTGS2,SRC,CREB1,TNF,NR1H4,AKT1,IGF1R
GO:0030968	Endoplasmic reticulum unfolded protein response	11	54	1.22	1.8	1.12e-08	9606.ENSP00000216037,9606.ENSP00000227507,9606.ENSP00000256383,9606.ENSP00000307235,9606.ENSP00000324173,9606.ENSP00000336790,9606.ENSP00000356919,9606.ENSP00000360683,9606.ENSP00000380252,9606.ENSP00000401445,9606.ENSP00000448665	XBP1,CCND1,EIF2S1,EIF2AK3,HSPA5,ATF4,ATF6,PTPN1,NFE2L2,ERN1,DDIT3
GO:0051099	Positive regulation of binding	17	181	0.88	1.46	1.16e-08	9606.ENSP00000236826,9606.ENSP00000254066,9606.ENSP00000256383,9606.ENSP00000265171,9606.ENSP00000265371,9606.ENSP00000284981,9606.ENSP00000287820,9606.ENSP00000290866,9606.ENSP00000298910,9606.ENSP00000317272,9606.ENSP00000324806,9606.ENSP00000360609,9606.ENSP00000361405,9606.ENSP00000361423,9606.ENSP00000363641,9606.ENSP00000387662,9606.ENSP00000414303	MMP8,RARA,EIF2S1,EGF,NRP1,APP,PPARG,ACE,LRRK2,MET,GSK3B,HSP90AB1,MMP9,ABL1,TXN,GCG,BDNF
GO:0010675	Regulation of cellular carbohydrate metabolic process	16	158	0.91	1.49	1.4e-08	9606.ENSP00000212015,9606.ENSP00000269305,9606.ENSP00000303174,9606.ENSP00000303830,9606.ENSP00000304845,9606.ENSP00000324806,9606.ENSP00000343838,9606.ENSP00000346768,9606.ENSP00000362525,9606.ENSP00000362549,9606.ENSP00000362680,9606.ENSP00000376352,9606.ENSP00000378408,9606.ENSP00000387662,9606.ENSP00000451828,9606.ENSP00000500990	SIRT1,TP53,UGT1A6,INSR,UGT1A1,GSK3B,UGT1A10,UGT1A9,UGT1A7,UGT1A8,SRC,PDK1,GPT,GCG,AKT1,SNCA
GO:0097191	Extrinsic apoptotic signaling pathway	14	113	1	1.58	1.6e-08	9606.ENSP00000226730,9606.ENSP00000263339,9606.ENSP00000263341,9606.ENSP00000293288,9606.ENSP00000296795,9606.ENSP00000312664,9606.ENSP00000324806,9606.ENSP00000351273,9606.ENSP00000358327,9606.ENSP00000365230,9606.ENSP00000381185,9606.ENSP00000398698,9606.ENSP00000401888,9606.ENSP00000428056	IL2,IL1A,IL1B,BAX,TLR3,CASP2,GSK3B,CASP8,CASP7,BCL2L1,BCL2,TNF,RAF1,PIK3R1
GO:0000902	Cell morphogenesis	32	708	0.56	1.06	1.73e-08	9606.ENSP00000229795,9606.ENSP00000265371,9606.ENSP00000269571,9606.ENSP00000270142,9606.ENSP00000275493,9606.ENSP00000284981,9606.ENSP00000286301,9606.ENSP00000298556,9606.ENSP00000298910,9606.ENSP00000311032,9606.ENSP00000315011,9606.ENSP00000317272,9606.ENSP00000330237,9606.ENSP00000335153,9606.ENSP00000336790,9606.ENSP00000346671,9606.ENSP00000351209,9606.ENSP00000352798,9606.ENSP00000360609,…	MAPK14,NRP1,ERBB2,SOD1,EGFR,APP,CSF1R,HPRT1,LRRK2,CASP3,EDNRA,MET,CASP9,HSP90AA1,ATF4,FYN,EPHA2,COL18A1,HSP90AB1,ABL1,SRC,AR,HDAC6,SLC11A2,ITGA4,BCL2,CREB1,WEE1,BDNF,PIK3R1,IGF1R,NOTCH1
GO:0051770	Positive regulation of nitric-oxide synthase biosynthetic process	8	18	1.55	1.96	1.75e-08	9606.ENSP00000225831,9606.ENSP00000260010,9606.ENSP00000263923,9606.ENSP00000298910,9606.ENSP00000345083,9606.ENSP00000363089,9606.ENSP00000410402,9606.ENSP00000432511	CCL2,TLR2,KDR,LRRK2,MAP2K3,TLR4,MAP2K4,JAK3
GO:0007254	JNK cascade	11	57	1.19	1.74	1.84e-08	9606.ENSP00000226574,9606.ENSP00000263341,9606.ENSP00000296795,9606.ENSP00000298910,9606.ENSP00000363089,9606.ENSP00000378974,9606.ENSP00000394560,9606.ENSP00000398698,9606.ENSP00000410402,9606.ENSP00000479889,9606.ENSP00000498321	NFKB1,IL1B,TLR3,LRRK2,TLR4,MAPK8,MAPK9,TNF,MAP2K4,IRAK4,MYD88
GO:1903034	Regulation of response to wounding	16	162	0.9	1.46	1.94e-08	9606.ENSP00000053867,9606.ENSP00000216037,9606.ENSP00000223095,9606.ENSP00000224784,9606.ENSP00000257290,9606.ENSP00000280155,9606.ENSP00000297494,9606.ENSP00000308541,9606.ENSP00000308938,9606.ENSP00000331602,9606.ENSP00000334145,9606.ENSP00000347379,9606.ENSP00000363512,9606.ENSP00000380252,9606.ENSP00000398698,9606.ENSP00000497069	GRN,XBP1,SERPINE1,ACTA2,PDGFRA,ADRA2A,NOS3,F2,PLG,PRKCD,F3,OCLN,ALOX5,NFE2L2,TNF,IGF1R
GO:1901565	Organonitrogen compound catabolic process	41	1113	0.47	0.95	2e-08	9606.ENSP00000212015,9606.ENSP00000216037,9606.ENSP00000216117,9606.ENSP00000219070,9606.ENSP00000247668,9606.ENSP00000250378,9606.ENSP00000265162,9606.ENSP00000290866,9606.ENSP00000296754,9606.ENSP00000297494,9606.ENSP00000298556,9606.ENSP00000300060,9606.ENSP00000304845,9606.ENSP00000311032,9606.ENSP00000320318,9606.ENSP00000324173,9606.ENSP00000324806,9606.ENSP00000327251,9606.ENSP00000335153,…	SIRT1,XBP1,HMOX1,MMP2,TRAF2,CMA1,ENPEP,ACE,ERAP1,NOS3,HPRT1,ANPEP,UGT1A1,CASP3,NEU4,HSPA5,GSK3B,NOS2,HSP90AA1,FYN,CASP8,ATF6,FUCA1,HDAC6,XDH,CHEK2,SQSTM1,GPT,AMPD3,NFE2L2,ABCC1,RELA,CD44,ERAP2,MME,DDIT3,AKT1,MMP12,ELANE,ABCC2,NOTCH1
GO:0042742	Defense response to bacterium	21	306	0.74	1.28	2.07e-08	9606.ENSP00000223095,9606.ENSP00000225275,9606.ENSP00000260010,9606.ENSP00000261267,9606.ENSP00000262290,9606.ENSP00000263341,9606.ENSP00000263686,9606.ENSP00000284981,9606.ENSP00000296795,9606.ENSP00000308541,9606.ENSP00000327251,9606.ENSP00000331602,9606.ENSP00000351209,9606.ENSP00000363089,9606.ENSP00000364898,9606.ENSP00000385675,9606.ENSP00000398698,9606.ENSP00000401980,9606.ENSP00000447149,…	SERPINE1,MPO,TLR2,LYZ,LPO,IL1B,SELP,APP,TLR3,F2,NOS2,PRKCD,EPHA2,TLR4,SYK,IL6,TNF,MAVS,NR1H4,ELANE,MYD88
GO:0000904	Cell morphogenesis involved in differentiation	28	554	0.61	1.11	2.13e-08	9606.ENSP00000265371,9606.ENSP00000269571,9606.ENSP00000270142,9606.ENSP00000284981,9606.ENSP00000286301,9606.ENSP00000298556,9606.ENSP00000311032,9606.ENSP00000315011,9606.ENSP00000317272,9606.ENSP00000330237,9606.ENSP00000335153,9606.ENSP00000336790,9606.ENSP00000346671,9606.ENSP00000351209,9606.ENSP00000352798,9606.ENSP00000360609,9606.ENSP00000361423,9606.ENSP00000362680,9606.ENSP00000363822,…	NRP1,ERBB2,SOD1,APP,CSF1R,HPRT1,CASP3,EDNRA,MET,CASP9,HSP90AA1,ATF4,FYN,EPHA2,COL18A1,HSP90AB1,ABL1,SRC,AR,HDAC6,SLC11A2,ITGA4,BCL2,CREB1,BDNF,PIK3R1,IGF1R,NOTCH1
GO:0006935	Chemotaxis	27	516	0.63	1.13	2.14e-08	9606.ENSP00000215832,9606.ENSP00000225831,9606.ENSP00000229795,9606.ENSP00000257290,9606.ENSP00000263341,9606.ENSP00000265371,9606.ENSP00000269571,9606.ENSP00000284981,9606.ENSP00000286301,9606.ENSP00000306512,9606.ENSP00000315011,9606.ENSP00000317272,9606.ENSP00000331602,9606.ENSP00000332812,9606.ENSP00000346671,9606.ENSP00000351209,9606.ENSP00000363512,9606.ENSP00000364898,9606.ENSP00000379110,…	MAPK1,CCL2,MAPK14,PDGFRA,IL1B,NRP1,ERBB2,APP,CSF1R,CXCL8,EDNRA,MET,PRKCD,PTGDR2,FYN,EPHA2,ALOX5,SYK,CXCL1,ITGB2,ABCC1,IL6,BDNF,PIK3CG,FFAR2,SLC37A4,NOTCH1
GO:0046328	Regulation of JNK cascade	15	140	0.94	1.49	2.38e-08	9606.ENSP00000236826,9606.ENSP00000247668,9606.ENSP00000263339,9606.ENSP00000263341,9606.ENSP00000275493,9606.ENSP00000284981,9606.ENSP00000296795,9606.ENSP00000298573,9606.ENSP00000302967,9606.ENSP00000352833,9606.ENSP00000363089,9606.ENSP00000398698,9606.ENSP00000410402,9606.ENSP00000497069,9606.ENSP00000498321	MMP8,TRAF2,IL1A,IL1B,EGFR,APP,TLR3,DUSP16,HDAC3,PTPN22,TLR4,TNF,MAP2K4,IGF1R,MYD88
GO:0097746	Blood vessel diameter maintenance	15	140	0.94	1.49	2.38e-08	9606.ENSP00000219070,9606.ENSP00000224784,9606.ENSP00000226279,9606.ENSP00000270142,9606.ENSP00000280155,9606.ENSP00000290866,9606.ENSP00000297494,9606.ENSP00000315011,9606.ENSP00000356438,9606.ENSP00000361423,9606.ENSP00000371554,9606.ENSP00000389326,9606.ENSP00000389414,9606.ENSP00000398698,9606.ENSP00000446252	MMP2,ACTA2,CD38,SOD1,ADRA2A,ACE,NOS3,EDNRA,PTGS2,ABL1,SOD3,ACE2,TBXAS1,TNF,SOD2
GO:0001678	Cellular glucose homeostasis	13	96	1.04	1.58	2.45e-08	9606.ENSP00000212015,9606.ENSP00000216037,9606.ENSP00000250378,9606.ENSP00000263967,9606.ENSP00000290866,9606.ENSP00000309591,9606.ENSP00000348416,9606.ENSP00000401445,9606.ENSP00000401888,9606.ENSP00000428056,9606.ENSP00000447149,9606.ENSP00000497069,9606.ENSP00000498610	SIRT1,XBP1,CMA1,PIK3CA,ACE,PRKACA,TJP1,ERN1,RAF1,PIK3R1,NR1H4,IGF1R,SLC29A1
GO:0009746	Response to hexose	15	141	0.93	1.48	2.58e-08	9606.ENSP00000216037,9606.ENSP00000228872,9606.ENSP00000250378,9606.ENSP00000263967,9606.ENSP00000290866,9606.ENSP00000309591,9606.ENSP00000311032,9606.ENSP00000348416,9606.ENSP00000356438,9606.ENSP00000401445,9606.ENSP00000401888,9606.ENSP00000476176,9606.ENSP00000497069,9606.ENSP00000497642,9606.ENSP00000498610	XBP1,CDKN1B,CMA1,PIK3CA,ACE,PRKACA,CASP3,TJP1,PTGS2,ERN1,RAF1,SLC37A4,IGF1R,LPL,SLC29A1
GO:0043254	Regulation of protein-containing complex assembly	24	413	0.67	1.18	2.79e-08	9606.ENSP00000228872,9606.ENSP00000247668,9606.ENSP00000263686,9606.ENSP00000269305,9606.ENSP00000293288,9606.ENSP00000317272,9606.ENSP00000322788,9606.ENSP00000324173,9606.ENSP00000324806,9606.ENSP00000331602,9606.ENSP00000335153,9606.ENSP00000340373,9606.ENSP00000347379,9606.ENSP00000361423,9606.ENSP00000362680,9606.ENSP00000363089,9606.ENSP00000364898,9606.ENSP00000365804,9606.ENSP00000394560,…	CDKN1B,TRAF2,SELP,TP53,BAX,MET,MMP1,HSPA5,GSK3B,PRKCD,HSP90AA1,DYRK1A,OCLN,ABL1,SRC,TLR4,SYK,HDAC6,MAPK9,TNF,RAF1,ESR1,MYD88,SNCA
GO:1905952	Regulation of lipid localization	16	167	0.89	1.43	2.84e-08	9606.ENSP00000212015,9606.ENSP00000216797,9606.ENSP00000223136,9606.ENSP00000226574,9606.ENSP00000263339,9606.ENSP00000263341,9606.ENSP00000265171,9606.ENSP00000287820,9606.ENSP00000331602,9606.ENSP00000364898,9606.ENSP00000379683,9606.ENSP00000385675,9606.ENSP00000398698,9606.ENSP00000419692,9606.ENSP00000451828,9606.ENSP00000497642	SIRT1,NFKBIA,FIS1,NFKB1,IL1A,IL1B,EGF,PPARG,PRKCD,SYK,CYP19A1,IL6,TNF,RXRA,AKT1,LPL
GO:0090398	Cellular senescence	11	60	1.17	1.68	2.89e-08	9606.ENSP00000212015,9606.ENSP00000228872,9606.ENSP00000229795,9606.ENSP00000269305,9606.ENSP00000331602,9606.ENSP00000345083,9606.ENSP00000361423,9606.ENSP00000378974,9606.ENSP00000394560,9606.ENSP00000410402,9606.ENSP00000497069	SIRT1,CDKN1B,MAPK14,TP53,PRKCD,MAP2K3,ABL1,MAPK8,MAPK9,MAP2K4,IGF1R
GO:1901360	Organic cyclic compound metabolic process	78	3181	0.3	0.73	3.08e-08	9606.ENSP00000012443,9606.ENSP00000212015,9606.ENSP00000215832,9606.ENSP00000216037,9606.ENSP00000216117,9606.ENSP00000226574,9606.ENSP00000226730,9606.ENSP00000229795,9606.ENSP00000241052,9606.ENSP00000254066,9606.ENSP00000256999,9606.ENSP00000257290,9606.ENSP00000263025,9606.ENSP00000263321,9606.ENSP00000265421,9606.ENSP00000269305,9606.ENSP00000280155,9606.ENSP00000284981,9606.ENSP00000285930,…	PPP5C,SIRT1,MAPK1,XBP1,HMOX1,NFKB1,IL2,MAPK14,CAT,RARA,FOLH1,PDGFRA,MAPK3,TYR,POLB,TP53,ADRA2A,APP,AKR1B1,PPARG,HMGCR,HPRT1,LRRK2,MGMT,UGT1A1,PRKACA,EDNRA,TYMS,NQO1,UGT2B17,IMPDH2,HSP90AA1,ATF4,EPHA2,AKR1B10,HSP90AB1,ABL1,FPGS,UGT1A7,UGT1A8,SRC,ALOX5,AR,POLA1,PCNA,XDH,AKR1C3,AKR1C2,GART,CHEK2,TYRP1,SQSTM1,SLC11A2,CYP19A1,AMPD3,NFE2L2,BCL2,ABCC1,RELA,CREB1,CHEK1,CDC7,DHFR,ERN1,ESR1,MME,RXRA,PIK3R1…
GO:0045596	Negative regulation of cell differentiation	31	685	0.56	1.04	3.09e-08	9606.ENSP00000212015,9606.ENSP00000215832,9606.ENSP00000216037,9606.ENSP00000216797,9606.ENSP00000226730,9606.ENSP00000227507,9606.ENSP00000254066,9606.ENSP00000263339,9606.ENSP00000263341,9606.ENSP00000265371,9606.ENSP00000269305,9606.ENSP00000269571,9606.ENSP00000275493,9606.ENSP00000284981,9606.ENSP00000287820,9606.ENSP00000296795,9606.ENSP00000308541,9606.ENSP00000324806,9606.ENSP00000361405,…	SIRT1,MAPK1,XBP1,NFKBIA,IL2,CCND1,RARA,IL1A,IL1B,NRP1,TP53,ERBB2,EGFR,APP,PPARG,TLR3,F2,GSK3B,MMP9,TLR4,XDH,NFE2L2,IL6,TNF,BDNF,EIF4E,PIK3R1,JAK3,SOD2,DDIT3,NOTCH1
GO:0051384	Response to glucocorticoid	15	144	0.92	1.45	3.32e-08	9606.ENSP00000227507,9606.ENSP00000241256,9606.ENSP00000263967,9606.ENSP00000290866,9606.ENSP00000304845,9606.ENSP00000311032,9606.ENSP00000315644,9606.ENSP00000330237,9606.ENSP00000356438,9606.ENSP00000368458,9606.ENSP00000381185,9606.ENSP00000385675,9606.ENSP00000398698,9606.ENSP00000425561,9606.ENSP00000497069	CCND1,GHSR,PIK3CA,ACE,UGT1A1,CASP3,TYMS,CASP9,PTGS2,PCNA,BCL2,IL6,TNF,EIF4E,IGF1R
GO:1904705	Regulation of vascular associated smooth muscle cell proliferation	11	61	1.16	1.67	3.35e-08	9606.ENSP00000216037,9606.ENSP00000216117,9606.ENSP00000219070,9606.ENSP00000228872,9606.ENSP00000287820,9606.ENSP00000360266,9606.ENSP00000361405,9606.ENSP00000362680,9606.ENSP00000398698,9606.ENSP00000401445,9606.ENSP00000446252	XBP1,HMOX1,MMP2,CDKN1B,PPARG,JUN,MMP9,SRC,TNF,ERN1,SOD2
GO:0034620	Cellular response to unfolded protein	12	79	1.09	1.61	3.35e-08	9606.ENSP00000216037,9606.ENSP00000227507,9606.ENSP00000256383,9606.ENSP00000293288,9606.ENSP00000307235,9606.ENSP00000324173,9606.ENSP00000336790,9606.ENSP00000356919,9606.ENSP00000360683,9606.ENSP00000380252,9606.ENSP00000401445,9606.ENSP00000448665	XBP1,CCND1,EIF2S1,BAX,EIF2AK3,HSPA5,ATF4,ATF6,PTPN1,NFE2L2,ERN1,DDIT3
GO:0035967	Cellular response to topologically incorrect protein	13	99	1.03	1.55	3.37e-08	9606.ENSP00000216037,9606.ENSP00000227507,9606.ENSP00000256383,9606.ENSP00000293288,9606.ENSP00000307235,9606.ENSP00000324173,9606.ENSP00000336790,9606.ENSP00000356919,9606.ENSP00000360683,9606.ENSP00000365804,9606.ENSP00000380252,9606.ENSP00000401445,9606.ENSP00000448665	XBP1,CCND1,EIF2S1,BAX,EIF2AK3,HSPA5,ATF4,ATF6,PTPN1,HDAC6,NFE2L2,ERN1,DDIT3
GO:0044057	Regulation of system process	28	567	0.6	1.09	3.37e-08	9606.ENSP00000219070,9606.ENSP00000226279,9606.ENSP00000226730,9606.ENSP00000241256,9606.ENSP00000241356,9606.ENSP00000263339,9606.ENSP00000265052,9606.ENSP00000270142,9606.ENSP00000280155,9606.ENSP00000284981,9606.ENSP00000287820,9606.ENSP00000290866,9606.ENSP00000297494,9606.ENSP00000298910,9606.ENSP00000307235,9606.ENSP00000309591,9606.ENSP00000315011,9606.ENSP00000335153,9606.ENSP00000356438,…	MMP2,CD38,IL2,GHSR,ADORA3,IL1A,MGLL,SOD1,ADRA2A,APP,PPARG,ACE,NOS3,LRRK2,EIF2AK3,PRKACA,EDNRA,HSP90AA1,PTGS2,ABL1,SRC,CYP19A1,ACE2,TBXAS1,TNF,PRKCA,PIK3CG,NOTCH1
GO:0007565	Female pregnancy	16	170	0.88	1.4	3.55e-08	9606.ENSP00000219070,9606.ENSP00000226279,9606.ENSP00000241256,9606.ENSP00000254066,9606.ENSP00000263341,9606.ENSP00000270142,9606.ENSP00000280155,9606.ENSP00000290866,9606.ENSP00000325120,9606.ENSP00000356438,9606.ENSP00000361405,9606.ENSP00000363822,9606.ENSP00000381185,9606.ENSP00000389326,9606.ENSP00000405330,9606.ENSP00000451828	MMP2,CD38,GHSR,RARA,IL1B,SOD1,ADRA2A,ACE,PGR,PTGS2,MMP9,AR,BCL2,ACE2,ESR1,AKT1
GO:1903202	Negative regulation of oxidative stress-induced cell death	10	46	1.24	1.71	3.91e-08	9606.ENSP00000212015,9606.ENSP00000248553,9606.ENSP00000298910,9606.ENSP00000317272,9606.ENSP00000336790,9606.ENSP00000346671,9606.ENSP00000363641,9606.ENSP00000380252,9606.ENSP00000446252,9606.ENSP00000451828	SIRT1,HSPB1,LRRK2,MET,ATF4,FYN,TXN,NFE2L2,SOD2,AKT1
GO:0050920	Regulation of chemotaxis	18	227	0.81	1.32	4.1e-08	9606.ENSP00000215832,9606.ENSP00000223095,9606.ENSP00000225831,9606.ENSP00000248553,9606.ENSP00000257290,9606.ENSP00000263025,9606.ENSP00000263923,9606.ENSP00000265371,9606.ENSP00000284981,9606.ENSP00000286301,9606.ENSP00000306512,9606.ENSP00000317272,9606.ENSP00000334145,9606.ENSP00000364635,9606.ENSP00000379683,9606.ENSP00000385675,9606.ENSP00000466090,9606.ENSP00000498587	MAPK1,SERPINE1,CCL2,HSPB1,PDGFRA,MAPK3,KDR,NRP1,APP,CSF1R,CXCL8,MET,F3,PADI2,CYP19A1,IL6,ELANE,NOTCH1
GO:0050728	Negative regulation of inflammatory response	15	147	0.92	1.43	4.24e-08	9606.ENSP00000053867,9606.ENSP00000226574,9606.ENSP00000226730,9606.ENSP00000229795,9606.ENSP00000241256,9606.ENSP00000270142,9606.ENSP00000287820,9606.ENSP00000331602,9606.ENSP00000346671,9606.ENSP00000362680,9606.ENSP00000363512,9606.ENSP00000364898,9606.ENSP00000379683,9606.ENSP00000447149,9606.ENSP00000466090	GRN,NFKB1,IL2,MAPK14,GHSR,SOD1,PPARG,PRKCD,FYN,SRC,ALOX5,SYK,CYP19A1,NR1H4,ELANE
GO:0002768	Immune response-regulating cell surface receptor signaling pathway	18	228	0.8	1.31	4.36e-08	9606.ENSP00000215832,9606.ENSP00000226279,9606.ENSP00000263967,9606.ENSP00000293288,9606.ENSP00000331602,9606.ENSP00000346671,9606.ENSP00000352833,9606.ENSP00000361423,9606.ENSP00000362680,9606.ENSP00000364898,9606.ENSP00000378974,9606.ENSP00000381185,9606.ENSP00000394560,9606.ENSP00000410402,9606.ENSP00000430684,9606.ENSP00000473159,9606.ENSP00000477713,9606.ENSP00000496129	MAPK1,CD38,PIK3CA,BAX,PRKCD,FYN,PTPN22,ABL1,SRC,SYK,MAPK8,BCL2,MAPK9,MAP2K4,IKBKB,FFAR2,LCK,PRKCB
GO:0010042	Response to manganese ion	8	21	1.49	1.84	4.4e-08	9606.ENSP00000256383,9606.ENSP00000284981,9606.ENSP00000298910,9606.ENSP00000307235,9606.ENSP00000324173,9606.ENSP00000336790,9606.ENSP00000356438,9606.ENSP00000446252	EIF2S1,APP,LRRK2,EIF2AK3,HSPA5,ATF4,PTGS2,SOD2
GO:0006355	Regulation of transcription, DNA-templated	82	3460	0.28	0.71	4.52e-08	9606.ENSP00000212015,9606.ENSP00000216037,9606.ENSP00000216117,9606.ENSP00000216797,9606.ENSP00000225964,9606.ENSP00000226279,9606.ENSP00000226574,9606.ENSP00000226730,9606.ENSP00000227507,9606.ENSP00000228872,9606.ENSP00000229795,9606.ENSP00000241052,9606.ENSP00000241356,9606.ENSP00000247668,9606.ENSP00000254066,9606.ENSP00000257904,9606.ENSP00000260010,9606.ENSP00000261769,9606.ENSP00000263025,…	SIRT1,XBP1,HMOX1,NFKBIA,COL1A1,CD38,NFKB1,IL2,CCND1,CDKN1B,MAPK14,CAT,ADORA3,TRAF2,RARA,CDK4,TLR2,CDH1,MAPK3,IL1A,IL1B,EGF,TP53,ERBB2,EGFR,CAMK4,APP,PPARG,TLR3,HDAC3,INSR,EIF2AK3,MET,HSPA5,PGR,ATF4,DYRK1A,ESR2,MAP2K3,ATF6,JUN,ABL1,HDAC1,SRC,TLR4,TXN,AR,SYK,HDAC6,PCNA,CHEK2,SQSTM1,MAPK8,NFE2L2,ITGB2,RELA,IL6,KDM3A,CREB1,CHEK1,MAPK9,TNF,RAF1,MAVS,ESR1,RXRA,PIK3R1,HDAC2,IKBKB,SOD2,NR1H4,DDIT3,MC1R,A…
GO:0070997	Neuron death	13	102	1.01	1.52	4.58e-08	9606.ENSP00000265421,9606.ENSP00000269305,9606.ENSP00000284981,9606.ENSP00000293288,9606.ENSP00000298910,9606.ENSP00000311032,9606.ENSP00000324173,9606.ENSP00000330237,9606.ENSP00000358327,9606.ENSP00000361423,9606.ENSP00000365230,9606.ENSP00000381185,9606.ENSP00000500990	POLB,TP53,APP,BAX,LRRK2,CASP3,HSPA5,CASP9,CASP7,ABL1,BCL2L1,BCL2,SNCA
GO:0030522	Intracellular receptor signaling pathway	15	148	0.91	1.42	4.58e-08	9606.ENSP00000216797,9606.ENSP00000254066,9606.ENSP00000287820,9606.ENSP00000325120,9606.ENSP00000343925,9606.ENSP00000362680,9606.ENSP00000363089,9606.ENSP00000363822,9606.ENSP00000364635,9606.ENSP00000384273,9606.ENSP00000386660,9606.ENSP00000405330,9606.ENSP00000419692,9606.ENSP00000447149,9606.ENSP00000471896	NFKBIA,RARA,PPARG,PGR,ESR2,SRC,TLR4,AR,PADI2,RELA,KDM3A,ESR1,RXRA,NR1H4,IRF3
GO:0044255	Cellular lipid metabolic process	36	918	0.5	0.96	4.9e-08	9606.ENSP00000212015,9606.ENSP00000216037,9606.ENSP00000229795,9606.ENSP00000241052,9606.ENSP00000263967,9606.ENSP00000265052,9606.ENSP00000285930,9606.ENSP00000286301,9606.ENSP00000287820,9606.ENSP00000287936,9606.ENSP00000293288,9606.ENSP00000304592,9606.ENSP00000304845,9606.ENSP00000320318,9606.ENSP00000335620,9606.ENSP00000346103,9606.ENSP00000346768,9606.ENSP00000352584,9606.ENSP00000354612,…	SIRT1,XBP1,MAPK14,CAT,PIK3CA,MGLL,AKR1B1,CSF1R,PPARG,HMGCR,BAX,FASN,UGT1A1,NEU4,GSTA1,GPX4,UGT1A9,AKR1B10,PTGS1,PTGS2,UGT1A7,UGT1A8,ALOX5,FUCA1,PRKD3,AKR1C3,AKR1C2,TYRP1,TBXAS1,PIK3CG,PIK3R1,CYP2E1,ACLY,SLC37A4,LPL,SNCA
GO:0071356	Cellular response to tumor necrosis factor	16	175	0.87	1.37	5.1e-08	9606.ENSP00000212015,9606.ENSP00000215832,9606.ENSP00000216797,9606.ENSP00000225831,9606.ENSP00000225964,9606.ENSP00000226574,9606.ENSP00000229795,9606.ENSP00000247668,9606.ENSP00000263025,9606.ENSP00000269305,9606.ENSP00000306512,9606.ENSP00000380252,9606.ENSP00000384273,9606.ENSP00000398698,9606.ENSP00000430684,9606.ENSP00000451828	SIRT1,MAPK1,NFKBIA,CCL2,COL1A1,NFKB1,MAPK14,TRAF2,MAPK3,TP53,CXCL8,NFE2L2,RELA,TNF,IKBKB,AKT1
GO:0002274	Myeloid leukocyte activation	15	150	0.91	1.41	5.36e-08	9606.ENSP00000053867,9606.ENSP00000260010,9606.ENSP00000282356,9606.ENSP00000284981,9606.ENSP00000296795,9606.ENSP00000306512,9606.ENSP00000331602,9606.ENSP00000360266,9606.ENSP00000363089,9606.ENSP00000364898,9606.ENSP00000380948,9606.ENSP00000398698,9606.ENSP00000419260,9606.ENSP00000498321,9606.ENSP00000500990	GRN,TLR2,CAMK4,APP,TLR3,CXCL8,PRKCD,JUN,TLR4,SYK,ITGB2,TNF,PIK3CG,MYD88,SNCA
GO:0006631	Fatty acid metabolic process	21	325	0.72	1.21	5.36e-08	9606.ENSP00000216037,9606.ENSP00000229795,9606.ENSP00000265052,9606.ENSP00000285930,9606.ENSP00000287820,9606.ENSP00000304592,9606.ENSP00000335620,9606.ENSP00000346103,9606.ENSP00000354612,9606.ENSP00000356438,9606.ENSP00000362525,9606.ENSP00000362549,9606.ENSP00000363512,9606.ENSP00000369927,9606.ENSP00000370129,9606.ENSP00000373570,9606.ENSP00000389414,9606.ENSP00000440689,9606.ENSP00000466259,…	XBP1,MAPK14,MGLL,AKR1B1,PPARG,FASN,GSTA1,GPX4,PTGS1,PTGS2,UGT1A7,UGT1A8,ALOX5,AKR1C3,AKR1C2,TYRP1,TBXAS1,CYP2E1,ACLY,LPL,SNCA
GO:0022602	Ovulation cycle process	10	48	1.23	1.67	5.45e-08	9606.ENSP00000212015,9606.ENSP00000219070,9606.ENSP00000257290,9606.ENSP00000297494,9606.ENSP00000311032,9606.ENSP00000312664,9606.ENSP00000324173,9606.ENSP00000325120,9606.ENSP00000362680,9606.ENSP00000405330	SIRT1,MMP2,PDGFRA,NOS3,CASP3,CASP2,HSPA5,PGR,SRC,ESR1
GO:0035094	Response to nicotine	10	48	1.23	1.67	5.45e-08	9606.ENSP00000215832,9606.ENSP00000216117,9606.ENSP00000219070,9606.ENSP00000226574,9606.ENSP00000311032,9606.ENSP00000381185,9606.ENSP00000384273,9606.ENSP00000398698,9606.ENSP00000430432,9606.ENSP00000497069	MAPK1,HMOX1,MMP2,NFKB1,CASP3,BCL2,RELA,TNF,HDAC2,IGF1R
GO:0062014	Negative regulation of small molecule metabolic process	13	104	1	1.5	5.59e-08	9606.ENSP00000212015,9606.ENSP00000223136,9606.ENSP00000226574,9606.ENSP00000269305,9606.ENSP00000270142,9606.ENSP00000303174,9606.ENSP00000304845,9606.ENSP00000343838,9606.ENSP00000346768,9606.ENSP00000362525,9606.ENSP00000362549,9606.ENSP00000369927,9606.ENSP00000451828	SIRT1,FIS1,NFKB1,TP53,SOD1,UGT1A6,UGT1A1,UGT1A10,UGT1A9,UGT1A7,UGT1A8,AKR1C3,AKT1
GO:0001933	Negative regulation of protein phosphorylation	21	326	0.72	1.2	5.59e-08	9606.ENSP00000212015,9606.ENSP00000216037,9606.ENSP00000226730,9606.ENSP00000228872,9606.ENSP00000248553,9606.ENSP00000263341,9606.ENSP00000287820,9606.ENSP00000287936,9606.ENSP00000293288,9606.ENSP00000298573,9606.ENSP00000298910,9606.ENSP00000311032,9606.ENSP00000331602,9606.ENSP00000347379,9606.ENSP00000352833,9606.ENSP00000360266,9606.ENSP00000360683,9606.ENSP00000361423,9606.ENSP00000368727,…	SIRT1,XBP1,IL2,CDKN1B,HSPB1,IL1B,PPARG,HMGCR,BAX,DUSP16,LRRK2,CASP3,PRKCD,OCLN,PTPN22,JUN,PTPN1,ABL1,XDH,AKT1,SNCA
GO:0002269	Leukocyte activation involved in inflammatory response	9	34	1.33	1.73	5.78e-08	9606.ENSP00000053867,9606.ENSP00000260010,9606.ENSP00000284981,9606.ENSP00000296795,9606.ENSP00000360266,9606.ENSP00000380948,9606.ENSP00000398698,9606.ENSP00000498321,9606.ENSP00000500990	GRN,TLR2,APP,TLR3,JUN,ITGB2,TNF,MYD88,SNCA
GO:0034405	Response to fluid shear stress	9	34	1.33	1.73	5.78e-08	9606.ENSP00000216037,9606.ENSP00000219070,9606.ENSP00000290866,9606.ENSP00000297494,9606.ENSP00000302967,9606.ENSP00000356438,9606.ENSP00000362680,9606.ENSP00000380252,9606.ENSP00000451828	XBP1,MMP2,ACE,NOS3,HDAC3,PTGS2,SRC,NFE2L2,AKT1
GO:0032868	Response to insulin	17	205	0.83	1.32	6.11e-08	9606.ENSP00000212015,9606.ENSP00000216037,9606.ENSP00000229795,9606.ENSP00000241052,9606.ENSP00000241256,9606.ENSP00000257904,9606.ENSP00000260010,9606.ENSP00000263967,9606.ENSP00000287820,9606.ENSP00000303830,9606.ENSP00000324806,9606.ENSP00000360683,9606.ENSP00000362680,9606.ENSP00000378408,9606.ENSP00000428056,9606.ENSP00000451828,9606.ENSP00000497069	SIRT1,XBP1,MAPK14,CAT,GHSR,CDK4,TLR2,PIK3CA,PPARG,INSR,GSK3B,PTPN1,SRC,GPT,PIK3R1,AKT1,IGF1R
GO:0034762	Regulation of transmembrane transport	28	587	0.59	1.05	6.69e-08	9606.ENSP00000225831,9606.ENSP00000229795,9606.ENSP00000263341,9606.ENSP00000280155,9606.ENSP00000284981,9606.ENSP00000285379,9606.ENSP00000290866,9606.ENSP00000293288,9606.ENSP00000303830,9606.ENSP00000308541,9606.ENSP00000309591,9606.ENSP00000315011,9606.ENSP00000346671,9606.ENSP00000347379,9606.ENSP00000352833,9606.ENSP00000358784,9606.ENSP00000361405,9606.ENSP00000361423,9606.ENSP00000380252,…	CCL2,MAPK14,IL1B,ADRA2A,APP,CA2,ACE,BAX,INSR,F2,PRKACA,EDNRA,FYN,OCLN,PTPN22,KCNA3,MMP9,ABL1,NFE2L2,BCL2,ACE2,TNF,PIK3CG,PIK3R1,AKT1,ABCB1,PRKCB,SNCA
GO:0010821	Regulation of mitochondrion organization	15	153	0.9	1.39	6.75e-08	9606.ENSP00000223136,9606.ENSP00000263923,9606.ENSP00000265164,9606.ENSP00000269305,9606.ENSP00000284981,9606.ENSP00000287820,9606.ENSP00000293288,9606.ENSP00000298910,9606.ENSP00000324806,9606.ENSP00000361405,9606.ENSP00000365230,9606.ENSP00000365804,9606.ENSP00000374455,9606.ENSP00000378974,9606.ENSP00000451828	FIS1,KDR,CASP6,TP53,APP,PPARG,BAX,LRRK2,GSK3B,MMP9,BCL2L1,HDAC6,SQSTM1,MAPK8,AKT1
GO:0040008	Regulation of growth	30	671	0.56	1.01	7.25e-08	9606.ENSP00000212015,9606.ENSP00000216037,9606.ENSP00000217244,9606.ENSP00000226279,9606.ENSP00000226730,9606.ENSP00000228872,9606.ENSP00000229795,9606.ENSP00000241256,9606.ENSP00000257904,9606.ENSP00000263967,9606.ENSP00000265371,9606.ENSP00000269305,9606.ENSP00000269571,9606.ENSP00000270142,9606.ENSP00000275493,9606.ENSP00000284981,9606.ENSP00000287820,9606.ENSP00000303830,9606.ENSP00000308208,…	SIRT1,XBP1,CSNK2A1,CD38,IL2,CDKN1B,MAPK14,GHSR,CDK4,PIK3CA,NRP1,TP53,ERBB2,SOD1,EGFR,APP,PPARG,INSR,MMP14,F2,GSK3B,ESR2,ABL1,AR,BCL2L1,BCL2,CREB1,BDNF,AKT1,NOTCH1
GO:0042445	Hormone metabolic process	17	208	0.82	1.3	7.44e-08	9606.ENSP00000250378,9606.ENSP00000257290,9606.ENSP00000265162,9606.ENSP00000285930,9606.ENSP00000290866,9606.ENSP00000304845,9606.ENSP00000320401,9606.ENSP00000346768,9606.ENSP00000352584,9606.ENSP00000362525,9606.ENSP00000362549,9606.ENSP00000369927,9606.ENSP00000370129,9606.ENSP00000379683,9606.ENSP00000389326,9606.ENSP00000405330,9606.ENSP00000418525	CMA1,PDGFRA,ENPEP,AKR1B1,ACE,UGT1A1,UGT2B17,UGT1A9,AKR1B10,UGT1A7,UGT1A8,AKR1C3,AKR1C2,CYP19A1,ACE2,ESR1,MME
GO:0031100	Animal organ regeneration	11	67	1.12	1.57	7.61e-08	9606.ENSP00000216117,9606.ENSP00000227507,9606.ENSP00000287820,9606.ENSP00000290866,9606.ENSP00000304845,9606.ENSP00000315644,9606.ENSP00000362344,9606.ENSP00000368458,9606.ENSP00000385675,9606.ENSP00000398698,9606.ENSP00000498587	HMOX1,CCND1,PPARG,ACE,UGT1A1,TYMS,FPGS,PCNA,IL6,TNF,NOTCH1
GO:0061041	Regulation of wound healing	14	130	0.94	1.42	7.63e-08	9606.ENSP00000216037,9606.ENSP00000223095,9606.ENSP00000224784,9606.ENSP00000257290,9606.ENSP00000280155,9606.ENSP00000297494,9606.ENSP00000308541,9606.ENSP00000308938,9606.ENSP00000331602,9606.ENSP00000334145,9606.ENSP00000347379,9606.ENSP00000363512,9606.ENSP00000380252,9606.ENSP00000398698	XBP1,SERPINE1,ACTA2,PDGFRA,ADRA2A,NOS3,F2,PLG,PRKCD,F3,OCLN,ALOX5,NFE2L2,TNF
GO:0009896	Positive regulation of catabolic process	26	513	0.61	1.07	7.78e-08	9606.ENSP00000212015,9606.ENSP00000216037,9606.ENSP00000216117,9606.ENSP00000217244,9606.ENSP00000228872,9606.ENSP00000263025,9606.ENSP00000263341,9606.ENSP00000263923,9606.ENSP00000265171,9606.ENSP00000280155,9606.ENSP00000284981,9606.ENSP00000293288,9606.ENSP00000298910,9606.ENSP00000303830,9606.ENSP00000311032,9606.ENSP00000324806,9606.ENSP00000331602,9606.ENSP00000335153,9606.ENSP00000356919,…	SIRT1,XBP1,HMOX1,CSNK2A1,CDKN1B,MAPK3,IL1B,KDR,EGF,ADRA2A,APP,BAX,LRRK2,INSR,CASP3,GSK3B,PRKCD,HSP90AA1,ATF6,PTPN1,NFE2L2,IL6,MAPK9,TNF,AKT1,SNCA
GO:0045088	Regulation of innate immune response	18	238	0.79	1.26	7.84e-08	9606.ENSP00000053867,9606.ENSP00000265164,9606.ENSP00000287820,9606.ENSP00000296754,9606.ENSP00000335153,9606.ENSP00000346671,9606.ENSP00000351273,9606.ENSP00000352833,9606.ENSP00000360683,9606.ENSP00000362680,9606.ENSP00000363089,9606.ENSP00000364898,9606.ENSP00000380252,9606.ENSP00000401980,9606.ENSP00000430684,9606.ENSP00000458585,9606.ENSP00000471896,9606.ENSP00000473159	GRN,CASP6,PPARG,ERAP1,HSP90AA1,FYN,CASP8,PTPN22,PTPN1,SRC,TLR4,SYK,NFE2L2,MAVS,IKBKB,MMP12,IRF3,FFAR2
GO:0038093	Fc receptor signaling pathway	10	51	1.2	1.62	8.88e-08	9606.ENSP00000331602,9606.ENSP00000346671,9606.ENSP00000361423,9606.ENSP00000362680,9606.ENSP00000364898,9606.ENSP00000378974,9606.ENSP00000394560,9606.ENSP00000410402,9606.ENSP00000430684,9606.ENSP00000477713	PRKCD,FYN,ABL1,SRC,SYK,MAPK8,MAPK9,MAP2K4,IKBKB,LCK
GO:0002253	Activation of immune response	19	271	0.75	1.22	9.04e-08	9606.ENSP00000215832,9606.ENSP00000226279,9606.ENSP00000263967,9606.ENSP00000265164,9606.ENSP00000293288,9606.ENSP00000331602,9606.ENSP00000335153,9606.ENSP00000346671,9606.ENSP00000352833,9606.ENSP00000361423,9606.ENSP00000362680,9606.ENSP00000363089,9606.ENSP00000364898,9606.ENSP00000381185,9606.ENSP00000401980,9606.ENSP00000430684,9606.ENSP00000473159,9606.ENSP00000477713,9606.ENSP00000496129	MAPK1,CD38,PIK3CA,CASP6,BAX,PRKCD,HSP90AA1,FYN,PTPN22,ABL1,SRC,TLR4,SYK,BCL2,MAVS,IKBKB,FFAR2,LCK,PRKCB
GO:0051251	Positive regulation of lymphocyte activation	21	336	0.7	1.17	9.05e-08	9606.ENSP00000216037,9606.ENSP00000225831,9606.ENSP00000226279,9606.ENSP00000226730,9606.ENSP00000254066,9606.ENSP00000263339,9606.ENSP00000263341,9606.ENSP00000263967,9606.ENSP00000308208,9606.ENSP00000346671,9606.ENSP00000352833,9606.ENSP00000361423,9606.ENSP00000362680,9606.ENSP00000363089,9606.ENSP00000364898,9606.ENSP00000381185,9606.ENSP00000385675,9606.ENSP00000432511,9606.ENSP00000451828,…	XBP1,CCL2,CD38,IL2,RARA,IL1A,IL1B,PIK3CA,MMP14,FYN,PTPN22,ABL1,SRC,TLR4,SYK,BCL2,IL6,JAK3,AKT1,LCK,MYD88
GO:0007417	Central nervous system development	38	1035	0.47	0.91	9.08e-08	9606.ENSP00000053867,9606.ENSP00000215832,9606.ENSP00000250378,9606.ENSP00000254066,9606.ENSP00000260010,9606.ENSP00000261769,9606.ENSP00000263025,9606.ENSP00000263341,9606.ENSP00000265171,9606.ENSP00000265371,9606.ENSP00000269305,9606.ENSP00000269571,9606.ENSP00000275493,9606.ENSP00000284981,9606.ENSP00000286301,9606.ENSP00000290866,9606.ENSP00000293288,9606.ENSP00000298556,9606.ENSP00000298910,…	GRN,MAPK1,CMA1,RARA,TLR2,CDH1,MAPK3,IL1B,EGF,NRP1,TP53,ERBB2,EGFR,APP,CSF1R,ACE,BAX,HPRT1,LRRK2,CASP3,CASP2,HSPA5,GSK3B,HSP90AA1,FYN,HSP90AB1,ABL1,FPGS,HDAC1,SRC,TLR4,PADI2,GART,BCL2,CREB1,TNF,IGF1R,NOTCH1
GO:0048699	Generation of neurons	40	1131	0.46	0.89	9.22e-08	9606.ENSP00000216037,9606.ENSP00000219070,9606.ENSP00000227507,9606.ENSP00000261769,9606.ENSP00000265371,9606.ENSP00000269305,9606.ENSP00000269571,9606.ENSP00000270142,9606.ENSP00000284981,9606.ENSP00000286301,9606.ENSP00000293288,9606.ENSP00000298556,9606.ENSP00000298910,9606.ENSP00000311032,9606.ENSP00000315011,9606.ENSP00000317272,9606.ENSP00000324173,9606.ENSP00000324806,9606.ENSP00000335153,…	XBP1,MMP2,CCND1,CDH1,NRP1,TP53,ERBB2,SOD1,APP,CSF1R,BAX,HPRT1,LRRK2,CASP3,EDNRA,MET,HSPA5,GSK3B,HSP90AA1,ATF4,FYN,EPHA2,JUN,HSP90AB1,ABL1,HDAC1,HDAC6,SLC11A2,ITGA4,BCL2,IL6,CREB1,DHFR,WEE1,BDNF,EIF4E,HDAC2,SOD2,IGF1R,NOTCH1
GO:0051054	Positive regulation of DNA metabolic process	20	304	0.73	1.19	9.52e-08	9606.ENSP00000212015,9606.ENSP00000215832,9606.ENSP00000226730,9606.ENSP00000263025,9606.ENSP00000265171,9606.ENSP00000275493,9606.ENSP00000293288,9606.ENSP00000302111,9606.ENSP00000311032,9606.ENSP00000331602,9606.ENSP00000335153,9606.ENSP00000360609,9606.ENSP00000362680,9606.ENSP00000368458,9606.ENSP00000385675,9606.ENSP00000393139,9606.ENSP00000398698,9606.ENSP00000410402,9606.ENSP00000451828,…	SIRT1,MAPK1,IL2,MAPK3,EGF,EGFR,BAX,MGMT,CASP3,PRKCD,HSP90AA1,HSP90AB1,SRC,PCNA,IL6,CDC7,TNF,MAP2K4,AKT1,IGF1R
GO:0070141	Response to UV-A	7	14	1.61	1.8	1.02e-07	9606.ENSP00000219070,9606.ENSP00000227507,9606.ENSP00000275493,9606.ENSP00000322788,9606.ENSP00000361405,9606.ENSP00000418525,9606.ENSP00000451828	MMP2,CCND1,EGFR,MMP1,MMP9,MME,AKT1
GO:0034641	Cellular nitrogen compound metabolic process	81	3463	0.28	0.69	1.05e-07	9606.ENSP00000012443,9606.ENSP00000212015,9606.ENSP00000215832,9606.ENSP00000216037,9606.ENSP00000216117,9606.ENSP00000221130,9606.ENSP00000226574,9606.ENSP00000226730,9606.ENSP00000229795,9606.ENSP00000250378,9606.ENSP00000254066,9606.ENSP00000256383,9606.ENSP00000263025,9606.ENSP00000265162,9606.ENSP00000265421,9606.ENSP00000269305,9606.ENSP00000270142,9606.ENSP00000280155,9606.ENSP00000284981,…	PPP5C,SIRT1,MAPK1,XBP1,HMOX1,GSR,NFKB1,IL2,MAPK14,CMA1,RARA,EIF2S1,MAPK3,ENPEP,POLB,TP53,SOD1,ADRA2A,APP,PPARG,HMGCR,ACE,ERAP1,NOS3,HPRT1,LRRK2,ANPEP,MGMT,UGT1A1,PRKACA,EDNRA,TYMS,NQO1,NEU4,IMPDH2,NOS2,HSP90AA1,GSTA1,ATF4,DYRK1A,GPX4,EPHA2,HSP90AB1,ABL1,FPGS,SRC,TLR4,AR,POLA1,PCNA,XDH,GART,CHEK2,SQSTM1,SLC11A2,AMPD3,ABCC1,RELA,CREB1,ACE2,CHEK1,CDC7,DHFR,ERAP2,ERN1,ESR1,MME,RXRA,EIF4E,PIK3R1,SOD2,…
GO:0061900	Glial cell activation	9	37	1.29	1.66	1.06e-07	9606.ENSP00000053867,9606.ENSP00000260010,9606.ENSP00000263341,9606.ENSP00000284981,9606.ENSP00000296795,9606.ENSP00000360266,9606.ENSP00000380948,9606.ENSP00000398698,9606.ENSP00000500990	GRN,TLR2,IL1B,APP,TLR3,JUN,ITGB2,TNF,SNCA
GO:0044283	Small molecule biosynthetic process	24	446	0.64	1.09	1.07e-07	9606.ENSP00000216037,9606.ENSP00000225275,9606.ENSP00000265052,9606.ENSP00000285930,9606.ENSP00000287936,9606.ENSP00000298556,9606.ENSP00000304592,9606.ENSP00000336790,9606.ENSP00000346103,9606.ENSP00000354612,9606.ENSP00000356438,9606.ENSP00000363512,9606.ENSP00000364898,9606.ENSP00000369927,9606.ENSP00000379683,9606.ENSP00000386660,9606.ENSP00000387662,9606.ENSP00000389414,9606.ENSP00000396308,…	XBP1,MPO,MGLL,AKR1B1,HMGCR,HPRT1,FASN,ATF4,GPX4,PTGS1,PTGS2,ALOX5,SYK,AKR1C3,CYP19A1,KDM3A,GCG,TBXAS1,DHFR,CASP1,CYP2E1,ACLY,SLC37A4,LPL
GO:0045598	Regulation of fat cell differentiation	14	135	0.92	1.38	1.17e-07	9606.ENSP00000212015,9606.ENSP00000216037,9606.ENSP00000229795,9606.ENSP00000287820,9606.ENSP00000356438,9606.ENSP00000363512,9606.ENSP00000365804,9606.ENSP00000385675,9606.ENSP00000387699,9606.ENSP00000398698,9606.ENSP00000446252,9606.ENSP00000448665,9606.ENSP00000451828,9606.ENSP00000497642	SIRT1,XBP1,MAPK14,PPARG,PTGS2,ALOX5,HDAC6,IL6,CREB1,TNF,SOD2,DDIT3,AKT1,LPL
GO:0031331	Positive regulation of cellular catabolic process	23	413	0.65	1.1	1.24e-07	9606.ENSP00000212015,9606.ENSP00000216037,9606.ENSP00000216117,9606.ENSP00000263025,9606.ENSP00000263341,9606.ENSP00000263923,9606.ENSP00000265171,9606.ENSP00000280155,9606.ENSP00000284981,9606.ENSP00000293288,9606.ENSP00000298910,9606.ENSP00000303830,9606.ENSP00000311032,9606.ENSP00000324806,9606.ENSP00000331602,9606.ENSP00000356919,9606.ENSP00000360683,9606.ENSP00000380252,9606.ENSP00000385675,…	SIRT1,XBP1,HMOX1,MAPK3,IL1B,KDR,EGF,ADRA2A,APP,BAX,LRRK2,INSR,CASP3,GSK3B,PRKCD,ATF6,PTPN1,NFE2L2,IL6,MAPK9,TNF,AKT1,SNCA
GO:0036003	Positive regulation of transcription from RNA polymerase II promoter in response to stress	8	25	1.41	1.7	1.27e-07	9606.ENSP00000216037,9606.ENSP00000269305,9606.ENSP00000324173,9606.ENSP00000336790,9606.ENSP00000356919,9606.ENSP00000380252,9606.ENSP00000448665,9606.ENSP00000498587	XBP1,TP53,HSPA5,ATF4,ATF6,NFE2L2,DDIT3,NOTCH1
GO:0036294	Cellular response to decreased oxygen levels	14	136	0.92	1.37	1.27e-07	9606.ENSP00000212015,9606.ENSP00000216117,9606.ENSP00000269305,9606.ENSP00000287820,9606.ENSP00000297991,9606.ENSP00000336790,9606.ENSP00000356438,9606.ENSP00000362680,9606.ENSP00000376352,9606.ENSP00000380252,9606.ENSP00000381185,9606.ENSP00000451828,9606.ENSP00000498587,9606.ENSP00000498610	SIRT1,HMOX1,TP53,PPARG,AQP3,ATF4,PTGS2,SRC,PDK1,NFE2L2,BCL2,AKT1,NOTCH1,SLC29A1
GO:0009790	Embryo development	38	1049	0.47	0.89	1.27e-07	9606.ENSP00000215832,9606.ENSP00000219070,9606.ENSP00000225964,9606.ENSP00000236826,9606.ENSP00000254066,9606.ENSP00000257290,9606.ENSP00000263025,9606.ENSP00000263923,9606.ENSP00000265371,9606.ENSP00000265421,9606.ENSP00000269305,9606.ENSP00000270142,9606.ENSP00000275493,9606.ENSP00000290866,9606.ENSP00000293288,9606.ENSP00000297494,9606.ENSP00000306512,9606.ENSP00000308208,9606.ENSP00000308938,…	MAPK1,MMP2,COL1A1,MMP8,RARA,PDGFRA,MAPK3,KDR,NRP1,POLB,TP53,SOD1,EGFR,ACE,BAX,NOS3,CXCL8,MMP14,PLG,PRKACA,CASP3,EDNRA,ATF4,TJP1,EPHA2,CASP8,MMP9,ABL1,HDAC1,AR,BCL2L1,ITGA4,ITGB2,CHEK1,TNF,HDAC2,AKT1,NOTCH1
GO:0002700	Regulation of production of molecular mediator of immune response	16	189	0.83	1.29	1.34e-07	9606.ENSP00000212015,9606.ENSP00000216037,9606.ENSP00000216117,9606.ENSP00000226730,9606.ENSP00000247668,9606.ENSP00000263341,9606.ENSP00000296795,9606.ENSP00000352833,9606.ENSP00000363089,9606.ENSP00000364898,9606.ENSP00000385675,9606.ENSP00000398698,9606.ENSP00000401980,9606.ENSP00000432511,9606.ENSP00000473159,9606.ENSP00000498321	SIRT1,XBP1,HMOX1,IL2,TRAF2,IL1B,TLR3,PTPN22,TLR4,SYK,IL6,TNF,MAVS,JAK3,FFAR2,MYD88
GO:0009749	Response to glucose	14	137	0.92	1.36	1.37e-07	9606.ENSP00000216037,9606.ENSP00000228872,9606.ENSP00000250378,9606.ENSP00000263967,9606.ENSP00000290866,9606.ENSP00000309591,9606.ENSP00000311032,9606.ENSP00000348416,9606.ENSP00000401445,9606.ENSP00000401888,9606.ENSP00000476176,9606.ENSP00000497069,9606.ENSP00000497642,9606.ENSP00000498610	XBP1,CDKN1B,CMA1,PIK3CA,ACE,PRKACA,CASP3,TJP1,ERN1,RAF1,SLC37A4,IGF1R,LPL,SLC29A1
GO:0042063	Gliogenesis	18	248	0.77	1.22	1.39e-07	9606.ENSP00000053867,9606.ENSP00000215832,9606.ENSP00000225831,9606.ENSP00000260010,9606.ENSP00000263025,9606.ENSP00000263341,9606.ENSP00000269305,9606.ENSP00000269571,9606.ENSP00000270142,9606.ENSP00000284981,9606.ENSP00000286301,9606.ENSP00000308208,9606.ENSP00000361423,9606.ENSP00000362649,9606.ENSP00000363089,9606.ENSP00000398698,9606.ENSP00000451828,9606.ENSP00000498587	GRN,MAPK1,CCL2,TLR2,MAPK3,IL1B,TP53,ERBB2,SOD1,APP,CSF1R,MMP14,ABL1,HDAC1,TLR4,TNF,AKT1,NOTCH1
GO:0060759	Regulation of response to cytokine stimulus	15	163	0.87	1.32	1.43e-07	9606.ENSP00000247668,9606.ENSP00000260010,9606.ENSP00000287820,9606.ENSP00000351273,9606.ENSP00000360683,9606.ENSP00000363089,9606.ENSP00000364635,9606.ENSP00000364898,9606.ENSP00000385675,9606.ENSP00000401980,9606.ENSP00000430684,9606.ENSP00000433138,9606.ENSP00000447149,9606.ENSP00000458585,9606.ENSP00000471896	TRAF2,TLR2,PPARG,CASP8,PTPN1,TLR4,PADI2,SYK,IL6,MAVS,IKBKB,CASP1,NR1H4,MMP12,IRF3
GO:0001655	Urogenital system development	21	347	0.69	1.13	1.5e-07	9606.ENSP00000219070,9606.ENSP00000224784,9606.ENSP00000228872,9606.ENSP00000241052,9606.ENSP00000254066,9606.ENSP00000257290,9606.ENSP00000265162,9606.ENSP00000265371,9606.ENSP00000285930,9606.ENSP00000290866,9606.ENSP00000293288,9606.ENSP00000298910,9606.ENSP00000315011,9606.ENSP00000330237,9606.ENSP00000363822,9606.ENSP00000379683,9606.ENSP00000381185,9606.ENSP00000405330,9606.ENSP00000418525,…	MMP2,ACTA2,CDKN1B,CAT,RARA,PDGFRA,ENPEP,NRP1,AKR1B1,ACE,BAX,LRRK2,EDNRA,CASP9,AR,CYP19A1,BCL2,ESR1,MME,PECAM1,NOTCH1
GO:0010827	Regulation of glucose transmembrane transport	11	73	1.09	1.49	1.63e-07	9606.ENSP00000229795,9606.ENSP00000263341,9606.ENSP00000290866,9606.ENSP00000303830,9606.ENSP00000315011,9606.ENSP00000347379,9606.ENSP00000380252,9606.ENSP00000398698,9606.ENSP00000428056,9606.ENSP00000451828,9606.ENSP00000496129	MAPK14,IL1B,ACE,INSR,EDNRA,OCLN,NFE2L2,TNF,PIK3R1,AKT1,PRKCB
GO:0002009	Morphogenesis of an epithelium	24	457	0.63	1.06	1.64e-07	9606.ENSP00000219070,9606.ENSP00000254066,9606.ENSP00000263923,9606.ENSP00000265171,9606.ENSP00000265371,9606.ENSP00000275493,9606.ENSP00000285379,9606.ENSP00000286301,9606.ENSP00000308208,9606.ENSP00000309591,9606.ENSP00000311032,9606.ENSP00000315011,9606.ENSP00000317272,9606.ENSP00000325120,9606.ENSP00000351209,9606.ENSP00000361423,9606.ENSP00000362680,9606.ENSP00000363822,9606.ENSP00000367608,…	MMP2,RARA,KDR,EGF,NRP1,EGFR,CA2,CSF1R,MMP14,PRKACA,CASP3,EDNRA,MET,PGR,EPHA2,ABL1,SRC,AR,CA9,BCL2,CD44,ESR1,MMP12,NOTCH1
GO:0046649	Lymphocyte activation	24	457	0.63	1.06	1.64e-07	9606.ENSP00000226279,9606.ENSP00000226730,9606.ENSP00000269305,9606.ENSP00000269571,9606.ENSP00000293288,9606.ENSP00000298556,9606.ENSP00000321584,9606.ENSP00000331602,9606.ENSP00000346671,9606.ENSP00000351273,9606.ENSP00000352833,9606.ENSP00000361423,9606.ENSP00000363089,9606.ENSP00000364898,9606.ENSP00000380227,9606.ENSP00000380948,9606.ENSP00000381185,9606.ENSP00000385675,9606.ENSP00000398632,…	CD38,IL2,TP53,ERBB2,BAX,HPRT1,IMPDH2,PRKCD,FYN,CASP8,PTPN22,ABL1,TLR4,SYK,ITGA4,ITGB2,BCL2,IL6,CD44,PIK3CG,PIK3R1,JAK3,LCK,PRKCB
GO:0051252	Regulation of RNA metabolic process	85	3759	0.26	0.67	1.7e-07	9606.ENSP00000212015,9606.ENSP00000216037,9606.ENSP00000216117,9606.ENSP00000216797,9606.ENSP00000225964,9606.ENSP00000226279,9606.ENSP00000226574,9606.ENSP00000226730,9606.ENSP00000227507,9606.ENSP00000228872,9606.ENSP00000229795,9606.ENSP00000241052,9606.ENSP00000241356,9606.ENSP00000247668,9606.ENSP00000254066,9606.ENSP00000257904,9606.ENSP00000260010,9606.ENSP00000261769,9606.ENSP00000263025,…	SIRT1,XBP1,HMOX1,NFKBIA,COL1A1,CD38,NFKB1,IL2,CCND1,CDKN1B,MAPK14,CAT,ADORA3,TRAF2,RARA,CDK4,TLR2,CDH1,MAPK3,IL1A,IL1B,EGF,TP53,ERBB2,EGFR,CAMK4,APP,PPARG,TLR3,HDAC3,INSR,EIF2AK3,MET,HSPA5,PGR,PRKCD,ATF4,DYRK1A,ESR2,MAP2K3,ATF6,JUN,ABL1,HDAC1,SRC,TLR4,TXN,AR,SYK,HDAC6,PCNA,CHEK2,SQSTM1,MAPK8,NFE2L2,ITGB2,RELA,IL6,KDM3A,CREB1,CHEK1,MAPK9,TNF,ERN1,RAF1,MAVS,ESR1,PRKCA,RXRA,PIK3R1,HDAC2,IKBKB,SOD2,N…
GO:0030182	Neuron differentiation	38	1062	0.46	0.88	1.72e-07	9606.ENSP00000216037,9606.ENSP00000219070,9606.ENSP00000227507,9606.ENSP00000261769,9606.ENSP00000265371,9606.ENSP00000269571,9606.ENSP00000270142,9606.ENSP00000284981,9606.ENSP00000286301,9606.ENSP00000298556,9606.ENSP00000298910,9606.ENSP00000311032,9606.ENSP00000315011,9606.ENSP00000317272,9606.ENSP00000324173,9606.ENSP00000324806,9606.ENSP00000335153,9606.ENSP00000336790,9606.ENSP00000346671,…	XBP1,MMP2,CCND1,CDH1,NRP1,ERBB2,SOD1,APP,CSF1R,HPRT1,LRRK2,CASP3,EDNRA,MET,HSPA5,GSK3B,HSP90AA1,ATF4,FYN,EPHA2,JUN,HSP90AB1,ABL1,HDAC1,HDAC6,SLC11A2,ITGA4,BCL2,IL6,CREB1,DHFR,WEE1,BDNF,EIF4E,HDAC2,SOD2,IGF1R,NOTCH1
GO:0031334	Positive regulation of protein-containing complex assembly	16	193	0.83	1.26	1.74e-07	9606.ENSP00000228872,9606.ENSP00000269305,9606.ENSP00000293288,9606.ENSP00000317272,9606.ENSP00000322788,9606.ENSP00000324806,9606.ENSP00000335153,9606.ENSP00000347379,9606.ENSP00000362680,9606.ENSP00000363089,9606.ENSP00000364898,9606.ENSP00000394560,9606.ENSP00000398698,9606.ENSP00000405330,9606.ENSP00000498321,9606.ENSP00000500990	CDKN1B,TP53,BAX,MET,MMP1,GSK3B,HSP90AA1,OCLN,SRC,TLR4,SYK,MAPK9,TNF,ESR1,MYD88,SNCA
GO:0043269	Regulation of ion transport	30	700	0.54	0.96	1.74e-07	9606.ENSP00000225831,9606.ENSP00000263339,9606.ENSP00000263341,9606.ENSP00000265171,9606.ENSP00000280155,9606.ENSP00000284981,9606.ENSP00000285379,9606.ENSP00000290866,9606.ENSP00000293288,9606.ENSP00000297494,9606.ENSP00000308541,9606.ENSP00000309591,9606.ENSP00000315011,9606.ENSP00000336790,9606.ENSP00000346671,9606.ENSP00000352833,9606.ENSP00000356438,9606.ENSP00000358784,9606.ENSP00000361405,…	CCL2,IL1A,IL1B,EGF,ADRA2A,APP,CA2,ACE,BAX,NOS3,F2,PRKACA,EDNRA,ATF4,FYN,PTPN22,PTGS2,KCNA3,MMP9,ABL1,SYK,BCL2,GCG,ACE2,TNF,PIK3CG,JAK3,AKT1,ABCB1,SNCA
GO:0006974	Cellular response to DNA damage stimulus	31	744	0.53	0.95	1.79e-07	9606.ENSP00000012443,9606.ENSP00000212015,9606.ENSP00000215832,9606.ENSP00000216117,9606.ENSP00000227507,9606.ENSP00000228872,9606.ENSP00000229795,9606.ENSP00000263025,9606.ENSP00000265421,9606.ENSP00000269305,9606.ENSP00000293288,9606.ENSP00000302111,9606.ENSP00000311032,9606.ENSP00000312664,9606.ENSP00000330237,9606.ENSP00000351209,9606.ENSP00000361423,9606.ENSP00000365230,9606.ENSP00000368358,…	PPP5C,SIRT1,MAPK1,HMOX1,CCND1,CDKN1B,MAPK14,MAPK3,POLB,TP53,BAX,MGMT,CASP3,CASP2,CASP9,EPHA2,ABL1,BCL2L1,POLA1,PCNA,CHEK2,BCL2,CHEK1,CDC7,TNF,PIK3R1,SOD2,DDIT3,MC1R,DYRK1B,IRF3
GO:0007159	Leukocyte cell-cell adhesion	10	56	1.16	1.53	1.88e-07	9606.ENSP00000263341,9606.ENSP00000263686,9606.ENSP00000331736,9606.ENSP00000364898,9606.ENSP00000380227,9606.ENSP00000380948,9606.ENSP00000398632,9606.ENSP00000398698,9606.ENSP00000457421,9606.ENSP00000498227	IL1B,SELP,SELE,SYK,ITGA4,ITGB2,CD44,TNF,PECAM1,SELL
GO:0070665	Positive regulation of leukocyte proliferation	15	167	0.86	1.29	1.91e-07	9606.ENSP00000215832,9606.ENSP00000226279,9606.ENSP00000226730,9606.ENSP00000263025,9606.ENSP00000263339,9606.ENSP00000263341,9606.ENSP00000286301,9606.ENSP00000352833,9606.ENSP00000363089,9606.ENSP00000364898,9606.ENSP00000365230,9606.ENSP00000381185,9606.ENSP00000385675,9606.ENSP00000432511,9606.ENSP00000498321	MAPK1,CD38,IL2,MAPK3,IL1A,IL1B,CSF1R,PTPN22,TLR4,SYK,BCL2L1,BCL2,IL6,JAK3,MYD88
GO:0044089	Positive regulation of cellular component biogenesis	25	500	0.61	1.03	1.96e-07	9606.ENSP00000228872,9606.ENSP00000263923,9606.ENSP00000263967,9606.ENSP00000265371,9606.ENSP00000269305,9606.ENSP00000293288,9606.ENSP00000317272,9606.ENSP00000322788,9606.ENSP00000324806,9606.ENSP00000335153,9606.ENSP00000347379,9606.ENSP00000351209,9606.ENSP00000361423,9606.ENSP00000362680,9606.ENSP00000363089,9606.ENSP00000364898,9606.ENSP00000389326,9606.ENSP00000394560,9606.ENSP00000398698,…	CDKN1B,KDR,PIK3CA,NRP1,TP53,BAX,MET,MMP1,GSK3B,HSP90AA1,OCLN,EPHA2,ABL1,SRC,TLR4,SYK,ACE2,MAPK9,TNF,ESR1,PRKCA,BDNF,PIK3R1,MYD88,SNCA
GO:0009267	Cellular response to starvation	15	169	0.86	1.28	2.2e-07	9606.ENSP00000212015,9606.ENSP00000215832,9606.ENSP00000216037,9606.ENSP00000256383,9606.ENSP00000263025,9606.ENSP00000269305,9606.ENSP00000295897,9606.ENSP00000298910,9606.ENSP00000307235,9606.ENSP00000324173,9606.ENSP00000336790,9606.ENSP00000369927,9606.ENSP00000378974,9606.ENSP00000380252,9606.ENSP00000381185	SIRT1,MAPK1,XBP1,EIF2S1,MAPK3,TP53,ALB,LRRK2,EIF2AK3,HSPA5,ATF4,AKR1C3,MAPK8,NFE2L2,BCL2
GO:0010212	Response to ionizing radiation	14	143	0.9	1.32	2.21e-07	9606.ENSP00000212015,9606.ENSP00000227507,9606.ENSP00000229795,9606.ENSP00000263339,9606.ENSP00000265421,9606.ENSP00000269305,9606.ENSP00000293288,9606.ENSP00000302111,9606.ENSP00000311032,9606.ENSP00000324173,9606.ENSP00000365230,9606.ENSP00000372023,9606.ENSP00000381185,9606.ENSP00000446252	SIRT1,CCND1,MAPK14,IL1A,POLB,TP53,BAX,MGMT,CASP3,HSPA5,BCL2L1,CHEK2,BCL2,SOD2
GO:1901575	Organic substance catabolic process	50	1686	0.38	0.79	2.21e-07	9606.ENSP00000212015,9606.ENSP00000216037,9606.ENSP00000216117,9606.ENSP00000219070,9606.ENSP00000247668,9606.ENSP00000250378,9606.ENSP00000261733,9606.ENSP00000265052,9606.ENSP00000265162,9606.ENSP00000269305,9606.ENSP00000290866,9606.ENSP00000296754,9606.ENSP00000297494,9606.ENSP00000298556,9606.ENSP00000300060,9606.ENSP00000303211,9606.ENSP00000304845,9606.ENSP00000311032,9606.ENSP00000320318,…	SIRT1,XBP1,HMOX1,MMP2,TRAF2,CMA1,ALDH2,MGLL,ENPEP,TP53,ACE,ERAP1,NOS3,HPRT1,ANPEP,ACHE,UGT1A1,CASP3,NEU4,HSPA5,GSK3B,NOS2,HSP90AA1,FYN,CASP8,AKR1B10,ATF6,FUCA1,HDAC6,XDH,AKR1C3,CHEK2,SQSTM1,GPT,CYP19A1,AMPD3,NFE2L2,ABCC1,RELA,CD44,ERAP2,ERN1,MME,DDIT3,AKT1,MMP12,ELANE,ABCC2,LPL,NOTCH1
GO:1904224	Negative regulation of glucuronosyltransferase activity	6	8	1.78	1.76	2.23e-07	9606.ENSP00000303174,9606.ENSP00000304845,9606.ENSP00000343838,9606.ENSP00000346768,9606.ENSP00000362525,9606.ENSP00000362549	UGT1A6,UGT1A1,UGT1A10,UGT1A9,UGT1A7,UGT1A8
GO:2001030	Negative regulation of cellular glucuronidation	6	8	1.78	1.76	2.23e-07	9606.ENSP00000303174,9606.ENSP00000304845,9606.ENSP00000343838,9606.ENSP00000346768,9606.ENSP00000362525,9606.ENSP00000362549	UGT1A6,UGT1A1,UGT1A10,UGT1A9,UGT1A7,UGT1A8
GO:0009615	Response to virus	21	356	0.68	1.1	2.23e-07	9606.ENSP00000224784,9606.ENSP00000226574,9606.ENSP00000229795,9606.ENSP00000248553,9606.ENSP00000260010,9606.ENSP00000293288,9606.ENSP00000296795,9606.ENSP00000335153,9606.ENSP00000362680,9606.ENSP00000365230,9606.ENSP00000381185,9606.ENSP00000384273,9606.ENSP00000385675,9606.ENSP00000398698,9606.ENSP00000401980,9606.ENSP00000430684,9606.ENSP00000433138,9606.ENSP00000458585,9606.ENSP00000471896,…	ACTA2,NFKB1,MAPK14,HSPB1,TLR2,BAX,TLR3,HSP90AA1,SRC,BCL2L1,BCL2,RELA,IL6,TNF,MAVS,IKBKB,CASP1,MMP12,IRF3,MAP3K14,MYD88
GO:0002718	Regulation of cytokine production involved in immune response	13	120	0.94	1.35	2.48e-07	9606.ENSP00000212015,9606.ENSP00000216117,9606.ENSP00000247668,9606.ENSP00000263341,9606.ENSP00000296795,9606.ENSP00000363089,9606.ENSP00000364898,9606.ENSP00000385675,9606.ENSP00000398698,9606.ENSP00000401980,9606.ENSP00000432511,9606.ENSP00000473159,9606.ENSP00000498321	SIRT1,HMOX1,TRAF2,IL1B,TLR3,TLR4,SYK,IL6,TNF,MAVS,JAK3,FFAR2,MYD88
GO:0051249	Regulation of lymphocyte activation	25	508	0.6	1.01	2.6e-07	9606.ENSP00000216037,9606.ENSP00000225831,9606.ENSP00000226279,9606.ENSP00000226730,9606.ENSP00000254066,9606.ENSP00000263339,9606.ENSP00000263341,9606.ENSP00000263967,9606.ENSP00000269571,9606.ENSP00000270142,9606.ENSP00000282356,9606.ENSP00000308208,9606.ENSP00000311032,9606.ENSP00000346671,9606.ENSP00000352833,9606.ENSP00000361423,9606.ENSP00000362680,9606.ENSP00000363089,9606.ENSP00000364898,…	XBP1,CCL2,CD38,IL2,RARA,IL1A,IL1B,PIK3CA,ERBB2,SOD1,CAMK4,MMP14,CASP3,FYN,PTPN22,ABL1,SRC,TLR4,SYK,BCL2,IL6,JAK3,AKT1,LCK,MYD88
GO:0018130	Heterocycle biosynthetic process	36	985	0.47	0.88	2.61e-07	9606.ENSP00000012443,9606.ENSP00000212015,9606.ENSP00000216037,9606.ENSP00000226574,9606.ENSP00000226730,9606.ENSP00000229795,9606.ENSP00000254066,9606.ENSP00000263025,9606.ENSP00000265421,9606.ENSP00000269305,9606.ENSP00000287820,9606.ENSP00000298556,9606.ENSP00000315644,9606.ENSP00000321584,9606.ENSP00000335153,9606.ENSP00000336790,9606.ENSP00000360609,9606.ENSP00000362344,9606.ENSP00000362680,…	PPP5C,SIRT1,XBP1,NFKB1,IL2,MAPK14,RARA,MAPK3,POLB,TP53,PPARG,HPRT1,TYMS,IMPDH2,HSP90AA1,ATF4,HSP90AB1,FPGS,SRC,ALOX5,AR,POLA1,PCNA,GART,SQSTM1,SLC11A2,AMPD3,RELA,CREB1,DHFR,ESR1,RXRA,PIK3R1,NR1H4,ACLY,NOTCH1
GO:0007507	Heart development	26	548	0.58	1	2.64e-07	9606.ENSP00000215832,9606.ENSP00000219070,9606.ENSP00000228872,9606.ENSP00000254066,9606.ENSP00000257290,9606.ENSP00000263025,9606.ENSP00000263339,9606.ENSP00000263923,9606.ENSP00000265371,9606.ENSP00000269305,9606.ENSP00000269571,9606.ENSP00000287820,9606.ENSP00000290866,9606.ENSP00000297494,9606.ENSP00000303830,9606.ENSP00000311032,9606.ENSP00000315011,9606.ENSP00000345083,9606.ENSP00000351273,…	MAPK1,MMP2,CDKN1B,RARA,PDGFRA,MAPK3,IL1A,KDR,NRP1,TP53,ERBB2,PPARG,ACE,NOS3,INSR,CASP3,EDNRA,MAP2K3,CASP8,CASP7,JUN,PCNA,MAP2K4,SOD2,IGF1R,NOTCH1
GO:0009408	Response to heat	12	98	1	1.38	2.65e-07	9606.ENSP00000216117,9606.ENSP00000248553,9606.ENSP00000256383,9606.ENSP00000263339,9606.ENSP00000270142,9606.ENSP00000297494,9606.ENSP00000309591,9606.ENSP00000335153,9606.ENSP00000356438,9606.ENSP00000360609,9606.ENSP00000430432,9606.ENSP00000451828	HMOX1,HSPB1,EIF2S1,IL1A,SOD1,NOS3,PRKACA,HSP90AA1,PTGS2,HSP90AB1,HDAC2,AKT1
GO:0046890	Regulation of lipid biosynthetic process	15	172	0.85	1.26	2.69e-07	9606.ENSP00000212015,9606.ENSP00000216037,9606.ENSP00000226574,9606.ENSP00000257904,9606.ENSP00000263339,9606.ENSP00000263341,9606.ENSP00000270142,9606.ENSP00000331602,9606.ENSP00000356438,9606.ENSP00000369927,9606.ENSP00000387699,9606.ENSP00000398698,9606.ENSP00000447149,9606.ENSP00000451828,9606.ENSP00000497069	SIRT1,XBP1,NFKB1,CDK4,IL1A,IL1B,SOD1,PRKCD,PTGS2,AKR1C3,CREB1,TNF,NR1H4,AKT1,IGF1R
GO:0002831	Regulation of response to biotic stimulus	21	361	0.67	1.09	2.76e-07	9606.ENSP00000053867,9606.ENSP00000263025,9606.ENSP00000263341,9606.ENSP00000265164,9606.ENSP00000287820,9606.ENSP00000296754,9606.ENSP00000335153,9606.ENSP00000346671,9606.ENSP00000351273,9606.ENSP00000352833,9606.ENSP00000360683,9606.ENSP00000362680,9606.ENSP00000363089,9606.ENSP00000364898,9606.ENSP00000380252,9606.ENSP00000401980,9606.ENSP00000408695,9606.ENSP00000430684,9606.ENSP00000458585,…	GRN,MAPK3,IL1B,CASP6,PPARG,ERAP1,HSP90AA1,FYN,CASP8,PTPN22,PTPN1,SRC,TLR4,SYK,NFE2L2,MAVS,PRKCA,IKBKB,MMP12,IRF3,FFAR2
GO:0031175	Neuron projection development	29	674	0.54	0.95	2.82e-07	9606.ENSP00000219070,9606.ENSP00000261769,9606.ENSP00000265371,9606.ENSP00000269571,9606.ENSP00000270142,9606.ENSP00000284981,9606.ENSP00000286301,9606.ENSP00000298556,9606.ENSP00000298910,9606.ENSP00000311032,9606.ENSP00000315011,9606.ENSP00000324806,9606.ENSP00000335153,9606.ENSP00000346671,9606.ENSP00000351209,9606.ENSP00000360266,9606.ENSP00000360609,9606.ENSP00000365804,9606.ENSP00000378364,…	MMP2,CDH1,NRP1,ERBB2,SOD1,APP,CSF1R,HPRT1,LRRK2,CASP3,EDNRA,GSK3B,HSP90AA1,FYN,EPHA2,JUN,HSP90AB1,HDAC6,SLC11A2,ITGA4,BCL2,IL6,CREB1,DHFR,WEE1,BDNF,HDAC2,IGF1R,NOTCH1
GO:0043279	Response to alkaloid	12	99	0.99	1.37	2.91e-07	9606.ENSP00000012443,9606.ENSP00000265164,9606.ENSP00000287820,9606.ENSP00000311032,9606.ENSP00000319788,9606.ENSP00000324173,9606.ENSP00000335153,9606.ENSP00000358327,9606.ENSP00000360609,9606.ENSP00000365230,9606.ENSP00000391090,9606.ENSP00000430432	PPP5C,CASP6,PPARG,CASP3,NQO1,HSPA5,HSP90AA1,CASP7,HSP90AB1,BCL2L1,CHEK1,HDAC2
GO:0060627	Regulation of vesicle-mediated transport	26	551	0.58	0.99	2.91e-07	9606.ENSP00000215832,9606.ENSP00000216117,9606.ENSP00000223095,9606.ENSP00000225831,9606.ENSP00000260010,9606.ENSP00000263025,9606.ENSP00000263341,9606.ENSP00000265171,9606.ENSP00000265371,9606.ENSP00000270142,9606.ENSP00000280155,9606.ENSP00000284981,9606.ENSP00000287820,9606.ENSP00000298910,9606.ENSP00000303830,9606.ENSP00000324806,9606.ENSP00000331736,9606.ENSP00000360683,9606.ENSP00000361423,…	MAPK1,HMOX1,SERPINE1,CCL2,TLR2,MAPK3,IL1B,EGF,NRP1,SOD1,ADRA2A,APP,PPARG,LRRK2,INSR,GSK3B,SELE,PTPN1,ABL1,SRC,SYK,ITGB2,TNF,PRKCB,NOTCH1,SNCA
GO:0016485	Protein processing	16	202	0.81	1.21	3.04e-07	9606.ENSP00000250378,9606.ENSP00000265162,9606.ENSP00000265164,9606.ENSP00000290866,9606.ENSP00000307786,9606.ENSP00000308208,9606.ENSP00000308541,9606.ENSP00000311032,9606.ENSP00000312664,9606.ENSP00000330237,9606.ENSP00000334145,9606.ENSP00000351273,9606.ENSP00000358327,9606.ENSP00000389326,9606.ENSP00000418525,9606.ENSP00000433138	CMA1,ENPEP,CASP6,ACE,CYCS,MMP14,F2,CASP3,CASP2,CASP9,F3,CASP8,CASP7,ACE2,MME,CASP1
GO:0045123	Cellular extravasation	9	43	1.23	1.53	3.08e-07	9606.ENSP00000225831,9606.ENSP00000263686,9606.ENSP00000331736,9606.ENSP00000380227,9606.ENSP00000380948,9606.ENSP00000398698,9606.ENSP00000419260,9606.ENSP00000457421,9606.ENSP00000498227	CCL2,SELP,SELE,ITGA4,ITGB2,TNF,PIK3CG,PECAM1,SELL
GO:0060249	Anatomical structure homeostasis	19	296	0.71	1.12	3.2e-07	9606.ENSP00000248553,9606.ENSP00000261267,9606.ENSP00000263923,9606.ENSP00000270142,9606.ENSP00000284981,9606.ENSP00000285379,9606.ENSP00000293288,9606.ENSP00000295897,9606.ENSP00000297494,9606.ENSP00000308938,9606.ENSP00000347379,9606.ENSP00000348416,9606.ENSP00000356438,9606.ENSP00000362680,9606.ENSP00000363089,9606.ENSP00000381185,9606.ENSP00000385675,9606.ENSP00000457421,9606.ENSP00000498587	HSPB1,LYZ,KDR,SOD1,APP,CA2,BAX,ALB,NOS3,PLG,OCLN,TJP1,PTGS2,SRC,TLR4,BCL2,IL6,PECAM1,NOTCH1
GO:0014068	Positive regulation of phosphatidylinositol 3-kinase signaling	11	79	1.05	1.41	3.25e-07	9606.ENSP00000212015,9606.ENSP00000241052,9606.ENSP00000257290,9606.ENSP00000263686,9606.ENSP00000263923,9606.ENSP00000265171,9606.ENSP00000303830,9606.ENSP00000308541,9606.ENSP00000362680,9606.ENSP00000398698,9606.ENSP00000497069	SIRT1,CAT,PDGFRA,SELP,KDR,EGF,INSR,F2,SRC,TNF,IGF1R
GO:0002699	Positive regulation of immune effector process	18	264	0.74	1.15	3.26e-07	9606.ENSP00000212015,9606.ENSP00000216037,9606.ENSP00000216117,9606.ENSP00000226730,9606.ENSP00000247668,9606.ENSP00000254066,9606.ENSP00000263341,9606.ENSP00000296795,9606.ENSP00000327251,9606.ENSP00000352833,9606.ENSP00000363089,9606.ENSP00000364898,9606.ENSP00000380948,9606.ENSP00000385675,9606.ENSP00000398698,9606.ENSP00000401980,9606.ENSP00000473159,9606.ENSP00000498321	SIRT1,XBP1,HMOX1,IL2,TRAF2,RARA,IL1B,TLR3,NOS2,PTPN22,TLR4,SYK,ITGB2,IL6,TNF,MAVS,FFAR2,MYD88
GO:0033043	Regulation of organelle organization	40	1190	0.43	0.83	3.35e-07	9606.ENSP00000053867,9606.ENSP00000215832,9606.ENSP00000223136,9606.ENSP00000228872,9606.ENSP00000257290,9606.ENSP00000263025,9606.ENSP00000263339,9606.ENSP00000263341,9606.ENSP00000263923,9606.ENSP00000263967,9606.ENSP00000265164,9606.ENSP00000265171,9606.ENSP00000265371,9606.ENSP00000269305,9606.ENSP00000284981,9606.ENSP00000286301,9606.ENSP00000287820,9606.ENSP00000293288,9606.ENSP00000298910,…	GRN,MAPK1,FIS1,CDKN1B,PDGFRA,MAPK3,IL1A,IL1B,KDR,PIK3CA,CASP6,EGF,NRP1,TP53,APP,CSF1R,PPARG,BAX,LRRK2,INSR,MET,GSK3B,PRKCD,DYRK1A,OCLN,TJP1,MMP9,ABL1,SRC,BCL2L1,HDAC6,SQSTM1,MAPK8,CHEK1,MAPK9,TNF,MAVS,PIK3R1,AKT1,SNCA
GO:0046651	Lymphocyte proliferation	13	124	0.93	1.31	3.46e-07	9606.ENSP00000226279,9606.ENSP00000226730,9606.ENSP00000269305,9606.ENSP00000269571,9606.ENSP00000293288,9606.ENSP00000298556,9606.ENSP00000321584,9606.ENSP00000331602,9606.ENSP00000346671,9606.ENSP00000361423,9606.ENSP00000363089,9606.ENSP00000381185,9606.ENSP00000419260	CD38,IL2,TP53,ERBB2,BAX,HPRT1,IMPDH2,PRKCD,FYN,ABL1,TLR4,BCL2,PIK3CG
GO:0002221	Pattern recognition receptor signaling pathway	12	101	0.98	1.36	3.52e-07	9606.ENSP00000216797,9606.ENSP00000260010,9606.ENSP00000296795,9606.ENSP00000363089,9606.ENSP00000384273,9606.ENSP00000398698,9606.ENSP00000433138,9606.ENSP00000447149,9606.ENSP00000471896,9606.ENSP00000473159,9606.ENSP00000479889,9606.ENSP00000498321	NFKBIA,TLR2,TLR3,TLR4,RELA,TNF,CASP1,NR1H4,IRF3,FFAR2,IRAK4,MYD88
GO:0061180	Mammary gland epithelium development	10	61	1.12	1.45	3.7e-07	9606.ENSP00000215832,9606.ENSP00000227507,9606.ENSP00000286301,9606.ENSP00000302111,9606.ENSP00000325120,9606.ENSP00000351209,9606.ENSP00000362680,9606.ENSP00000363822,9606.ENSP00000405330,9606.ENSP00000451828	MAPK1,CCND1,CSF1R,MGMT,PGR,EPHA2,SRC,AR,ESR1,AKT1
GO:1905475	Regulation of protein localization to membrane	15	177	0.84	1.23	3.74e-07	9606.ENSP00000223136,9606.ENSP00000241256,9606.ENSP00000269571,9606.ENSP00000275493,9606.ENSP00000308208,9606.ENSP00000346671,9606.ENSP00000351209,9606.ENSP00000363822,9606.ENSP00000365230,9606.ENSP00000374455,9606.ENSP00000378974,9606.ENSP00000380948,9606.ENSP00000398698,9606.ENSP00000428056,9606.ENSP00000451828	FIS1,GHSR,ERBB2,EGFR,MMP14,FYN,EPHA2,AR,BCL2L1,SQSTM1,MAPK8,ITGB2,TNF,PIK3R1,AKT1
GO:0051341	Regulation of oxidoreductase activity	12	102	0.98	1.35	3.87e-07	9606.ENSP00000226574,9606.ENSP00000263339,9606.ENSP00000263341,9606.ENSP00000275493,9606.ENSP00000298910,9606.ENSP00000361423,9606.ENSP00000365804,9606.ENSP00000396308,9606.ENSP00000398698,9606.ENSP00000405330,9606.ENSP00000451828,9606.ENSP00000500990	NFKB1,IL1A,IL1B,EGFR,LRRK2,ABL1,HDAC6,DHFR,TNF,ESR1,AKT1,SNCA
GO:0072593	Reactive oxygen species metabolic process	12	102	0.98	1.35	3.87e-07	9606.ENSP00000225275,9606.ENSP00000241052,9606.ENSP00000262290,9606.ENSP00000269305,9606.ENSP00000270142,9606.ENSP00000297494,9606.ENSP00000298910,9606.ENSP00000319788,9606.ENSP00000327251,9606.ENSP00000371554,9606.ENSP00000381185,9606.ENSP00000446252	MPO,CAT,LPO,TP53,SOD1,NOS3,LRRK2,NQO1,NOS2,SOD3,BCL2,SOD2
GO:1990776	Response to angiotensin	8	30	1.33	1.56	3.9e-07	9606.ENSP00000226574,9606.ENSP00000285379,9606.ENSP00000331602,9606.ENSP00000356438,9606.ENSP00000362680,9606.ENSP00000380252,9606.ENSP00000384273,9606.ENSP00000497069	NFKB1,CA2,PRKCD,PTGS2,SRC,NFE2L2,RELA,IGF1R
GO:0002687	Positive regulation of leukocyte migration	14	151	0.87	1.26	3.97e-07	9606.ENSP00000215832,9606.ENSP00000223095,9606.ENSP00000263025,9606.ENSP00000263339,9606.ENSP00000263686,9606.ENSP00000284981,9606.ENSP00000286301,9606.ENSP00000306512,9606.ENSP00000308208,9606.ENSP00000361423,9606.ENSP00000380227,9606.ENSP00000385675,9606.ENSP00000398698,9606.ENSP00000428056	MAPK1,SERPINE1,MAPK3,IL1A,SELP,APP,CSF1R,CXCL8,MMP14,ABL1,ITGA4,IL6,TNF,PIK3R1
GO:0042116	Macrophage activation	10	62	1.11	1.44	4.21e-07	9606.ENSP00000053867,9606.ENSP00000260010,9606.ENSP00000284981,9606.ENSP00000296795,9606.ENSP00000360266,9606.ENSP00000363089,9606.ENSP00000364898,9606.ENSP00000380948,9606.ENSP00000398698,9606.ENSP00000500990	GRN,TLR2,APP,TLR3,JUN,TLR4,SYK,ITGB2,TNF,SNCA
GO:1901655	Cellular response to ketone	12	103	0.97	1.34	4.24e-07	9606.ENSP00000257904,9606.ENSP00000287820,9606.ENSP00000290866,9606.ENSP00000330237,9606.ENSP00000362680,9606.ENSP00000363822,9606.ENSP00000369927,9606.ENSP00000370129,9606.ENSP00000387699,9606.ENSP00000425561,9606.ENSP00000451828,9606.ENSP00000497069	CDK4,PPARG,ACE,CASP9,SRC,AR,AKR1C3,AKR1C2,CREB1,EIF4E,AKT1,IGF1R
GO:0010469	Regulation of signaling receptor activity	15	179	0.83	1.22	4.25e-07	9606.ENSP00000223095,9606.ENSP00000225831,9606.ENSP00000265171,9606.ENSP00000265371,9606.ENSP00000280155,9606.ENSP00000284981,9606.ENSP00000287820,9606.ENSP00000331602,9606.ENSP00000343925,9606.ENSP00000362649,9606.ENSP00000362680,9606.ENSP00000365804,9606.ENSP00000389326,9606.ENSP00000398698,9606.ENSP00000430432	SERPINE1,CCL2,EGF,NRP1,ADRA2A,APP,PPARG,PRKCD,ESR2,HDAC1,SRC,HDAC6,ACE2,TNF,HDAC2
GO:0071383	Cellular response to steroid hormone stimulus	14	152	0.87	1.25	4.27e-07	9606.ENSP00000290866,9606.ENSP00000304845,9606.ENSP00000325120,9606.ENSP00000330237,9606.ENSP00000343925,9606.ENSP00000362680,9606.ENSP00000363822,9606.ENSP00000364635,9606.ENSP00000369927,9606.ENSP00000386660,9606.ENSP00000405330,9606.ENSP00000419692,9606.ENSP00000425561,9606.ENSP00000497069	ACE,UGT1A1,PGR,CASP9,ESR2,SRC,AR,PADI2,AKR1C3,KDM3A,ESR1,RXRA,EIF4E,IGF1R
GO:0048729	Tissue morphogenesis	26	565	0.57	0.96	4.56e-07	9606.ENSP00000219070,9606.ENSP00000224784,9606.ENSP00000254066,9606.ENSP00000263923,9606.ENSP00000265171,9606.ENSP00000265371,9606.ENSP00000275493,9606.ENSP00000285379,9606.ENSP00000286301,9606.ENSP00000297494,9606.ENSP00000308208,9606.ENSP00000309591,9606.ENSP00000311032,9606.ENSP00000315011,9606.ENSP00000317272,9606.ENSP00000325120,9606.ENSP00000351209,9606.ENSP00000361423,9606.ENSP00000362680,…	MMP2,ACTA2,RARA,KDR,EGF,NRP1,EGFR,CA2,CSF1R,NOS3,MMP14,PRKACA,CASP3,EDNRA,MET,PGR,EPHA2,ABL1,SRC,AR,CA9,BCL2,CD44,ESR1,MMP12,NOTCH1
GO:0032481	Positive regulation of type I interferon production	10	63	1.11	1.42	4.78e-07	9606.ENSP00000260010,9606.ENSP00000296795,9606.ENSP00000335153,9606.ENSP00000352833,9606.ENSP00000363089,9606.ENSP00000364898,9606.ENSP00000401980,9606.ENSP00000458585,9606.ENSP00000471896,9606.ENSP00000498321	TLR2,TLR3,HSP90AA1,PTPN22,TLR4,SYK,MAVS,MMP12,IRF3,MYD88
GO:0001774	Microglial cell activation	8	31	1.32	1.54	4.79e-07	9606.ENSP00000053867,9606.ENSP00000260010,9606.ENSP00000284981,9606.ENSP00000296795,9606.ENSP00000360266,9606.ENSP00000380948,9606.ENSP00000398698,9606.ENSP00000500990	GRN,TLR2,APP,TLR3,JUN,ITGB2,TNF,SNCA
GO:0060326	Cell chemotaxis	16	210	0.79	1.17	4.88e-07	9606.ENSP00000225831,9606.ENSP00000257290,9606.ENSP00000263341,9606.ENSP00000265371,9606.ENSP00000306512,9606.ENSP00000331602,9606.ENSP00000351209,9606.ENSP00000363512,9606.ENSP00000364898,9606.ENSP00000379110,9606.ENSP00000380948,9606.ENSP00000382342,9606.ENSP00000385675,9606.ENSP00000419260,9606.ENSP00000473159,9606.ENSP00000476176	CCL2,PDGFRA,IL1B,NRP1,CXCL8,PRKCD,EPHA2,ALOX5,SYK,CXCL1,ITGB2,ABCC1,IL6,PIK3CG,FFAR2,SLC37A4
GO:0052695	Cellular glucuronidation	7	19	1.47	1.6	4.89e-07	9606.ENSP00000303174,9606.ENSP00000304845,9606.ENSP00000320401,9606.ENSP00000343838,9606.ENSP00000346768,9606.ENSP00000362525,9606.ENSP00000362549	UGT1A6,UGT1A1,UGT2B17,UGT1A10,UGT1A9,UGT1A7,UGT1A8
GO:0051092	Positive regulation of NF-kappaB transcription factor activity	14	157	0.86	1.22	6.16e-07	9606.ENSP00000241052,9606.ENSP00000247668,9606.ENSP00000260010,9606.ENSP00000263341,9606.ENSP00000284981,9606.ENSP00000296795,9606.ENSP00000363089,9606.ENSP00000363822,9606.ENSP00000380948,9606.ENSP00000384273,9606.ENSP00000398698,9606.ENSP00000430684,9606.ENSP00000496129,9606.ENSP00000498321	CAT,TRAF2,TLR2,IL1B,APP,TLR3,TLR4,AR,ITGB2,RELA,TNF,IKBKB,PRKCB,MYD88
GO:0006873	Cellular ion homeostasis	22	421	0.63	1	7.22e-07	9606.ENSP00000053867,9606.ENSP00000215832,9606.ENSP00000216117,9606.ENSP00000223136,9606.ENSP00000263025,9606.ENSP00000263339,9606.ENSP00000270142,9606.ENSP00000284981,9606.ENSP00000285379,9606.ENSP00000293288,9606.ENSP00000298910,9606.ENSP00000308541,9606.ENSP00000309591,9606.ENSP00000315011,9606.ENSP00000336790,9606.ENSP00000378364,9606.ENSP00000381185,9606.ENSP00000389414,9606.ENSP00000466090,…	GRN,MAPK1,HMOX1,FIS1,MAPK3,IL1A,SOD1,APP,CA2,BAX,LRRK2,F2,PRKACA,EDNRA,ATF4,SLC11A2,BCL2,TBXAS1,ELANE,SLC37A4,LCK,PRKCB
GO:0014066	Regulation of phosphatidylinositol 3-kinase signaling	12	109	0.95	1.28	7.41e-07	9606.ENSP00000212015,9606.ENSP00000241052,9606.ENSP00000257290,9606.ENSP00000263686,9606.ENSP00000263923,9606.ENSP00000265171,9606.ENSP00000275493,9606.ENSP00000303830,9606.ENSP00000308541,9606.ENSP00000362680,9606.ENSP00000398698,9606.ENSP00000497069	SIRT1,CAT,PDGFRA,SELP,KDR,EGF,EGFR,INSR,F2,SRC,TNF,IGF1R
GO:0045787	Positive regulation of cell cycle	20	349	0.67	1.04	7.52e-07	9606.ENSP00000227507,9606.ENSP00000228872,9606.ENSP00000254066,9606.ENSP00000257904,9606.ENSP00000263339,9606.ENSP00000263341,9606.ENSP00000265171,9606.ENSP00000275493,9606.ENSP00000284981,9606.ENSP00000303830,9606.ENSP00000361423,9606.ENSP00000362680,9606.ENSP00000372023,9606.ENSP00000391090,9606.ENSP00000393139,9606.ENSP00000398698,9606.ENSP00000408695,9606.ENSP00000425561,9606.ENSP00000451828,…	CCND1,CDKN1B,RARA,CDK4,IL1A,IL1B,EGF,EGFR,APP,INSR,ABL1,SRC,CHEK2,CHEK1,CDC7,TNF,PRKCA,EIF4E,AKT1,IGF1R
GO:0048754	Branching morphogenesis of an epithelial tube	13	134	0.89	1.23	7.79e-07	9606.ENSP00000263923,9606.ENSP00000265171,9606.ENSP00000265371,9606.ENSP00000308208,9606.ENSP00000315011,9606.ENSP00000317272,9606.ENSP00000325120,9606.ENSP00000351209,9606.ENSP00000362680,9606.ENSP00000363822,9606.ENSP00000381185,9606.ENSP00000405330,9606.ENSP00000498587	KDR,EGF,NRP1,MMP14,EDNRA,MET,PGR,EPHA2,SRC,AR,BCL2,ESR1,NOTCH1
GO:0050708	Regulation of protein secretion	17	250	0.74	1.1	8.31e-07	9606.ENSP00000226279,9606.ENSP00000241256,9606.ENSP00000260010,9606.ENSP00000263339,9606.ENSP00000263341,9606.ENSP00000280155,9606.ENSP00000287820,9606.ENSP00000287936,9606.ENSP00000303211,9606.ENSP00000327251,9606.ENSP00000363089,9606.ENSP00000363512,9606.ENSP00000375066,9606.ENSP00000385675,9606.ENSP00000387662,9606.ENSP00000398698,9606.ENSP00000447149	CD38,GHSR,TLR2,IL1A,IL1B,ADRA2A,PPARG,HMGCR,ACHE,NOS2,TLR4,ALOX5,HCAR2,IL6,GCG,TNF,NR1H4
GO:1903522	Regulation of blood circulation	17	250	0.74	1.1	8.31e-07	9606.ENSP00000219070,9606.ENSP00000226279,9606.ENSP00000226730,9606.ENSP00000241356,9606.ENSP00000280155,9606.ENSP00000284981,9606.ENSP00000290866,9606.ENSP00000297494,9606.ENSP00000309591,9606.ENSP00000315011,9606.ENSP00000335153,9606.ENSP00000356438,9606.ENSP00000361423,9606.ENSP00000389326,9606.ENSP00000389414,9606.ENSP00000398698,9606.ENSP00000419260	MMP2,CD38,IL2,ADORA3,ADRA2A,APP,ACE,NOS3,PRKACA,EDNRA,HSP90AA1,PTGS2,ABL1,ACE2,TBXAS1,TNF,PIK3CG
GO:0002702	Positive regulation of production of molecular mediator of immune response	13	135	0.89	1.23	8.41e-07	9606.ENSP00000212015,9606.ENSP00000216037,9606.ENSP00000226730,9606.ENSP00000247668,9606.ENSP00000263341,9606.ENSP00000296795,9606.ENSP00000352833,9606.ENSP00000363089,9606.ENSP00000364898,9606.ENSP00000385675,9606.ENSP00000401980,9606.ENSP00000473159,9606.ENSP00000498321	SIRT1,XBP1,IL2,TRAF2,IL1B,TLR3,PTPN22,TLR4,SYK,IL6,MAVS,FFAR2,MYD88
GO:0001836	Release of cytochrome c from mitochondria	7	21	1.43	1.53	8.5e-07	9606.ENSP00000223136,9606.ENSP00000269305,9606.ENSP00000293288,9606.ENSP00000312664,9606.ENSP00000365230,9606.ENSP00000381185,9606.ENSP00000446252	FIS1,TP53,BAX,CASP2,BCL2L1,BCL2,SOD2
GO:0055093	Response to hyperoxia	7	21	1.43	1.53	8.5e-07	9606.ENSP00000219070,9606.ENSP00000225964,9606.ENSP00000241052,9606.ENSP00000265421,9606.ENSP00000287820,9606.ENSP00000430432,9606.ENSP00000446252	MMP2,COL1A1,CAT,POLB,PPARG,HDAC2,SOD2
GO:0150077	Regulation of neuroinflammatory response	8	34	1.28	1.46	8.7e-07	9606.ENSP00000053867,9606.ENSP00000236826,9606.ENSP00000263341,9606.ENSP00000298910,9606.ENSP00000356438,9606.ENSP00000361405,9606.ENSP00000385675,9606.ENSP00000398698	GRN,MMP8,IL1B,LRRK2,PTGS2,MMP9,IL6,TNF
GO:0001818	Negative regulation of cytokine production	18	284	0.71	1.07	8.86e-07	9606.ENSP00000216117,9606.ENSP00000226574,9606.ENSP00000236826,9606.ENSP00000241256,9606.ENSP00000254066,9606.ENSP00000308541,9606.ENSP00000351209,9606.ENSP00000352833,9606.ENSP00000360609,9606.ENSP00000363089,9606.ENSP00000385675,9606.ENSP00000398698,9606.ENSP00000432511,9606.ENSP00000447149,9606.ENSP00000448665,9606.ENSP00000451605,9606.ENSP00000466090,9606.ENSP00000476176	HMOX1,NFKB1,MMP8,GHSR,RARA,F2,EPHA2,PTPN22,HSP90AB1,TLR4,IL6,TNF,JAK3,NR1H4,DDIT3,MC1R,ELANE,SLC37A4
GO:0090066	Regulation of anatomical structure size	24	505	0.58	0.95	9.07e-07	9606.ENSP00000219070,9606.ENSP00000224784,9606.ENSP00000226279,9606.ENSP00000263967,9606.ENSP00000265371,9606.ENSP00000270142,9606.ENSP00000280155,9606.ENSP00000290866,9606.ENSP00000297494,9606.ENSP00000298910,9606.ENSP00000315011,9606.ENSP00000324806,9606.ENSP00000331602,9606.ENSP00000335153,9606.ENSP00000356438,9606.ENSP00000360609,9606.ENSP00000361423,9606.ENSP00000371554,9606.ENSP00000387699,…	MMP2,ACTA2,CD38,PIK3CA,NRP1,SOD1,ADRA2A,ACE,NOS3,LRRK2,EDNRA,GSK3B,PRKCD,HSP90AA1,PTGS2,HSP90AB1,ABL1,SOD3,CREB1,ACE2,TBXAS1,TNF,BDNF,SOD2
GO:0051179	Localization	94	4512	0.23	0.61	9.45e-07	9606.ENSP00000053867,9606.ENSP00000215832,9606.ENSP00000216037,9606.ENSP00000216797,9606.ENSP00000223136,9606.ENSP00000225964,9606.ENSP00000227507,9606.ENSP00000228872,9606.ENSP00000229795,9606.ENSP00000241256,9606.ENSP00000248553,9606.ENSP00000254066,9606.ENSP00000261769,9606.ENSP00000263025,9606.ENSP00000263341,9606.ENSP00000263967,9606.ENSP00000265164,9606.ENSP00000265371,9606.ENSP00000266088,…	GRN,MAPK1,XBP1,NFKBIA,FIS1,COL1A1,CCND1,CDKN1B,MAPK14,GHSR,HSPB1,RARA,CDH1,MAPK3,IL1B,PIK3CA,CASP6,NRP1,SLC5A1,TP53,SOD1,EGFR,ADRA2A,APP,CA2,PPARG,ACE,BAX,ALB,NOS3,AQP3,DUSP16,LRRK2,ACHE,INSR,CXCL8,PRKACA,EDNRA,MET,HSPA5,GSK3B,NOS2,PRKCD,HSP90AA1,FYN,OCLN,TJP1,EPHA2,SLC22A2,PTGS2,KCNA3,ABL1,SRC,TLR4,TXN,SYK,BCL2L1,HDAC6,CA9,XDH,SQSTM1,SLC11A2,MAPK8,ITGA4,ITGB2,BCL2,ABCC1,IL6,CREB1,ACE2,MAPK9,TNF,…
[truncated: 1,437 more rows]

## Sheet: CC
#term ID	term description	observed gene count	background gene count	strength	signal	false discovery rate	matching proteins in your network (IDs)	matching proteins in your network (labels)
[truncated: 131 more rows]

## Sheet: MF
#term ID	term description	observed gene count	background gene count	strength	signal	false discovery rate	matching proteins in your network (IDs)	matching proteins in your network (labels)
[truncated: 202 more rows]

[truncated: 1 more sheets: KEGG]
