# Supplementary material for: Carpesium abrotanoides ethanol extract alleviates dextran sulfate sodium-induced ulcerative colitis by suppressing inflammation and apoptosis
Source: Front Pharmacol. 2025 Sep 29;16:1672111. doi: 10.3389/fphar.2025.1672111 (PMC12516197; doi:10.3389/fphar.2025.1672111)
Supplement: Supplementary file 2 [file Table3.xlsx]

## Sheet: Common gene
245 common elements in "CAE" and "UC":
AKR1B1
AKR1B10
MMP13
MMP2
MMP12
APP
ELANE
SLC37A4
PRKCD
PRKCA
CA2
CA1
CA9
EDNRA
ABCB1
NEU4
AMPD3
MGLL
PTPN22
ERBB2
EGFR
PTGS1
LCK
MAPK1
AKR1C2
SRC
ALOX5
HPRT1
CASP3
CASP6
CASP7
CASP8
CASP1
CASP2
IKBKB
FOLH1
MET
TYR
PIK3CG
ACP1
POLB
FUCA1
DYRK1A
DYRK1B
NRP1
IGF1R
INSR
FPGS
F2
ACE
MMP14
MMP8
ENPEP
HCAR2
ALDH2
ACLY
KDR
HMGCR
POLA1
TYMS
MME
PRSS1
MMP1
AKR1C3
HDAC3
HDAC6
HDAC2
HDAC1
MMP9
FYN
CMA1
F3
PLG
ANPEP
ERAP2
ESR1
MGMT
PTGDR2
WEE1
TBXAS1
SLC29A1
ADORA3
EIF4E
PTPN1
ACE2
GART
TNF
IL2
GHSR
ERAP1
ITGA4
IMPDH2
SLC5A1
SELE
SELP
SELL
KDM3A
MAPK8
DHFR
ADAMTS4
PADI2
PADI4
SYK
CSNK2A1
MAP3K14
ACHE
ADRA2A
CD38
PTGS2
XDH
KCNA3
RAF1
CHEK2
CHEK1
HSP90AB1
ABCG2
PRKCB
HSP90AA1
PIK3CA
CDC7
PRKACA
PDK1
CDK4
BCL2L1
BCL2
SERPINE1
SIRT1
LRRK2
CSF1R
ABL1
PDGFRA
EPHA2
MAP2K3
JAK3
CAMK4
PRKD3
MAPK10
ABCC1
ABCC2
ACTA2
AKT1
ALB
ALPI
AQP3
AR
ATF4
ATF6
BAX
CASP9
CAT
CCL2
CCND1
CD44
CDH1
COL1A1
CXCL1
CXCL8
CYP19A1
CYP2E1
DDIT3
DSG3
EGF
EIF2AK3
EIF2S1
ERN1
ESR2
FASN
FFAR2
GCG
GPT
GPX1
GPX4
GRN
GSK3B
GSR
GSTA1
HMOX1
HSPA5
HSPB1
IL1A
IL1B
IL6
ITGB2
JUN
KRT5
LPL
LPO
LYZ
MAP2K4
MAPK14
MAPK3
MC1R
MPO
MYD88
NFE2L2
NFKBIA
NOS2
NOS3
NQO1
NR1H4
OCLN
PCNA
PECAM1
PGR
PIK3R1
PPARG
PPP5C
RARA
RELA
RXRA
SLC11A2
SLC22A2
SNCA
SOD2
SOD3
SQSTM1
TJP1
TLR3
TLR4
TRAF2
TXN
TYRP1
UGT1A1
UGT1A10
UGT1A6
UGT1A7
UGT1A8
UGT1A9
UGT2B17
XBP1
BDNF
CDKN1B
CREB1
CYCS
MAPK9
SOD1
TP53
FIS1
IRF3
MAVS
NOTCH1
TLR2
NFKB1
IRAK4
VEGFA

## Sheet: Target, PPI
Top 30 in network PPI_20network.tsv ranked by Degree method
Rank	Name	Score
1	AKT1	164
1	TNF	164
3	TP53	163
4	ALB	157
5	IL6	155
6	IL1B	150
7	CASP3	146
8	BCL2	144
9	JUN	140
10	EGFR	137
10	NFKB1	137
12	ESR1	123
13	MAPK3	120
14	SRC	119
14	TLR4	119
16	HSP90AA1	117
16	MMP9	117
16	PPARG	117
19	PTGS2	115
20	CCL2	112
21	HSP90AB1	109
22	GSK3B	104
23	CYCS	103
24	CXCL8	102
25	SIRT1	101
26	CCND1	100
27	CASP8	97
27	EGF	97
27	NFKBIA	97
30	ERBB2	95

## Sheet: GeneCards-UC-SearchResults
Gene Symbol	Description	Category	Uniprot ID	Gifts	GC Id	Relevance score	GeneCards Link
HDAC4	Histone Deacetylase 4	Protein Coding	P56524	65	GC02M239048	0.256061	https://www.genecards.org/cgi-bin/carddisp.pl?gene=HDAC4
ITGB3	Integrin Subunit Beta 3	Protein Coding	P05106	65	GC17P155043	0.256061	https://www.genecards.org/cgi-bin/carddisp.pl?gene=ITGB3
MYLK	Myosin Light Chain Kinase	Protein Coding	Q15746	65	GC03M123610	0.256061	https://www.genecards.org/cgi-bin/carddisp.pl?gene=MYLK
GJA1	Gap Junction Protein Alpha 1	Protein Coding	P17302	64	GC06P182951	0.256061	https://www.genecards.org/cgi-bin/carddisp.pl?gene=GJA1
ACAT1	Acetyl-CoA Acetyltransferase 1	Protein Coding	P24752	63	GC11P109833	0.256061	https://www.genecards.org/cgi-bin/carddisp.pl?gene=ACAT1
DYRK1A	Dual Specificity Tyrosine Phosphorylation Regulated Kinase 1A	Protein Coding	Q13627	63	GC21P037365	0.256061	https://www.genecards.org/cgi-bin/carddisp.pl?gene=DYRK1A
KAT5	Lysine Acetyltransferase 5	Protein Coding	Q92993	63	GC11P065711	0.256061	https://www.genecards.org/cgi-bin/carddisp.pl?gene=KAT5
PLD1	Phospholipase D1	Protein Coding	Q13393	63	GC03M171600	0.256061	https://www.genecards.org/cgi-bin/carddisp.pl?gene=PLD1
PRKG1	Protein Kinase CGMP-Dependent 1	Protein Coding	Q13976	63	GC10P052996	0.256061	https://www.genecards.org/cgi-bin/carddisp.pl?gene=PRKG1
CACNA1S	Calcium Voltage-Gated Channel Subunit Alpha1 S	Protein Coding	Q13698	62	GC01M201008	0.256061	https://www.genecards.org/cgi-bin/carddisp.pl?gene=CACNA1S
DDX3X	DEAD-Box Helicase 3 X-Linked	Protein Coding	O00571	62	GC0XP041333	0.256061	https://www.genecards.org/cgi-bin/carddisp.pl?gene=DDX3X
ITPR1	Inositol 1,4,5-Trisphosphate Receptor Type 1	Protein Coding	Q14643	62	GC03P004496	0.256061	https://www.genecards.org/cgi-bin/carddisp.pl?gene=ITPR1
PRKD1	Protein Kinase D1	Protein Coding	Q15139	62	GC14M029576	0.256061	https://www.genecards.org/cgi-bin/carddisp.pl?gene=PRKD1
RAB7A	RAB7A, Member RAS Oncogene Family	Protein Coding	P51149	62	GC03P143091	0.256061	https://www.genecards.org/cgi-bin/carddisp.pl?gene=RAB7A
ADAMTS13	ADAM Metallopeptidase With Thrombospondin Type 1 Motif 13	Protein Coding	Q76LX8	61	GC09P133414	0.256061	https://www.genecards.org/cgi-bin/carddisp.pl?gene=ADAMTS13
CES1	Carboxylesterase 1	Protein Coding	P23141	61	GC16M055836	0.256061	https://www.genecards.org/cgi-bin/carddisp.pl?gene=CES1
CPT1A	Carnitine Palmitoyltransferase 1A	Protein Coding	P50416	61	GC11M068754	0.256061	https://www.genecards.org/cgi-bin/carddisp.pl?gene=CPT1A
GRN	Granulin Precursor	Protein Coding	P28799	61	GC17P044345	0.256061	https://www.genecards.org/cgi-bin/carddisp.pl?gene=GRN
PPM1D	Protein Phosphatase, Mg2+/Mn2+ Dependent 1D	Protein Coding	O15297	61	GC17P060600	0.256061	https://www.genecards.org/cgi-bin/carddisp.pl?gene=PPM1D
SLC29A1	Solute Carrier Family 29 Member 1 (Augustine Blood Group)	Protein Coding	Q99808	61	GC06P044219	0.256061	https://www.genecards.org/cgi-bin/carddisp.pl?gene=SLC29A1
SMPD1	Sphingomyelin Phosphodiesterase 1	Protein Coding	P17405	61	GC11P006390	0.256061	https://www.genecards.org/cgi-bin/carddisp.pl?gene=SMPD1
ABCC6	ATP Binding Cassette Subfamily C Member 6	Protein Coding	O95255	60	GC16M050398	0.256061	https://www.genecards.org/cgi-bin/carddisp.pl?gene=ABCC6
ARHGDIA	Rho GDP Dissociation Inhibitor Alpha	Protein Coding	P52565	60	GC17M081867	0.256061	https://www.genecards.org/cgi-bin/carddisp.pl?gene=ARHGDIA
CACNA1E	Calcium Voltage-Gated Channel Subunit Alpha1 E	Protein Coding	Q15878	60	GC01P181317	0.256061	https://www.genecards.org/cgi-bin/carddisp.pl?gene=CACNA1E
CAMK4	Calcium/Calmodulin Dependent Protein Kinase IV	Protein Coding	Q16566	60	GC05P111223	0.256061	https://www.genecards.org/cgi-bin/carddisp.pl?gene=CAMK4
CASP4	Caspase 4	Protein Coding	P49662	60	GC11M104942	0.256061	https://www.genecards.org/cgi-bin/carddisp.pl?gene=CASP4
CNTN1	Contactin 1	Protein Coding	Q12860	60	GC12P040692	0.256061	https://www.genecards.org/cgi-bin/carddisp.pl?gene=CNTN1
GFRA1	GDNF Family Receptor Alpha 1	Protein Coding	P56159	60	GC10M116056	0.256061	https://www.genecards.org/cgi-bin/carddisp.pl?gene=GFRA1
MCM2	Minichromosome Maintenance Complex Component 2	Protein Coding	P49736	60	GC03P127598	0.256061	https://www.genecards.org/cgi-bin/carddisp.pl?gene=MCM2
NGFR	Nerve Growth Factor Receptor	Protein Coding	P08138	60	GC17P049495	0.256061	https://www.genecards.org/cgi-bin/carddisp.pl?gene=NGFR
OTC	Ornithine Transcarbamylase	Protein Coding	P00480	60	GC0XP038345	0.256061	https://www.genecards.org/cgi-bin/carddisp.pl?gene=OTC
PRLR	Prolactin Receptor	Protein Coding	P16471	60	GC05M035048	0.256061	https://www.genecards.org/cgi-bin/carddisp.pl?gene=PRLR
TNK2	Tyrosine Kinase Non Receptor 2	Protein Coding	Q07912	60	GC03M195863	0.256061	https://www.genecards.org/cgi-bin/carddisp.pl?gene=TNK2
ACADVL	Acyl-CoA Dehydrogenase Very Long Chain	Protein Coding	P49748	59	GC17P153721	0.256061	https://www.genecards.org/cgi-bin/carddisp.pl?gene=ACADVL
B4GALT1	Beta-1,4-Galactosyltransferase 1	Protein Coding	P15291	59	GC09M033100	0.256061	https://www.genecards.org/cgi-bin/carddisp.pl?gene=B4GALT1
CDH11	Cadherin 11	Protein Coding	P55287	59	GC16M064943	0.256061	https://www.genecards.org/cgi-bin/carddisp.pl?gene=CDH11
DDX5	DEAD-Box Helicase 5	Protein Coding	P17844	59	GC17M064498	0.256061	https://www.genecards.org/cgi-bin/carddisp.pl?gene=DDX5
ETV6	ETS Variant Transcription Factor 6	Protein Coding	P41212	59	GC12P011649	0.256061	https://www.genecards.org/cgi-bin/carddisp.pl?gene=ETV6
HADHA	Hydroxyacyl-CoA Dehydrogenase Trifunctional Multienzyme Complex Subunit Alpha	Protein Coding	P40939	59	GC02M026190	0.256061	https://www.genecards.org/cgi-bin/carddisp.pl?gene=HADHA
LBR	Lamin B Receptor	Protein Coding	Q14739	59	GC01M225401	0.256061	https://www.genecards.org/cgi-bin/carddisp.pl?gene=LBR
MDM4	MDM4 Regulator Of P53	Protein Coding	O15151	59	GC01P204516	0.256061	https://www.genecards.org/cgi-bin/carddisp.pl?gene=MDM4
NR1H3	Nuclear Receptor Subfamily 1 Group H Member 3	Protein Coding	Q13133	59	GC11P047248	0.256061	https://www.genecards.org/cgi-bin/carddisp.pl?gene=NR1H3
NTF4	Neurotrophin 4	Protein Coding	P34130	59	GC19M109030	0.256061	https://www.genecards.org/cgi-bin/carddisp.pl?gene=NTF4
SMARCB1	SWI/SNF Related BAF Chromatin Remodeling Complex Subunit B1	Protein Coding	Q12824	59	GC22P023786	0.256061	https://www.genecards.org/cgi-bin/carddisp.pl?gene=SMARCB1
TNFRSF11A	TNF Receptor Superfamily Member 11a	Protein Coding	Q9Y6Q6	59	GC18P062325	0.256061	https://www.genecards.org/cgi-bin/carddisp.pl?gene=TNFRSF11A
TPP1	Tripeptidyl Peptidase 1	Protein Coding	O14773	59	GC11M015315	0.256061	https://www.genecards.org/cgi-bin/carddisp.pl?gene=TPP1
ACTC1	Actin Alpha Cardiac Muscle 1	Protein Coding	P68032	58	GC15M034790	0.256061	https://www.genecards.org/cgi-bin/carddisp.pl?gene=ACTC1
AKR1C2	Aldo-Keto Reductase Family 1 Member C2	Protein Coding	P52895	58	GC10M004987	0.256061	https://www.genecards.org/cgi-bin/carddisp.pl?gene=AKR1C2
ALDH18A1	Aldehyde Dehydrogenase 18 Family Member A1	Protein Coding	P54886	58	GC10M095605	0.256061	https://www.genecards.org/cgi-bin/carddisp.pl?gene=ALDH18A1
AMPD2	Adenosine Monophosphate Deaminase 2	Protein Coding	Q01433	58	GC01P109616	0.256061	https://www.genecards.org/cgi-bin/carddisp.pl?gene=AMPD2
CPOX	Coproporphyrinogen Oxidase	Protein Coding	P36551	58	GC03M098576	0.256061	https://www.genecards.org/cgi-bin/carddisp.pl?gene=CPOX
CYP11B1	Cytochrome P450 Family 11 Subfamily B Member 1	Protein Coding	P15538	58	GC08M142872	0.256061	https://www.genecards.org/cgi-bin/carddisp.pl?gene=CYP11B1
CYP2C19	Cytochrome P450 Family 2 Subfamily C Member 19	Protein Coding	P33261	58	GC10P094762	0.256061	https://www.genecards.org/cgi-bin/carddisp.pl?gene=CYP2C19
DPP6	Dipeptidyl Peptidase Like 6	Protein Coding	P42658	58	GC07P153748	0.256061	https://www.genecards.org/cgi-bin/carddisp.pl?gene=DPP6
EGLN3	Egl-9 Family Hypoxia Inducible Factor 3	Protein Coding	Q9H6Z9	58	GC14M033924	0.256061	https://www.genecards.org/cgi-bin/carddisp.pl?gene=EGLN3
ENPEP	Glutamyl Aminopeptidase	Protein Coding	Q07075	58	GC04P110365	0.256061	https://www.genecards.org/cgi-bin/carddisp.pl?gene=ENPEP
GRM3	Glutamate Metabotropic Receptor 3	Protein Coding	Q14832	58	GC07P086643	0.256061	https://www.genecards.org/cgi-bin/carddisp.pl?gene=GRM3
GRM8	Glutamate Metabotropic Receptor 8	Protein Coding	O00222	58	GC07M126438	0.256061	https://www.genecards.org/cgi-bin/carddisp.pl?gene=GRM8
GUCY2D	Guanylate Cyclase 2D, Retinal	Protein Coding	Q02846	58	GC17P008002	0.256061	https://www.genecards.org/cgi-bin/carddisp.pl?gene=GUCY2D
HRH1	Histamine Receptor H1	Protein Coding	P35367	58	GC03P027032	0.256061	https://www.genecards.org/cgi-bin/carddisp.pl?gene=HRH1
KRT17	Keratin 17	Protein Coding	Q04695	58	GC17M041619	0.256061	https://www.genecards.org/cgi-bin/carddisp.pl?gene=KRT17
LYZ	Lysozyme	Protein Coding	P61626	58	GC12P069348	0.256061	https://www.genecards.org/cgi-bin/carddisp.pl?gene=LYZ
PCK2	Phosphoenolpyruvate Carboxykinase 2, Mitochondrial	Protein Coding	Q16822	58	GC14P024094	0.256061	https://www.genecards.org/cgi-bin/carddisp.pl?gene=PCK2
RBP4	Retinol Binding Protein 4	Protein Coding	P02753	58	GC10M093591	0.256061	https://www.genecards.org/cgi-bin/carddisp.pl?gene=RBP4
TSPO	Translocator Protein	Protein Coding	B1AH88	58	GC22P043151	0.256061	https://www.genecards.org/cgi-bin/carddisp.pl?gene=TSPO
WARS1	Tryptophanyl-TRNA Synthetase 1	Protein Coding	P23381	58	GC14M124313	0.256061	https://www.genecards.org/cgi-bin/carddisp.pl?gene=WARS1
ABCB7	ATP Binding Cassette Subfamily B Member 7	Protein Coding	O75027	57	GC0XM075053	0.256061	https://www.genecards.org/cgi-bin/carddisp.pl?gene=ABCB7
B3GAT1	Beta-1,3-Glucuronyltransferase 1	Protein Coding	Q9P2W7	57	GC11M134378	0.256061	https://www.genecards.org/cgi-bin/carddisp.pl?gene=B3GAT1
CACNA1I	Calcium Voltage-Gated Channel Subunit Alpha1 I	Protein Coding	Q9P0X4	57	GC22P039570	0.256061	https://www.genecards.org/cgi-bin/carddisp.pl?gene=CACNA1I
CBR1	Carbonyl Reductase 1	Protein Coding	P16152	57	GC21P036069	0.256061	https://www.genecards.org/cgi-bin/carddisp.pl?gene=CBR1
CHD2	Chromodomain Helicase DNA Binding Protein 2	Protein Coding	O14647	57	GC15P194008	0.256061	https://www.genecards.org/cgi-bin/carddisp.pl?gene=CHD2
COL6A3	Collagen Type VI Alpha 3 Chain	Protein Coding	P12111	57	GC02M237324	0.256061	https://www.genecards.org/cgi-bin/carddisp.pl?gene=COL6A3
DLG1	Discs Large MAGUK Scaffold Protein 1	Protein Coding	Q12959	57	GC03M197042	0.256061	https://www.genecards.org/cgi-bin/carddisp.pl?gene=DLG1
EIF2B4	Eukaryotic Translation Initiation Factor 2B Subunit Delta	Protein Coding	Q9UI10	57	GC02M027364	0.256061	https://www.genecards.org/cgi-bin/carddisp.pl?gene=EIF2B4
GALNT2	Polypeptide N-Acetylgalactosaminyltransferase 2	Protein Coding	Q10471	57	GC01P230057	0.256061	https://www.genecards.org/cgi-bin/carddisp.pl?gene=GALNT2
LAMP2	Lysosomal Associated Membrane Protein 2	Protein Coding	P13473	57	GC0XM120426	0.256061	https://www.genecards.org/cgi-bin/carddisp.pl?gene=LAMP2
MAP3K11	Mitogen-Activated Protein Kinase Kinase Kinase 11	Protein Coding	Q16584	57	GC11M139781	0.256061	https://www.genecards.org/cgi-bin/carddisp.pl?gene=MAP3K11
MGAM	Maltase-Glucoamylase	Protein Coding	O43451	57	GC07P167658	0.256061	https://www.genecards.org/cgi-bin/carddisp.pl?gene=MGAM
MGLL	Monoglyceride Lipase	Protein Coding	Q99685	57	GC03M127689	0.256061	https://www.genecards.org/cgi-bin/carddisp.pl?gene=MGLL
MTNR1B	Melatonin Receptor 1B	Protein Coding	P49286	57	GC11P092969	0.256061	https://www.genecards.org/cgi-bin/carddisp.pl?gene=MTNR1B
MYL9	Myosin Light Chain 9	Protein Coding	P24844	57	GC20P036541	0.256061	https://www.genecards.org/cgi-bin/carddisp.pl?gene=MYL9
NARS1	Asparaginyl-TRNA Synthetase 1	Protein Coding	O43776	57	GC18M057601	0.256061	https://www.genecards.org/cgi-bin/carddisp.pl?gene=NARS1
NNMT	Nicotinamide N-Methyltransferase	Protein Coding	P40261	57	GC11P114257	0.256061	https://www.genecards.org/cgi-bin/carddisp.pl?gene=NNMT
PEX5	Peroxisomal Biogenesis Factor 5	Protein Coding	P50542	57	GC12P074093	0.256061	https://www.genecards.org/cgi-bin/carddisp.pl?gene=PEX5
PSMA7	Proteasome 20S Subunit Alpha 7	Protein Coding	O14818	57	GC20M062136	0.256061	https://www.genecards.org/cgi-bin/carddisp.pl?gene=PSMA7
SKI	SKI Proto-Oncogene	Protein Coding	P12755	57	GC01P074968	0.256061	https://www.genecards.org/cgi-bin/carddisp.pl?gene=SKI
STK39	Serine/Threonine Kinase 39	Protein Coding	Q9UEW8	57	GC02M167954	0.256061	https://www.genecards.org/cgi-bin/carddisp.pl?gene=STK39
TAOK1	TAO Kinase 1	Protein Coding	Q7L7X3	57	GC17P154322	0.256061	https://www.genecards.org/cgi-bin/carddisp.pl?gene=TAOK1
TRIM28	Tripartite Motif Containing 28	Protein Coding	Q13263	57	GC19P058544	0.256061	https://www.genecards.org/cgi-bin/carddisp.pl?gene=TRIM28
ACO1	Aconitase 1	Protein Coding	P21399	56	GC09P032374	0.256061	https://www.genecards.org/cgi-bin/carddisp.pl?gene=ACO1
ADCY10	Adenylate Cyclase 10	Protein Coding	Q96PN6	56	GC01M167809	0.256061	https://www.genecards.org/cgi-bin/carddisp.pl?gene=ADCY10
CCT5	Chaperonin Containing TCP1 Subunit 5	Protein Coding	P48643	56	GC05P010249	0.256061	https://www.genecards.org/cgi-bin/carddisp.pl?gene=CCT5
CHRNA7	Cholinergic Receptor Nicotinic Alpha 7 Subunit	Protein Coding	P36544	56	GC15P031923	0.256061	https://www.genecards.org/cgi-bin/carddisp.pl?gene=CHRNA7
CYP26B1	Cytochrome P450 Family 26 Subfamily B Member 1	Protein Coding	Q9NR63	56	GC02M072129	0.256061	https://www.genecards.org/cgi-bin/carddisp.pl?gene=CYP26B1
FOXP2	Forkhead Box P2	Protein Coding	O15409	56	GC07P114086	0.256061	https://www.genecards.org/cgi-bin/carddisp.pl?gene=FOXP2
ITGB5	Integrin Subunit Beta 5	Protein Coding	P18084	56	GC03M124761	0.256061	https://www.genecards.org/cgi-bin/carddisp.pl?gene=ITGB5
KCNN3	Potassium Calcium-Activated Channel Subfamily N Member 3	Protein Coding	Q9UGI6	56	GC01M154697	0.256061	https://www.genecards.org/cgi-bin/carddisp.pl?gene=KCNN3
LTC4S	Leukotriene C4 Synthase	Protein Coding	Q16873	56	GC05P179793	0.256061	https://www.genecards.org/cgi-bin/carddisp.pl?gene=LTC4S
PTGFR	Prostaglandin F Receptor	Protein Coding	P43088	56	GC01P078303	0.256061	https://www.genecards.org/cgi-bin/carddisp.pl?gene=PTGFR
SOCS2	Suppressor Of Cytokine Signaling 2	Protein Coding	O14508	56	GC12P093569	0.256061	https://www.genecards.org/cgi-bin/carddisp.pl?gene=SOCS2
TLE1	TLE Family Member 1, Transcriptional Corepressor	Protein Coding	Q04724	56	GC09M081583	0.256061	https://www.genecards.org/cgi-bin/carddisp.pl?gene=TLE1
TNFRSF8	TNF Receptor Superfamily Member 8	Protein Coding	P28908	56	GC01P012063	0.256061	https://www.genecards.org/cgi-bin/carddisp.pl?gene=TNFRSF8
UBB	Ubiquitin B	Protein Coding	P0CG47	56	GC17P016380	0.256061	https://www.genecards.org/cgi-bin/carddisp.pl?gene=UBB
AMPD3	Adenosine Monophosphate Deaminase 3	Protein Coding	Q01432	55	GC11P021133	0.256061	https://www.genecards.org/cgi-bin/carddisp.pl?gene=AMPD3
APOA4	Apolipoprotein A4	Protein Coding	P06727	55	GC11M116820	0.256061	https://www.genecards.org/cgi-bin/carddisp.pl?gene=APOA4
CACNB1	Calcium Voltage-Gated Channel Auxiliary Subunit Beta 1	Protein Coding	Q02641	55	GC17M039173	0.256061	https://www.genecards.org/cgi-bin/carddisp.pl?gene=CACNB1
CFP	Complement Factor Properdin	Protein Coding	P27918	55	GC0XM047623	0.256061	https://www.genecards.org/cgi-bin/carddisp.pl?gene=CFP
COPS5	COP9 Signalosome Subunit 5	Protein Coding	Q92905	55	GC08M067043	0.256061	https://www.genecards.org/cgi-bin/carddisp.pl?gene=COPS5
FABP5	Fatty Acid Binding Protein 5	Protein Coding	Q01469	55	GC08P081282	0.256061	https://www.genecards.org/cgi-bin/carddisp.pl?gene=FABP5
GRAP2	GRB2 Related Adaptor Protein 2	Protein Coding	O75791	55	GC22P092198	0.256061	https://www.genecards.org/cgi-bin/carddisp.pl?gene=GRAP2
JPH2	Junctophilin 2	Protein Coding	Q9BR39	55	GC20M044111	0.256061	https://www.genecards.org/cgi-bin/carddisp.pl?gene=JPH2
MEGF10	Multiple EGF Like Domains 10	Protein Coding	Q96KG7	55	GC05P127230	0.256061	https://www.genecards.org/cgi-bin/carddisp.pl?gene=MEGF10
NRG3	Neuregulin 3	Protein Coding	P56975	55	GC10P123928	0.256061	https://www.genecards.org/cgi-bin/carddisp.pl?gene=NRG3
ROBO2	Roundabout Guidance Receptor 2	Protein Coding	Q9HCK4	55	GC03P075977	0.256061	https://www.genecards.org/cgi-bin/carddisp.pl?gene=ROBO2
RPL18	Ribosomal Protein L18	Protein Coding	Q07020	55	GC19M048615	0.256061	https://www.genecards.org/cgi-bin/carddisp.pl?gene=RPL18
SARM1	Sterile Alpha And TIR Motif Containing 1	Protein Coding	Q6SZW1	55	GC17P028364	0.256061	https://www.genecards.org/cgi-bin/carddisp.pl?gene=SARM1
SLC29A2	Solute Carrier Family 29 Member 2	Protein Coding	Q14542	55	GC11M139830	0.256061	https://www.genecards.org/cgi-bin/carddisp.pl?gene=SLC29A2
SLCO2B1	Solute Carrier Organic Anion Transporter Family Member 2B1	Protein Coding	O94956	55	GC11P108305	0.256061	https://www.genecards.org/cgi-bin/carddisp.pl?gene=SLCO2B1
SMYD2	SET And MYND Domain Containing 2	Protein Coding	Q9NRG4	55	GC01P214281	0.256061	https://www.genecards.org/cgi-bin/carddisp.pl?gene=SMYD2
SOD3	Superoxide Dismutase 3	Protein Coding	P08294	55	GC04P030197	0.256061	https://www.genecards.org/cgi-bin/carddisp.pl?gene=SOD3
SRSF1	Serine And Arginine Rich Splicing Factor 1	Protein Coding	Q07955	55	GC17M097667	0.256061	https://www.genecards.org/cgi-bin/carddisp.pl?gene=SRSF1
STING1	Stimulator Of Interferon Response CGAMP Interactor 1	Protein Coding	Q86WV6	55	GC05M139501	0.256061	https://www.genecards.org/cgi-bin/carddisp.pl?gene=STING1
TSFM	Ts Translation Elongation Factor, Mitochondrial	Protein Coding	P43897	55	GC12P057782	0.256061	https://www.genecards.org/cgi-bin/carddisp.pl?gene=TSFM
UBE2D3	Ubiquitin Conjugating Enzyme E2 D3	Protein Coding	P61077	55	GC04M102794	0.256061	https://www.genecards.org/cgi-bin/carddisp.pl?gene=UBE2D3
VAPA	VAMP Associated Protein A	Protein Coding	Q9P0L0	55	GC18P009938	0.256061	https://www.genecards.org/cgi-bin/carddisp.pl?gene=VAPA
VPS35	VPS35 Retromer Complex Component	Protein Coding	Q96QK1	55	GC16M051451	0.256061	https://www.genecards.org/cgi-bin/carddisp.pl?gene=VPS35
ADAM19	ADAM Metallopeptidase Domain 19	Protein Coding	Q9H013	54	GC05M157395	0.256061	https://www.genecards.org/cgi-bin/carddisp.pl?gene=ADAM19
BCL3	BCL3 Transcription Coactivator	Protein Coding	P20749	54	GC19P044747	0.256061	https://www.genecards.org/cgi-bin/carddisp.pl?gene=BCL3
CADPS	Calcium Dependent Secretion Activator	Protein Coding	Q9ULU8	54	GC03M062398	0.256061	https://www.genecards.org/cgi-bin/carddisp.pl?gene=CADPS
CHGB	Chromogranin B	Protein Coding	P05060	54	GC20P005911	0.256061	https://www.genecards.org/cgi-bin/carddisp.pl?gene=CHGB
CLDN11	Claudin 11	Protein Coding	O75508	54	GC03P170418	0.256061	https://www.genecards.org/cgi-bin/carddisp.pl?gene=CLDN11
CYFIP2	Cytoplasmic FMR1 Interacting Protein 2	Protein Coding	Q96F07	54	GC05P159569	0.256061	https://www.genecards.org/cgi-bin/carddisp.pl?gene=CYFIP2
DAPK3	Death Associated Protein Kinase 3	Protein Coding	O43293	54	GC19M003958	0.256061	https://www.genecards.org/cgi-bin/carddisp.pl?gene=DAPK3
IGF2BP3	Insulin Like Growth Factor 2 MRNA Binding Protein 3	Protein Coding	O00425	54	GC07M023830	0.256061	https://www.genecards.org/cgi-bin/carddisp.pl?gene=IGF2BP3
KMT5B	Lysine Methyltransferase 5B	Protein Coding	Q4FZB7	54	GC11M139898	0.256061	https://www.genecards.org/cgi-bin/carddisp.pl?gene=KMT5B
LPO	Lactoperoxidase	Protein Coding	P22079	54	GC17P058218	0.256061	https://www.genecards.org/cgi-bin/carddisp.pl?gene=LPO
MACF1	Microtubule Actin Crosslinking Factor 1	Protein Coding	O94854	54	GC01P077051	0.256061	https://www.genecards.org/cgi-bin/carddisp.pl?gene=MACF1
MFSD2A	MFSD2 Lysolipid Transporter A, Lysophospholipid	Protein Coding	Q8NA29	54	GC01P039955	0.256061	https://www.genecards.org/cgi-bin/carddisp.pl?gene=MFSD2A
MTNR1A	Melatonin Receptor 1A	Protein Coding	P48039	54	GC04M186533	0.256061	https://www.genecards.org/cgi-bin/carddisp.pl?gene=MTNR1A
PDSS2	Decaprenyl Diphosphate Synthase Subunit 2	Protein Coding	Q86YH6	54	GC06M107152	0.256061	https://www.genecards.org/cgi-bin/carddisp.pl?gene=PDSS2
PER3	Period Circadian Regulator 3	Protein Coding	P56645	54	GC01P075169	0.256061	https://www.genecards.org/cgi-bin/carddisp.pl?gene=PER3
PRRX1	Paired Related Homeobox 1	Protein Coding	P54821	54	GC01P170662	0.256061	https://www.genecards.org/cgi-bin/carddisp.pl?gene=PRRX1
PTPRT	Protein Tyrosine Phosphatase Receptor Type T	Protein Coding	O14522	54	GC20M042424	0.256061	https://www.genecards.org/cgi-bin/carddisp.pl?gene=PTPRT
RBP3	Retinol Binding Protein 3	Protein Coding	P10745	54	GC10P047348	0.256061	https://www.genecards.org/cgi-bin/carddisp.pl?gene=RBP3
SBF1	SET Binding Factor 1	Protein Coding	O95248	54	GC22M086278	0.256061	https://www.genecards.org/cgi-bin/carddisp.pl?gene=SBF1
SLC8A3	Solute Carrier Family 8 Member A3	Protein Coding	P57103	54	GC14M070044	0.256061	https://www.genecards.org/cgi-bin/carddisp.pl?gene=SLC8A3
TRIM5	Tripartite Motif Containing 5	Protein Coding	Q9C035	54	GC11M015263	0.256061	https://www.genecards.org/cgi-bin/carddisp.pl?gene=TRIM5
ALOX15B	Arachidonate 15-Lipoxygenase Type B	Protein Coding	O15296	53	GC17P008039	0.256061	https://www.genecards.org/cgi-bin/carddisp.pl?gene=ALOX15B
ARID5B	AT-Rich Interaction Domain 5B	Protein Coding	Q14865	53	GC10P061901	0.256061	https://www.genecards.org/cgi-bin/carddisp.pl?gene=ARID5B
AUTS2	Activator Of Transcription And Developmental Regulator AUTS2	Protein Coding	Q8WXX7	53	GC07P069598	0.256061	https://www.genecards.org/cgi-bin/carddisp.pl?gene=AUTS2
CD84	CD84 Molecule	Protein Coding	Q9UIB8	53	GC01M160541	0.256061	https://www.genecards.org/cgi-bin/carddisp.pl?gene=CD84
CNN1	Calponin 1	Protein Coding	P51911	53	GC19P151846	0.256061	https://www.genecards.org/cgi-bin/carddisp.pl?gene=CNN1
DNER	Delta/Notch Like EGF Repeat Containing	Protein Coding	Q8NFT8	53	GC02M229357	0.256061	https://www.genecards.org/cgi-bin/carddisp.pl?gene=DNER
FSTL1	Follistatin Like 1	Protein Coding	Q12841	53	GC03M120392	0.256061	https://www.genecards.org/cgi-bin/carddisp.pl?gene=FSTL1
LRP1B	LDL Receptor Related Protein 1B	Protein Coding	Q9NZR2	53	GC02M140231	0.256061	https://www.genecards.org/cgi-bin/carddisp.pl?gene=LRP1B
P2RY13	Purinergic Receptor P2Y13	Protein Coding	Q9BPV8	53	GC03M151326	0.256061	https://www.genecards.org/cgi-bin/carddisp.pl?gene=P2RY13
PA2G4	Proliferation-Associated 2G4	Protein Coding	Q9UQ80	53	GC12P075411	0.256061	https://www.genecards.org/cgi-bin/carddisp.pl?gene=PA2G4
SORBS1	Sorbin And SH3 Domain Containing 1	Protein Coding	Q9BX66	53	GC10M095311	0.256061	https://www.genecards.org/cgi-bin/carddisp.pl?gene=SORBS1
TAGLN2	Transgelin 2	Protein Coding	P37802	53	GC01M159918	0.256061	https://www.genecards.org/cgi-bin/carddisp.pl?gene=TAGLN2
ZNF148	Zinc Finger Protein 148	Protein Coding	Q9UQR1	53	GC03M125225	0.256061	https://www.genecards.org/cgi-bin/carddisp.pl?gene=ZNF148
CLSPN	Claspin	Protein Coding	Q9HAW4	52	GC01M035720	0.256061	https://www.genecards.org/cgi-bin/carddisp.pl?gene=CLSPN
CPD	Carboxypeptidase D	Protein Coding	O75976	52	GC17P030378	0.256061	https://www.genecards.org/cgi-bin/carddisp.pl?gene=CPD
EDN2	Endothelin 2	Protein Coding	P20800	52	GC01M041478	0.256061	https://www.genecards.org/cgi-bin/carddisp.pl?gene=EDN2
ELMO1	Engulfment And Cell Motility 1	Protein Coding	Q92556	52	GC07M036860	0.256061	https://www.genecards.org/cgi-bin/carddisp.pl?gene=ELMO1
FOXE1	Forkhead Box E1	Protein Coding	O00358	52	GC09P097853	0.256061	https://www.genecards.org/cgi-bin/carddisp.pl?gene=FOXE1
GPM6A	Glycoprotein M6A	Protein Coding	P51674	52	GC04M175632	0.256061	https://www.genecards.org/cgi-bin/carddisp.pl?gene=GPM6A
HHIP	Hedgehog Interacting Protein	Protein Coding	Q96QV1	52	GC04P144645	0.256061	https://www.genecards.org/cgi-bin/carddisp.pl?gene=HHIP
ITGA11	Integrin Subunit Alpha 11	Protein Coding	Q9UKX5	52	GC15M068296	0.256061	https://www.genecards.org/cgi-bin/carddisp.pl?gene=ITGA11
JUNB	JunB Proto-Oncogene, AP-1 Transcription Factor Subunit	Protein Coding	P17275	52	GC19P012791	0.256061	https://www.genecards.org/cgi-bin/carddisp.pl?gene=JUNB
KCNIP4	Potassium Voltage-Gated Channel Interacting Protein 4	Protein Coding	Q6PIL6	52	GC04M020728	0.256061	https://www.genecards.org/cgi-bin/carddisp.pl?gene=KCNIP4
MAGI1	Membrane Associated Guanylate Kinase, WW And PDZ Domain Containing 1	Protein Coding	Q96QZ7	52	GC03M065330	0.256061	https://www.genecards.org/cgi-bin/carddisp.pl?gene=MAGI1
MARCKS	Myristoylated Alanine Rich Protein Kinase C Substrate	Protein Coding	P29966	52	GC06P113857	0.256061	https://www.genecards.org/cgi-bin/carddisp.pl?gene=MARCKS
MAZ	MYC Associated Zinc Finger Protein	Protein Coding	P56270	52	GC16P029806	0.256061	https://www.genecards.org/cgi-bin/carddisp.pl?gene=MAZ
MIP	Major Intrinsic Protein Of Lens Fiber	Protein Coding	P30301	52	GC12M056449	0.256061	https://www.genecards.org/cgi-bin/carddisp.pl?gene=MIP
MX1	MX Dynamin Like GTPase 1	Protein Coding	P20591	52	GC21P041420	0.256061	https://www.genecards.org/cgi-bin/carddisp.pl?gene=MX1
PDZK1	PDZ Domain Containing 1	Protein Coding	Q5T2W1	52	GC01M145670	0.256061	https://www.genecards.org/cgi-bin/carddisp.pl?gene=PDZK1
POPDC1	Popeye Domain CAMP Effector 1	Protein Coding	Q8NE79	52	GC06M105096	0.256061	https://www.genecards.org/cgi-bin/carddisp.pl?gene=POPDC1
PRG2	Proteoglycan 2, Pro Eosinophil Major Basic Protein	Protein Coding	P13727	52	GC11M057386	0.256061	https://www.genecards.org/cgi-bin/carddisp.pl?gene=PRG2
PROK2	Prokineticin 2	Protein Coding	Q9HC23	52	GC03M071771	0.256061	https://www.genecards.org/cgi-bin/carddisp.pl?gene=PROK2
RPL13	Ribosomal Protein L13	Protein Coding	P26373	52	GC16P122949	0.256061	https://www.genecards.org/cgi-bin/carddisp.pl?gene=RPL13
SMARCD3	SWI/SNF Related BAF Chromatin Remodeling Complex Subunit D3	Protein Coding	Q6STE5	52	GC07M151238	0.256061	https://www.genecards.org/cgi-bin/carddisp.pl?gene=SMARCD3
TNFRSF19	TNF Receptor Superfamily Member 19	Protein Coding	Q9NS68	52	GC13P023570	0.256061	https://www.genecards.org/cgi-bin/carddisp.pl?gene=TNFRSF19
UBASH3B	Ubiquitin Associated And SH3 Domain Containing B	Protein Coding	Q8TF42	52	GC11P122655	0.256061	https://www.genecards.org/cgi-bin/carddisp.pl?gene=UBASH3B
VAV2	Vav Guanine Nucleotide Exchange Factor 2	Protein Coding	P52735	52	GC09M133761	0.256061	https://www.genecards.org/cgi-bin/carddisp.pl?gene=VAV2
ZNF423	Zinc Finger Protein 423	Protein Coding	Q2M1K9	52	GC16M049487	0.256061	https://www.genecards.org/cgi-bin/carddisp.pl?gene=ZNF423
ABCF2	ATP Binding Cassette Subfamily F Member 2	Protein Coding	Q9UG63	51	GC07M151211	0.256061	https://www.genecards.org/cgi-bin/carddisp.pl?gene=ABCF2
ADAP1	ArfGAP With Dual PH Domains 1	Protein Coding	O75689	51	GC07M000897	0.256061	https://www.genecards.org/cgi-bin/carddisp.pl?gene=ADAP1
ALDH1L2	Aldehyde Dehydrogenase 1 Family Member L2	Protein Coding	Q3SY69	51	GC12M105019	0.256061	https://www.genecards.org/cgi-bin/carddisp.pl?gene=ALDH1L2
ANXA4	Annexin A4	Protein Coding	P09525	51	GC02P069664	0.256061	https://www.genecards.org/cgi-bin/carddisp.pl?gene=ANXA4
ARHGAP24	Rho GTPase Activating Protein 24	Protein Coding	Q8N264	51	GC04P085475	0.256061	https://www.genecards.org/cgi-bin/carddisp.pl?gene=ARHGAP24
CAPZA1	Capping Actin Protein Of Muscle Z-Line Subunit Alpha 1	Protein Coding	P52907	51	GC01P112619	0.256061	https://www.genecards.org/cgi-bin/carddisp.pl?gene=CAPZA1
CAPZB	Capping Actin Protein Of Muscle Z-Line Subunit Beta	Protein Coding	P47756	51	GC01M022704	0.256061	https://www.genecards.org/cgi-bin/carddisp.pl?gene=CAPZB
CD200R1	CD200 Receptor 1	Protein Coding	Q8TD46	51	GC03M112921	0.256061	https://www.genecards.org/cgi-bin/carddisp.pl?gene=CD200R1
CD99	CD99 Molecule (Xg Blood Group)	Protein Coding	P14209	51	GC0XP002691	0.256061	https://www.genecards.org/cgi-bin/carddisp.pl?gene=CD99
CHMP5	Charged Multivesicular Body Protein 5	Protein Coding	Q9NZZ3	51	GC09P033264	0.256061	https://www.genecards.org/cgi-bin/carddisp.pl?gene=CHMP5
EPB41L2	Erythrocyte Membrane Protein Band 4.1 Like 2	Protein Coding	O43491	51	GC06M130820	0.256061	https://www.genecards.org/cgi-bin/carddisp.pl?gene=EPB41L2
FGL2	Fibrinogen Like 2	Protein Coding	Q14314	51	GC07M077193	0.256061	https://www.genecards.org/cgi-bin/carddisp.pl?gene=FGL2
FIS1	Fission, Mitochondrial 1	Protein Coding	Q9Y3D6	51	GC07M101239	0.256061	https://www.genecards.org/cgi-bin/carddisp.pl?gene=FIS1
FLOT2	Flotillin 2	Protein Coding	Q14254	51	GC17M096702	0.256061	https://www.genecards.org/cgi-bin/carddisp.pl?gene=FLOT2
GIT2	GIT ArfGAP 2	Protein Coding	Q14161	51	GC12M109929	0.256061	https://www.genecards.org/cgi-bin/carddisp.pl?gene=GIT2
GSTK1	Glutathione S-Transferase Kappa 1	Protein Coding	Q9Y2Q3	51	GC07P165859	0.256061	https://www.genecards.org/cgi-bin/carddisp.pl?gene=GSTK1
HNF4G	Hepatocyte Nuclear Factor 4 Gamma	Protein Coding	Q14541	51	GC08P075407	0.256061	https://www.genecards.org/cgi-bin/carddisp.pl?gene=HNF4G
HNRNPH3	Heterogeneous Nuclear Ribonucleoprotein H3	Protein Coding	P31942	51	GC10P068331	0.256061	https://www.genecards.org/cgi-bin/carddisp.pl?gene=HNRNPH3
IGSF3	Immunoglobulin Superfamily Member 3	Protein Coding	O75054	51	GC01M116574	0.256061	https://www.genecards.org/cgi-bin/carddisp.pl?gene=IGSF3
LACTB	Lactamase Beta	Protein Coding	P83111	51	GC15P194845	0.256061	https://www.genecards.org/cgi-bin/carddisp.pl?gene=LACTB
LRRC4C	Leucine Rich Repeat Containing 4C	Protein Coding	Q9HCJ2	51	GC11M040119	0.256061	https://www.genecards.org/cgi-bin/carddisp.pl?gene=LRRC4C
NSMAF	Neutral Sphingomyelinase Activation Associated Factor	Protein Coding	Q92636	51	GC08M058569	0.256061	https://www.genecards.org/cgi-bin/carddisp.pl?gene=NSMAF
PANX2	Pannexin 2	Protein Coding	Q96RD6	51	GC22P050170	0.256061	https://www.genecards.org/cgi-bin/carddisp.pl?gene=PANX2
PIK3AP1	Phosphoinositide-3-Kinase Adaptor Protein 1	Protein Coding	Q6ZUJ8	51	GC10M096593	0.256061	https://www.genecards.org/cgi-bin/carddisp.pl?gene=PIK3AP1
PPP2R5E	Protein Phosphatase 2 Regulatory Subunit B'Epsilon	Protein Coding	Q16537	51	GC14M063371	0.256061	https://www.genecards.org/cgi-bin/carddisp.pl?gene=PPP2R5E
RNF20	Ring Finger Protein 20	Protein Coding	Q5VTR2	51	GC09P101533	0.256061	https://www.genecards.org/cgi-bin/carddisp.pl?gene=RNF20
RPL6	Ribosomal Protein L6	Protein Coding	Q02878	51	GC12M112320	0.256061	https://www.genecards.org/cgi-bin/carddisp.pl?gene=RPL6
SCG2	Secretogranin II	Protein Coding	P13521	51	GC02M223596	0.256061	https://www.genecards.org/cgi-bin/carddisp.pl?gene=SCG2
SESN2	Sestrin 2	Protein Coding	P58004	51	GC01P076543	0.256061	https://www.genecards.org/cgi-bin/carddisp.pl?gene=SESN2
SLCO4A1	Solute Carrier Organic Anion Transporter Family Member 4A1	Protein Coding	Q96BD0	51	GC20P069238	0.256061	https://www.genecards.org/cgi-bin/carddisp.pl?gene=SLCO4A1
SULT1B1	Sulfotransferase Family 1B Member 1	Protein Coding	O43704	51	GC04M069721	0.256061	https://www.genecards.org/cgi-bin/carddisp.pl?gene=SULT1B1
SUN2	Sad1 And UNC84 Domain Containing 2	Protein Coding	Q9UH99	51	GC22M086139	0.256061	https://www.genecards.org/cgi-bin/carddisp.pl?gene=SUN2
TIAL1	TIA1 Cytotoxic Granule Associated RNA Binding Protein Like 1	Protein Coding	Q01085	51	GC10M119571	0.256061	https://www.genecards.org/cgi-bin/carddisp.pl?gene=TIAL1
TRAIP	TRAF Interacting Protein	Protein Coding	Q9BWF2	51	GC03M054785	0.256061	https://www.genecards.org/cgi-bin/carddisp.pl?gene=TRAIP
TTF2	Transcription Termination Factor 2	Protein Coding	Q9UNY4	51	GC01P117060	0.256061	https://www.genecards.org/cgi-bin/carddisp.pl?gene=TTF2
USH2A	Usherin	Protein Coding	O75445	51	GC01M215622	0.256061	https://www.genecards.org/cgi-bin/carddisp.pl?gene=USH2A
VPS26A	VPS26 Retromer Complex Component A	Protein Coding	O75436	51	GC10P069123	0.256061	https://www.genecards.org/cgi-bin/carddisp.pl?gene=VPS26A
ABCB9	ATP Binding Cassette Subfamily B Member 9	Protein Coding	Q9NP78	50	GC12M124717	0.256061	https://www.genecards.org/cgi-bin/carddisp.pl?gene=ABCB9
ALDOC	Aldolase, Fructose-Bisphosphate C	Protein Coding	P09972	50	GC17M096698	0.256061	https://www.genecards.org/cgi-bin/carddisp.pl?gene=ALDOC
ANO2	Anoctamin 2	Protein Coding	Q9NQ90	50	GC12M035624	0.256061	https://www.genecards.org/cgi-bin/carddisp.pl?gene=ANO2
CALCOCO2	Calcium Binding And Coiled-Coil Domain 2	Protein Coding	Q13137	50	GC17P155091	0.256061	https://www.genecards.org/cgi-bin/carddisp.pl?gene=CALCOCO2
CPSF6	Cleavage And Polyadenylation Specific Factor 6	Protein Coding	Q16630	50	GC12P069239	0.256061	https://www.genecards.org/cgi-bin/carddisp.pl?gene=CPSF6
FN3K	Fructosamine 3 Kinase	Protein Coding	Q9H479	50	GC17P082735	0.256061	https://www.genecards.org/cgi-bin/carddisp.pl?gene=FN3K
GIMAP5	GTPase, IMAP Family Member 5	Protein Coding	Q96F15	50	GC07P150722	0.256061	https://www.genecards.org/cgi-bin/carddisp.pl?gene=GIMAP5
IBSP	Integrin Binding Sialoprotein	Protein Coding	P21815	50	GC04P087799	0.256061	https://www.genecards.org/cgi-bin/carddisp.pl?gene=IBSP
KCNN1	Potassium Calcium-Activated Channel Subfamily N Member 1	Protein Coding	Q92952	50	GC19P152096	0.256061	https://www.genecards.org/cgi-bin/carddisp.pl?gene=KCNN1
LAMP3	Lysosomal Associated Membrane Protein 3	Protein Coding	Q9UQV4	50	GC03M183122	0.256061	https://www.genecards.org/cgi-bin/carddisp.pl?gene=LAMP3
LSAMP	Limbic System Associated Membrane Protein	Protein Coding	Q13449	50	GC03M115802	0.256061	https://www.genecards.org/cgi-bin/carddisp.pl?gene=LSAMP
MPRIP	Myosin Phosphatase Rho Interacting Protein	Protein Coding	Q6WCQ1	50	GC17P017042	0.256061	https://www.genecards.org/cgi-bin/carddisp.pl?gene=MPRIP
PNOC	Prepronociceptin	Protein Coding	Q13519	50	GC08P028316	0.256061	https://www.genecards.org/cgi-bin/carddisp.pl?gene=PNOC
PSG1	Pregnancy Specific Beta-1-Glycoprotein 1	Protein Coding	P11464	50	GC19M042866	0.256061	https://www.genecards.org/cgi-bin/carddisp.pl?gene=PSG1
SCGN	Secretagogin, EF-Hand Calcium Binding Protein	Protein Coding	O76038	50	GC06P025652	0.256061	https://www.genecards.org/cgi-bin/carddisp.pl?gene=SCGN
SLC23A1	Solute Carrier Family 23 Member 1	Protein Coding	Q9UHI7	50	GC05M139367	0.256061	https://www.genecards.org/cgi-bin/carddisp.pl?gene=SLC23A1
SNRPC	Small Nuclear Ribonucleoprotein Polypeptide C	Protein Coding	P09234	50	GC06P181995	0.256061	https://www.genecards.org/cgi-bin/carddisp.pl?gene=SNRPC
STAB2	Stabilin 2	Protein Coding	Q8WWQ8	50	GC12P103587	0.256061	https://www.genecards.org/cgi-bin/carddisp.pl?gene=STAB2
USO1	USO1 Vesicle Transport Factor	Protein Coding	O60763	50	GC04P075724	0.256061	https://www.genecards.org/cgi-bin/carddisp.pl?gene=USO1
CD300LF	CD300 Molecule Like Family Member F	Protein Coding	Q8TDQ1	49	GC17M074694	0.256061	https://www.genecards.org/cgi-bin/carddisp.pl?gene=CD300LF
CSMD1	CUB And Sushi Multiple Domains 1	Protein Coding	Q96PZ7	49	GC08M003093	0.256061	https://www.genecards.org/cgi-bin/carddisp.pl?gene=CSMD1
EIF3D	Eukaryotic Translation Initiation Factor 3 Subunit D	Protein Coding	O15371	49	GC22M036510	0.256061	https://www.genecards.org/cgi-bin/carddisp.pl?gene=EIF3D
EXOSC1	Exosome Component 1	Protein Coding	Q9Y3B2	49	GC10M097435	0.256061	https://www.genecards.org/cgi-bin/carddisp.pl?gene=EXOSC1
ILF2	Interleukin Enhancer Binding Factor 2	Protein Coding	Q12905	49	GC01M153661	0.256061	https://www.genecards.org/cgi-bin/carddisp.pl?gene=ILF2
OSCAR	Osteoclast Associated Ig-Like Receptor	Protein Coding	Q8IYS5	49	GC19M054094	0.256061	https://www.genecards.org/cgi-bin/carddisp.pl?gene=OSCAR
RTCB	RNA 2',3'-Cyclic Phosphate And 5'-OH Ligase	Protein Coding	Q9Y3I0	49	GC22M032387	0.256061	https://www.genecards.org/cgi-bin/carddisp.pl?gene=RTCB
SEPHS1	Selenophosphate Synthetase 1	Protein Coding	P49903	49	GC10M013317	0.256061	https://www.genecards.org/cgi-bin/carddisp.pl?gene=SEPHS1
SMYD1	SET And MYND Domain Containing 1	Protein Coding	Q8NB12	49	GC02P094614	0.256061	https://www.genecards.org/cgi-bin/carddisp.pl?gene=SMYD1
SOX13	SRY-Box Transcription Factor 13	Protein Coding	Q9UN79	49	GC01P204074	0.256061	https://www.genecards.org/cgi-bin/carddisp.pl?gene=SOX13
STK38	Serine/Threonine Kinase 38	Protein Coding	Q15208	49	GC06M036493	0.256061	https://www.genecards.org/cgi-bin/carddisp.pl?gene=STK38
ZFP36	ZFP36 Ring Finger Protein	Protein Coding	P26651	49	GC19P039406	0.256061	https://www.genecards.org/cgi-bin/carddisp.pl?gene=ZFP36
APLN	Apelin	Protein Coding	Q9ULZ1	48	GC0XM129645	0.256061	https://www.genecards.org/cgi-bin/carddisp.pl?gene=APLN
CCDC40	Coiled-Coil Domain 40 Molecular Ruler Complex Subunit	Protein Coding	Q4G0X9	48	GC17P155731	0.256061	https://www.genecards.org/cgi-bin/carddisp.pl?gene=CCDC40
CCNG2	Cyclin G2	Protein Coding	Q16589	48	GC04P077189	0.256061	https://www.genecards.org/cgi-bin/carddisp.pl?gene=CCNG2
CLEC4A	C-Type Lectin Domain Family 4 Member A	Protein Coding	Q9UMR7	48	GC12P074109	0.256061	https://www.genecards.org/cgi-bin/carddisp.pl?gene=CLEC4A
CRISP3	Cysteine Rich Secretory Protein 3	Protein Coding	P54108	48	GC06M049727	0.256061	https://www.genecards.org/cgi-bin/carddisp.pl?gene=CRISP3
DNAH10	Dynein Axonemal Heavy Chain 10	Protein Coding	Q8IVF4	48	GC12P123762	0.256061	https://www.genecards.org/cgi-bin/carddisp.pl?gene=DNAH10
DNAL4	Dynein Axonemal Light Chain 4	Protein Coding	O96015	48	GC22M038778	0.256061	https://www.genecards.org/cgi-bin/carddisp.pl?gene=DNAL4
GSTA2	Glutathione S-Transferase Alpha 2	Protein Coding	P09210	48	GC06M052750	0.256061	https://www.genecards.org/cgi-bin/carddisp.pl?gene=GSTA2
LRRTM4	Leucine Rich Repeat Transmembrane Neuronal 4	Protein Coding	Q86VH4	48	GC02M076747	0.256061	https://www.genecards.org/cgi-bin/carddisp.pl?gene=LRRTM4
PARVB	Parvin Beta	Protein Coding	Q9HBI1	48	GC22P043999	0.256061	https://www.genecards.org/cgi-bin/carddisp.pl?gene=PARVB
PLCH1	Phospholipase C Eta 1	Protein Coding	Q4KWH8	48	GC03M155381	0.256061	https://www.genecards.org/cgi-bin/carddisp.pl?gene=PLCH1
POU6F2	POU Class 6 Homeobox 2	Protein Coding	P78424	48	GC07P038977	0.256061	https://www.genecards.org/cgi-bin/carddisp.pl?gene=POU6F2
RALGAPA2	Ral GTPase Activating Protein Catalytic Subunit Alpha 2	Protein Coding	Q2PPJ7	48	GC20M020374	0.256061	https://www.genecards.org/cgi-bin/carddisp.pl?gene=RALGAPA2
RBM26	RNA Binding Motif Protein 26	Protein Coding	Q5T8P6	48	GC13M079311	0.256061	https://www.genecards.org/cgi-bin/carddisp.pl?gene=RBM26
SCUBE1	Signal Peptide, CUB Domain And EGF Like Domain Containing 1	Protein Coding	Q8IWY4	48	GC22M043197	0.256061	https://www.genecards.org/cgi-bin/carddisp.pl?gene=SCUBE1
SLC28A2	Solute Carrier Family 28 Member 2	Protein Coding	O43868	48	GC15P045252	0.256061	https://www.genecards.org/cgi-bin/carddisp.pl?gene=SLC28A2
ABI3	ABI Family Member 3	Protein Coding	Q9P2A4	47	GC17P049210	0.256061	https://www.genecards.org/cgi-bin/carddisp.pl?gene=ABI3
BEST2	Bestrophin 2	Protein Coding	Q8NFU1	47	GC19P012751	0.256061	https://www.genecards.org/cgi-bin/carddisp.pl?gene=BEST2
C1GALT1C1	C1GALT1 Specific Chaperone 1	Protein Coding	Q96EU7	47	GC0XM120625	0.256061	https://www.genecards.org/cgi-bin/carddisp.pl?gene=C1GALT1C1
C1QTNF3	C1q And TNF Related 3	Protein Coding	Q9BXJ4	47	GC05M034017	0.256061	https://www.genecards.org/cgi-bin/carddisp.pl?gene=C1QTNF3
COL19A1	Collagen Type XIX Alpha 1 Chain	Protein Coding	Q14993	47	GC06P069866	0.256061	https://www.genecards.org/cgi-bin/carddisp.pl?gene=COL19A1
ELL2	Elongation Factor For RNA Polymerase II 2	Protein Coding	O00472	47	GC05M095885	0.256061	https://www.genecards.org/cgi-bin/carddisp.pl?gene=ELL2
FBLIM1	Filamin Binding LIM Protein 1	Protein Coding	Q8WUP2	47	GC01P015756	0.256061	https://www.genecards.org/cgi-bin/carddisp.pl?gene=FBLIM1
GBP5	Guanylate Binding Protein 5	Protein Coding	Q96PP8	47	GC01M089259	0.256061	https://www.genecards.org/cgi-bin/carddisp.pl?gene=GBP5
JAKMIP1	Janus Kinase And Microtubule Interacting Protein 1	Protein Coding	Q96N16	47	GC04M006026	0.256061	https://www.genecards.org/cgi-bin/carddisp.pl?gene=JAKMIP1
LINGO2	Leucine Rich Repeat And Ig Domain Containing 2	Protein Coding	Q7L985	47	GC09M030162	0.256061	https://www.genecards.org/cgi-bin/carddisp.pl?gene=LINGO2
MDGA2	MAM Domain Containing Glycosylphosphatidylinositol Anchor 2	Protein Coding	Q7Z553	47	GC14M046839	0.256061	https://www.genecards.org/cgi-bin/carddisp.pl?gene=MDGA2
MEF2B	Myocyte Enhancer Factor 2B	Protein Coding	Q02080	47	GC19M108424	0.256061	https://www.genecards.org/cgi-bin/carddisp.pl?gene=MEF2B
PTER	Phosphotriesterase Related	Protein Coding	Q96BW5	47	GC10P016436	0.256061	https://www.genecards.org/cgi-bin/carddisp.pl?gene=PTER
RO60	Ro60, Y RNA Binding Protein	Protein Coding	P10155	47	GC01P193059	0.256061	https://www.genecards.org/cgi-bin/carddisp.pl?gene=RO60
SECTM1	Secreted And Transmembrane 1	Protein Coding	Q8WVN6	47	GC17M082321	0.256061	https://www.genecards.org/cgi-bin/carddisp.pl?gene=SECTM1
TMEM132D	Transmembrane Protein 132D	Protein Coding	Q14C87	47	GC12M129071	0.256061	https://www.genecards.org/cgi-bin/carddisp.pl?gene=TMEM132D
CNTNAP5	Contactin Associated Protein Family Member 5	Protein Coding	Q8WYK1	46	GC02P124025	0.256061	https://www.genecards.org/cgi-bin/carddisp.pl?gene=CNTNAP5
EFCAB6	EF-Hand Calcium Binding Domain 6	Protein Coding	Q5THR3	46	GC22M086170	0.256061	https://www.genecards.org/cgi-bin/carddisp.pl?gene=EFCAB6
FRY	FRY Microtubule Binding Protein	Protein Coding	Q5TBA9	46	GC13P031944	0.256061	https://www.genecards.org/cgi-bin/carddisp.pl?gene=FRY
GPR158	G Protein-Coupled Receptor 158	Protein Coding	Q5T848	46	GC10P025174	0.256061	https://www.genecards.org/cgi-bin/carddisp.pl?gene=GPR158
HCST	Hematopoietic Cell Signal Transducer	Protein Coding	Q9UBK5	46	GC19P152407	0.256061	https://www.genecards.org/cgi-bin/carddisp.pl?gene=HCST
HUNK	Hormonally Up-Regulated Neu-Associated Kinase	Protein Coding	P57058	46	GC21P031873	0.256061	https://www.genecards.org/cgi-bin/carddisp.pl?gene=HUNK
OMP	Olfactory Marker Protein	Protein Coding	P47874	46	GC11P077102	0.256061	https://www.genecards.org/cgi-bin/carddisp.pl?gene=OMP
PIH1D1	PIH1 Domain Containing 1	Protein Coding	Q9NWS0	46	GC19M109042	0.256061	https://www.genecards.org/cgi-bin/carddisp.pl?gene=PIH1D1
USP47	Ubiquitin Specific Peptidase 47	Protein Coding	Q96K76	46	GC11P021190	0.256061	https://www.genecards.org/cgi-bin/carddisp.pl?gene=USP47
BDH2	3-Hydroxybutyrate Dehydrogenase 2	Protein Coding	Q9BUT1	45	GC04M103077	0.256061	https://www.genecards.org/cgi-bin/carddisp.pl?gene=BDH2
DNASE2B	Deoxyribonuclease 2 Beta	Protein Coding	Q8WZ79	45	GC01P084398	0.256061	https://www.genecards.org/cgi-bin/carddisp.pl?gene=DNASE2B
EYS	Eyes Shut Homolog	Protein Coding	Q5T1H1	45	GC06M063719	0.256061	https://www.genecards.org/cgi-bin/carddisp.pl?gene=EYS
GDE1	Glycerophosphodiester Phosphodiesterase 1	Protein Coding	Q9NZC3	45	GC16M050513	0.256061	https://www.genecards.org/cgi-bin/carddisp.pl?gene=GDE1
H2BC3	H2B Clustered Histone 3	Protein Coding	P33778	45	GC06M106101	0.256061	https://www.genecards.org/cgi-bin/carddisp.pl?gene=H2BC3
HOXD3	Homeobox D3	Protein Coding	P31249	45	GC02P176136	0.256061	https://www.genecards.org/cgi-bin/carddisp.pl?gene=HOXD3
METRNL	Meteorin Like, Glial Cell Differentiation Regulator	Protein Coding	Q641Q3	45	GC17P083079	0.256061	https://www.genecards.org/cgi-bin/carddisp.pl?gene=METRNL
MT-ND5	Mitochondrially Encoded NADH:Ubiquinone Oxidoreductase Core Subunit 5	Protein Coding	P03915	45	GCMTP012339	0.256061	https://www.genecards.org/cgi-bin/carddisp.pl?gene=MT-ND5
NFAM1	NFAT Activating Protein With ITAM Motif 1	Protein Coding	Q8NET5	45	GC22M042380	0.256061	https://www.genecards.org/cgi-bin/carddisp.pl?gene=NFAM1
NUDT21	Nudix Hydrolase 21	Protein Coding	O43809	45	GC16M056429	0.256061	https://www.genecards.org/cgi-bin/carddisp.pl?gene=NUDT21
PLD5	Phospholipase D Family Member 5	Protein Coding	Q8N7P1	45	GC01M242082	0.256061	https://www.genecards.org/cgi-bin/carddisp.pl?gene=PLD5
SGCZ	Sarcoglycan Zeta	Protein Coding	Q96LD1	45	GC08M014095	0.256061	https://www.genecards.org/cgi-bin/carddisp.pl?gene=SGCZ
SNTG1	Syntrophin Gamma 1	Protein Coding	Q9NSN8	45	GC08P049909	0.256061	https://www.genecards.org/cgi-bin/carddisp.pl?gene=SNTG1
VPS13C	Vacuolar Protein Sorting 13 Homolog C	Protein Coding	Q709C8	45	GC15M061852	0.256061	https://www.genecards.org/cgi-bin/carddisp.pl?gene=VPS13C
ARMC3	Armadillo Repeat Containing 3	Protein Coding	Q5W041	44	GC10P022928	0.256061	https://www.genecards.org/cgi-bin/carddisp.pl?gene=ARMC3
CLEC2D	C-Type Lectin Domain Family 2 Member D	Protein Coding	Q9UHP7	44	GC12P074175	0.256061	https://www.genecards.org/cgi-bin/carddisp.pl?gene=CLEC2D
DNPH1	2'-Deoxynucleoside 5'-Phosphate N-Hydrolase 1	Protein Coding	O43598	44	GC06M106747	0.256061	https://www.genecards.org/cgi-bin/carddisp.pl?gene=DNPH1
HCAR3	Hydroxycarboxylic Acid Receptor 3	Protein Coding	P49019	44	GC12M122714	0.256061	https://www.genecards.org/cgi-bin/carddisp.pl?gene=HCAR3
JPH4	Junctophilin 4	Protein Coding	Q96JJ6	44	GC14M023568	0.256061	https://www.genecards.org/cgi-bin/carddisp.pl?gene=JPH4
OBP2A	Odorant Binding Protein 2A	Protein Coding	Q9NY56	44	GC09P153233	0.256061	https://www.genecards.org/cgi-bin/carddisp.pl?gene=OBP2A
SHISA6	Shisa Family Member 6	Protein Coding	Q6ZSJ9	44	GC17P011241	0.256061	https://www.genecards.org/cgi-bin/carddisp.pl?gene=SHISA6
SLC38A10	Solute Carrier Family 38 Member 10	Protein Coding	Q9HBR0	44	GC17M081244	0.256061	https://www.genecards.org/cgi-bin/carddisp.pl?gene=SLC38A10
UMODL1	Uromodulin Like 1	Protein Coding	Q5DID0	44	GC21P042062	0.256061	https://www.genecards.org/cgi-bin/carddisp.pl?gene=UMODL1
CEP170B	Centrosomal Protein 170B	Protein Coding	Q9Y4F5	43	GC14P120429	0.256061	https://www.genecards.org/cgi-bin/carddisp.pl?gene=CEP170B
SYT9	Synaptotagmin 9	Protein Coding	Q86SS6	43	GC11P007238	0.256061	https://www.genecards.org/cgi-bin/carddisp.pl?gene=SYT9
TAF3	TATA-Box Binding Protein Associated Factor 3	Protein Coding	Q5VWG9	43	GC10P007860	0.256061	https://www.genecards.org/cgi-bin/carddisp.pl?gene=TAF3
TENT2	Terminal Nucleotidyltransferase 2	Protein Coding	Q6PIY7	43	GC05P083024	0.256061	https://www.genecards.org/cgi-bin/carddisp.pl?gene=TENT2
TRIM6	Tripartite Motif Containing 6	Protein Coding	Q9C030	43	GC11P005596	0.256061	https://www.genecards.org/cgi-bin/carddisp.pl?gene=TRIM6
ZNF385D	Zinc Finger Protein 385D	Protein Coding	Q9H6B1	43	GC03M021412	0.256061	https://www.genecards.org/cgi-bin/carddisp.pl?gene=ZNF385D
CCDC93	CCC Complex Scaffolding Subunit CCDC93	Protein Coding	Q567U6	42	GC02M117915	0.256061	https://www.genecards.org/cgi-bin/carddisp.pl?gene=CCDC93
CNN3	Calponin 3	Protein Coding	Q15417	42	GC01M094896	0.256061	https://www.genecards.org/cgi-bin/carddisp.pl?gene=CNN3
DERL3	Derlin 3	Protein Coding	Q96Q80	42	GC22M023834	0.256061	https://www.genecards.org/cgi-bin/carddisp.pl?gene=DERL3
DRAM1	DNA Damage Regulated Autophagy Modulator 1	Protein Coding	Q8N682	42	GC12P101877	0.256061	https://www.genecards.org/cgi-bin/carddisp.pl?gene=DRAM1
MAGI3	Membrane Associated Guanylate Kinase, WW And PDZ Domain Containing 3	Protein Coding	Q5TCQ9	42	GC01P113390	0.256061	https://www.genecards.org/cgi-bin/carddisp.pl?gene=MAGI3
OTUD1	OTU Deubiquitinase 1	Protein Coding	Q5VV17	42	GC10P023439	0.256061	https://www.genecards.org/cgi-bin/carddisp.pl?gene=OTUD1
PPP3R2	Protein Phosphatase 3 Regulatory Subunit B, Beta	Protein Coding	Q96LZ3	42	GC09M101591	0.256061	https://www.genecards.org/cgi-bin/carddisp.pl?gene=PPP3R2
RAB3C	RAB3C, Member RAS Oncogene Family	Protein Coding	Q96E17	42	GC05P058582	0.256061	https://www.genecards.org/cgi-bin/carddisp.pl?gene=RAB3C
REC114	REC114 Meiotic Recombination Protein	Protein Coding	Q7Z4M0	42	GC15P073443	0.256061	https://www.genecards.org/cgi-bin/carddisp.pl?gene=REC114
TBC1D14	TBC1 Domain Family Member 14	Protein Coding	Q9P2M4	42	GC04P029789	0.256061	https://www.genecards.org/cgi-bin/carddisp.pl?gene=TBC1D14
BEND7	BEN Domain Containing 7	Protein Coding	Q8N7W2	41	GC10M013392	0.256061	https://www.genecards.org/cgi-bin/carddisp.pl?gene=BEND7
BEST4	Bestrophin 4	Protein Coding	Q8NFU0	41	GC01M044782	0.256061	https://www.genecards.org/cgi-bin/carddisp.pl?gene=BEST4
DNAH12	Dynein Axonemal Heavy Chain 12	Protein Coding	Q6ZR08	41	GC03M057293	0.256061	https://www.genecards.org/cgi-bin/carddisp.pl?gene=DNAH12
MON2	MON2 Homolog, Regulator Of Endosome-To-Golgi Trafficking	Protein Coding	Q7Z3U7	41	GC12P062466	0.256061	https://www.genecards.org/cgi-bin/carddisp.pl?gene=MON2
SAMD14	Sterile Alpha Motif Domain Containing 14	Protein Coding	Q8IZD0	41	GC17M050110	0.256061	https://www.genecards.org/cgi-bin/carddisp.pl?gene=SAMD14
TRIM59	Tripartite Motif Containing 59	Protein Coding	Q8IWR1	41	GC03M160432	0.256061	https://www.genecards.org/cgi-bin/carddisp.pl?gene=TRIM59
ZG16	Zymogen Granule Protein 16	Protein Coding	O60844	41	GC16P120988	0.256061	https://www.genecards.org/cgi-bin/carddisp.pl?gene=ZG16
ZNF804B	Zinc Finger Protein 804B	Protein Coding	A4D1E1	41	GC07P088759	0.256061	https://www.genecards.org/cgi-bin/carddisp.pl?gene=ZNF804B
CPNE8	Copine 8	Protein Coding	Q86YQ8	40	GC12M038646	0.256061	https://www.genecards.org/cgi-bin/carddisp.pl?gene=CPNE8
PROSER1	Proline And Serine Rich 1	Protein Coding	Q86XN7	40	GC13M039009	0.256061	https://www.genecards.org/cgi-bin/carddisp.pl?gene=PROSER1
PRRT1	Proline Rich Transmembrane Protein 1	Protein Coding	Q99946	40	GC06M106503	0.256061	https://www.genecards.org/cgi-bin/carddisp.pl?gene=PRRT1
ENHO	Energy Homeostasis Associated	Protein Coding	Q6UWT2	39	GC09M035843	0.256061	https://www.genecards.org/cgi-bin/carddisp.pl?gene=ENHO
PROX2	Prospero Homeobox 2	Protein Coding	Q3B8N5	39	GC14M074852	0.256061	https://www.genecards.org/cgi-bin/carddisp.pl?gene=PROX2
TMEM182	Transmembrane Protein 182	Protein Coding	Q6ZP80	39	GC02P102744	0.256061	https://www.genecards.org/cgi-bin/carddisp.pl?gene=TMEM182
UBE2U	Ubiquitin Conjugating Enzyme E2 U	Protein Coding	Q5VVX9	39	GC01P064203	0.256061	https://www.genecards.org/cgi-bin/carddisp.pl?gene=UBE2U
ZNF649	Zinc Finger Protein 649	Protein Coding	Q9BS31	39	GC19M051889	0.256061	https://www.genecards.org/cgi-bin/carddisp.pl?gene=ZNF649
CFAP92	Cilia And Flagella Associated Protein 92 (Putative)	Protein Coding	Q9ULG3	38	GC03M132525	0.256061	https://www.genecards.org/cgi-bin/carddisp.pl?gene=CFAP92
RELL1	RELT Like 1	Protein Coding	Q8IUW5	38	GC04M037592	0.256061	https://www.genecards.org/cgi-bin/carddisp.pl?gene=RELL1
TTLL2	Tubulin Tyrosine Ligase Like 2	Protein Coding	Q9BWV7	38	GC06P167325	0.256061	https://www.genecards.org/cgi-bin/carddisp.pl?gene=TTLL2
ACTL8	Actin Like 8	Protein Coding	Q9H568	37	GC01P075906	0.256061	https://www.genecards.org/cgi-bin/carddisp.pl?gene=ACTL8
DLEU1	Deleted In Lymphocytic Leukemia 1	RNA Gene	O43261	37	GC13P051743	0.256061	https://www.genecards.org/cgi-bin/carddisp.pl?gene=DLEU1
EMC9	ER Membrane Protein Complex Subunit 9	Protein Coding	Q9Y3B6	37	GC14M024138	0.256061	https://www.genecards.org/cgi-bin/carddisp.pl?gene=EMC9
TMEM229B	Transmembrane Protein 229B	Protein Coding	Q8NBD8	37	GC14M067447	0.256061	https://www.genecards.org/cgi-bin/carddisp.pl?gene=TMEM229B
OR5V1	Olfactory Receptor Family 5 Subfamily V Member 1	Protein Coding	Q9UGF6	35	GC06M029353	0.256061	https://www.genecards.org/cgi-bin/carddisp.pl?gene=OR5V1
TOPAZ1	Testis And Ovary Specific TOPAZ 1	Protein Coding	Q8N9V7	35	GC03P044284	0.256061	https://www.genecards.org/cgi-bin/carddisp.pl?gene=TOPAZ1
MIR22HG	MIR22 Host Gene	RNA Gene	Q0VDD5	34	GC17M095929	0.256061	https://www.genecards.org/cgi-bin/carddisp.pl?gene=MIR22HG
MIR7-3HG	MIR7-3 Host Gene	RNA Gene	Q8N6C7	34	GC19P151538	0.256061	https://www.genecards.org/cgi-bin/carddisp.pl?gene=MIR7-3HG
TMEM255B	Transmembrane Protein 255B	Protein Coding	Q8WV15	34	GC13P113759	0.256061	https://www.genecards.org/cgi-bin/carddisp.pl?gene=TMEM255B
MIR30C1	MicroRNA 30c-1	RNA Gene		30	GC01P040757	0.256061	https://www.genecards.org/cgi-bin/carddisp.pl?gene=MIR30C1
TRIM6-TRIM34	TRIM6-TRIM34 Readthrough	Protein Coding		30	GC11P020482	0.256061	https://www.genecards.org/cgi-bin/carddisp.pl?gene=TRIM6-TRIM34
MIR373	MicroRNA 373	RNA Gene		29	GC19P153085	0.256061	https://www.genecards.org/cgi-bin/carddisp.pl?gene=MIR373
MIR449A	MicroRNA 449a	RNA Gene		29	GC05M055171	0.256061	https://www.genecards.org/cgi-bin/carddisp.pl?gene=MIR449A
MIR615	MicroRNA 615	RNA Gene		29	GC12P054033	0.256061	https://www.genecards.org/cgi-bin/carddisp.pl?gene=MIR615
MIR99B	MicroRNA 99b	RNA Gene		28	GC19P051692	0.256061	https://www.genecards.org/cgi-bin/carddisp.pl?gene=MIR99B
NPSR1-AS1	NPSR1 Antisense RNA 1	RNA Gene		28	GC07M034287	0.256061	https://www.genecards.org/cgi-bin/carddisp.pl?gene=NPSR1-AS1
MIR377	MicroRNA 377	RNA Gene		27	GC14P121369	0.256061	https://www.genecards.org/cgi-bin/carddisp.pl?gene=MIR377
MIR1247	MicroRNA 1247	RNA Gene		26	GC14M101560	0.256061	https://www.genecards.org/cgi-bin/carddisp.pl?gene=MIR1247
RN7SL1	RNA Component Of Signal Recognition Particle 7SL1	RNA Gene		26	GC14P058019	0.256061	https://www.genecards.org/cgi-bin/carddisp.pl?gene=RN7SL1
MIR484	MicroRNA 484	RNA Gene		25	GC16P120481	0.256061	https://www.genecards.org/cgi-bin/carddisp.pl?gene=MIR484
MIR744	MicroRNA 744	RNA Gene		25	GC17P012081	0.256061	https://www.genecards.org/cgi-bin/carddisp.pl?gene=MIR744
SNHG32	Small Nucleolar RNA Host Gene 32	RNA Gene		25	GC06P190453	0.256061	https://www.genecards.org/cgi-bin/carddisp.pl?gene=SNHG32
SNORD48	Small Nucleolar RNA, C/D Box 48	RNA Gene		25	GC06P181912	0.256061	https://www.genecards.org/cgi-bin/carddisp.pl?gene=SNORD48
MIR1908	MicroRNA 1908	RNA Gene		24	GC11M061815	0.256061	https://www.genecards.org/cgi-bin/carddisp.pl?gene=MIR1908
MIR374B	MicroRNA 374b	RNA Gene		24	GC0XM074231	0.256061	https://www.genecards.org/cgi-bin/carddisp.pl?gene=MIR374B
MIR576	MicroRNA 576	RNA Gene		24	GC04P109488	0.256061	https://www.genecards.org/cgi-bin/carddisp.pl?gene=MIR576
PCAT2	Prostate Cancer Associated Transcript 2	RNA Gene		24	GC08M127072	0.256061	https://www.genecards.org/cgi-bin/carddisp.pl?gene=PCAT2
MIR663A	MicroRNA 663a	RNA Gene		23	GC20M026208	0.256061	https://www.genecards.org/cgi-bin/carddisp.pl?gene=MIR663A
C13orf42	Chromosome 13 Open Reading Frame 42	Protein Coding	A0A1B0GVH6	22	GC13M051373	0.256061	https://www.genecards.org/cgi-bin/carddisp.pl?gene=C13orf42
LINC00469	Long Intergenic Non-Protein Coding RNA 469	RNA Gene	Q8N7U9	22	GC17M097979	0.256061	https://www.genecards.org/cgi-bin/carddisp.pl?gene=LINC00469
MIR1246	MicroRNA 1246	RNA Gene		22	GC02M176600	0.256061	https://www.genecards.org/cgi-bin/carddisp.pl?gene=MIR1246
MIR570	MicroRNA 570	RNA Gene		22	GC03P200451	0.256061	https://www.genecards.org/cgi-bin/carddisp.pl?gene=MIR570
L1CAM-AS1	L1CAM Antisense RNA 1	RNA Gene		21	GC0XP155129	0.256061	https://www.genecards.org/cgi-bin/carddisp.pl?gene=L1CAM-AS1
LOC101929710	Uncharacterized LOC101929710	RNA Gene		21	GC05P095962	0.256061	https://www.genecards.org/cgi-bin/carddisp.pl?gene=LOC101929710
MIR4659A	MicroRNA 4659a	RNA Gene		21	GC08P006745	0.256061	https://www.genecards.org/cgi-bin/carddisp.pl?gene=MIR4659A
MIR595	MicroRNA 595	RNA Gene		21	GC07M158532	0.256061	https://www.genecards.org/cgi-bin/carddisp.pl?gene=MIR595
ANKRD34C-AS1	ANKRD34C Antisense RNA 1	RNA Gene		20	GC15M162926	0.256061	https://www.genecards.org/cgi-bin/carddisp.pl?gene=ANKRD34C-AS1
LINC00649	Long Intergenic Non-Protein Coding RNA 649	RNA Gene		20	GC21P033915	0.256061	https://www.genecards.org/cgi-bin/carddisp.pl?gene=LINC00649
MIR147B	MicroRNA 147b	RNA Gene		20	GC15P045433	0.256061	https://www.genecards.org/cgi-bin/carddisp.pl?gene=MIR147B
SLC12A5-AS1	SLC12A5 And MMP9 Antisense RNA 1	RNA Gene		20	GC20M046271	0.256061	https://www.genecards.org/cgi-bin/carddisp.pl?gene=SLC12A5-AS1
SNORD83A	Small Nucleolar RNA, C/D Box 83A	RNA Gene		20	GC22M086145	0.256061	https://www.genecards.org/cgi-bin/carddisp.pl?gene=SNORD83A
PRR7-AS1	PRR7 Antisense RNA 1	RNA Gene		19	GC05M183285	0.256061	https://www.genecards.org/cgi-bin/carddisp.pl?gene=PRR7-AS1
LINC01342	Long Intergenic Non-Protein Coding RNA 1342	RNA Gene		18	GC01P074919	0.256061	https://www.genecards.org/cgi-bin/carddisp.pl?gene=LINC01342
MIR3194	MicroRNA 3194	RNA Gene		18	GC20M051452	0.256061	https://www.genecards.org/cgi-bin/carddisp.pl?gene=MIR3194
IATPR	ITGB1 Adjacent Tumor Promoting LncRNA	RNA Gene		17	GC10M037201	0.256061	https://www.genecards.org/cgi-bin/carddisp.pl?gene=IATPR
MIR19B2	MicroRNA 19b-2	RNA Gene		17	GC0XM135409	0.256061	https://www.genecards.org/cgi-bin/carddisp.pl?gene=MIR19B2
PWAR4	Prader Willi/Angelman Region RNA 4	RNA Gene		17	GC15P025211	0.256061	https://www.genecards.org/cgi-bin/carddisp.pl?gene=PWAR4
TRD	T Cell Receptor Delta Locus	Protein Coding		17	GC14P057428	0.256061	https://www.genecards.org/cgi-bin/carddisp.pl?gene=TRD
MIR636	MicroRNA 636	RNA Gene		16	GC17M076736	0.256061	https://www.genecards.org/cgi-bin/carddisp.pl?gene=MIR636
ZNF815P	Zinc Finger Protein 815, Pseudogene	Pseudogene	A8K554	16	GC07P005823	0.256061	https://www.genecards.org/cgi-bin/carddisp.pl?gene=ZNF815P
LINC01010	Long Intergenic Non-Protein Coding RNA 1010	RNA Gene		15	GC06P183183	0.256061	https://www.genecards.org/cgi-bin/carddisp.pl?gene=LINC01010
LINC01093	Long Intergenic Non-Protein Coding RNA 1093	RNA Gene		15	GC04M184893	0.256061	https://www.genecards.org/cgi-bin/carddisp.pl?gene=LINC01093
NIPAL4-DT	NIPAL4 Divergent Transcript	RNA Gene		15	GC05M157364	0.256061	https://www.genecards.org/cgi-bin/carddisp.pl?gene=NIPAL4-DT
PRICKLE2-AS3	PRICKLE2 Antisense RNA 3	RNA Gene		15	GC03P064187	0.256061	https://www.genecards.org/cgi-bin/carddisp.pl?gene=PRICKLE2-AS3
LACTB2-AS1	LACTB2 Antisense RNA 1	RNA Gene		14	GC08P070608	0.256061	https://www.genecards.org/cgi-bin/carddisp.pl?gene=LACTB2-AS1
LINC02367	Long Intergenic Non-Protein Coding RNA 2367	RNA Gene		14	GC12P077156	0.256061	https://www.genecards.org/cgi-bin/carddisp.pl?gene=LINC02367
FILNC1	FOXO Induced Long Non-Coding RNA 1	RNA Gene		13	GC06P139677	0.256061	https://www.genecards.org/cgi-bin/carddisp.pl?gene=FILNC1
LINC00331	Long Intergenic Non-Protein Coding RNA 331	RNA Gene		13	GC13M078787	0.256061	https://www.genecards.org/cgi-bin/carddisp.pl?gene=LINC00331
PCGF3-AS1	PCGF3 Antisense RNA 1	RNA Gene		13	GC04M006477	0.256061	https://www.genecards.org/cgi-bin/carddisp.pl?gene=PCGF3-AS1
SYT9-AS1	SYT9 Antisense RNA 1	RNA Gene		13	GC11M015338	0.256061	https://www.genecards.org/cgi-bin/carddisp.pl?gene=SYT9-AS1
LINC00836	Long Intergenic Non-Protein Coding RNA 836	RNA Gene		12	GC10P025651	0.256061	https://www.genecards.org/cgi-bin/carddisp.pl?gene=LINC00836
ISCA2P1	Iron-Sulfur Cluster Assembly 2 Pseudogene 1	Pseudogene		11	GC22M026644	0.256061	https://www.genecards.org/cgi-bin/carddisp.pl?gene=ISCA2P1
LRRTM4-AS1	LRRTM4 Antisense RNA 1	RNA Gene		11	GC02P076986	0.256061	https://www.genecards.org/cgi-bin/carddisp.pl?gene=LRRTM4-AS1
ENSG00000261266	Novel Transcript	RNA Gene		10	GC16M023687	0.256061	https://www.genecards.org/cgi-bin/carddisp.pl?gene=ENSG00000261266
MIR499B	MicroRNA 499b	RNA Gene		10	GC20M034990	0.256061	https://www.genecards.org/cgi-bin/carddisp.pl?gene=MIR499B
LINC01667	Long Intergenic Non-Protein Coding RNA 1667	RNA Gene		9	GC21M010065	0.256061	https://www.genecards.org/cgi-bin/carddisp.pl?gene=LINC01667
LOC111674472	DNase I Hypersensitive Sites In Introns 16 And 17a Of CFTR	Functional Element		9	GC07P117607	0.256061	https://www.genecards.org/cgi-bin/carddisp.pl?gene=LOC111674472
LOC129994569	ATAC-STARR-Seq Lymphoblastoid Silent Region 16317	Functional Element		8	GC05P132372	0.256061	https://www.genecards.org/cgi-bin/carddisp.pl?gene=LOC129994569
LOC126807125	MED14-Independent Group 3 Enhancer GRCh37_chr4:103188587-103189786	Functional Element		7	GC04P102267	0.256061	https://www.genecards.org/cgi-bin/carddisp.pl?gene=LOC126807125
PPIAP33	Peptidylprolyl Isomerase A Pseudogene 33	Pseudogene		7	GC09P010708	0.256061	https://www.genecards.org/cgi-bin/carddisp.pl?gene=PPIAP33
IDDM15	Insulin Dependent Diabetes Mellitus 15	Genetic Locus		5	GC06U990067	0.256061	https://www.genecards.org/cgi-bin/carddisp.pl?gene=IDDM15
LOC101927484	Uncharacterized LOC101927484	RNA Gene		4	GC12M055023	0.256061	https://www.genecards.org/cgi-bin/carddisp.pl?gene=LOC101927484
SLC9A1	Solute Carrier Family 9 Member A1	Protein Coding	P19634	63	GC01M034801	0.362126	https://www.genecards.org/cgi-bin/carddisp.pl?gene=SLC9A1
HCK	HCK Proto-Oncogene, Src Family Tyrosine Kinase	Protein Coding	P08631	62	GC20P032052	0.362126	https://www.genecards.org/cgi-bin/carddisp.pl?gene=HCK
MAPT	Microtubule Associated Protein Tau	Protein Coding	P10636	62	GC17P045894	0.362126	https://www.genecards.org/cgi-bin/carddisp.pl?gene=MAPT
MAPK10	Mitogen-Activated Protein Kinase 10	Protein Coding	P53779	60	GC04M085990	0.362126	https://www.genecards.org/cgi-bin/carddisp.pl?gene=MAPK10
OXTR	Oxytocin Receptor	Protein Coding	P30559	60	GC03M008767	0.362126	https://www.genecards.org/cgi-bin/carddisp.pl?gene=OXTR
SLC6A8	Solute Carrier Family 6 Member 8	Protein Coding	P48029	60	GC0XP153811	0.362126	https://www.genecards.org/cgi-bin/carddisp.pl?gene=SLC6A8
TPM3	Tropomyosin 3	Protein Coding	P06753	60	GC01M154155	0.362126	https://www.genecards.org/cgi-bin/carddisp.pl?gene=TPM3
VCAN	Versican	Protein Coding	P13611	60	GC05P083471	0.362126	https://www.genecards.org/cgi-bin/carddisp.pl?gene=VCAN
RPS6KA2	Ribosomal Protein S6 Kinase A2	Protein Coding	Q15349	59	GC06M166409	0.362126	https://www.genecards.org/cgi-bin/carddisp.pl?gene=RPS6KA2
ANG	Angiogenin	Protein Coding	P03950	58	GC14P057256	0.362126	https://www.genecards.org/cgi-bin/carddisp.pl?gene=ANG
AQP3	Aquaporin 3 (Gill Blood Group)	Protein Coding	Q92482	58	GC09M033431	0.362126	https://www.genecards.org/cgi-bin/carddisp.pl?gene=AQP3
CSF2RA	Colony Stimulating Factor 2 Receptor Subunit Alpha	Protein Coding	P15509	58	GC0XP002887	0.362126	https://www.genecards.org/cgi-bin/carddisp.pl?gene=CSF2RA
EFNB1	Ephrin B1	Protein Coding	P98172	58	GC0XP068828	0.362126	https://www.genecards.org/cgi-bin/carddisp.pl?gene=EFNB1
UCP2	Uncoupling Protein 2	Protein Coding	P55851	58	GC11M073974	0.362126	https://www.genecards.org/cgi-bin/carddisp.pl?gene=UCP2
AHSG	Alpha 2-HS Glycoprotein	Protein Coding	P02765	57	GC03P186721	0.362126	https://www.genecards.org/cgi-bin/carddisp.pl?gene=AHSG
CCR4	C-C Motif Chemokine Receptor 4	Protein Coding	P51679	57	GC03P032951	0.362126	https://www.genecards.org/cgi-bin/carddisp.pl?gene=CCR4
CTSZ	Cathepsin Z	Protein Coding	Q9UBR2	57	GC20M058999	0.362126	https://www.genecards.org/cgi-bin/carddisp.pl?gene=CTSZ
P2RY2	Purinergic Receptor P2Y2	Protein Coding	P41231	57	GC11P108205	0.362126	https://www.genecards.org/cgi-bin/carddisp.pl?gene=P2RY2
PLTP	Phospholipid Transfer Protein	Protein Coding	P55058	57	GC20M045898	0.362126	https://www.genecards.org/cgi-bin/carddisp.pl?gene=PLTP
SEMA3E	Semaphorin 3E	Protein Coding	O15041	57	GC07M083363	0.362126	https://www.genecards.org/cgi-bin/carddisp.pl?gene=SEMA3E
TMPRSS6	Transmembrane Serine Protease 6	Protein Coding	Q8IU80	57	GC22M086124	0.362126	https://www.genecards.org/cgi-bin/carddisp.pl?gene=TMPRSS6
CTRC	Chymotrypsin C	Protein Coding	Q99895	56	GC01P015438	0.362126	https://www.genecards.org/cgi-bin/carddisp.pl?gene=CTRC
CTSE	Cathepsin E	Protein Coding	P14091	55	GC01M206009	0.362126	https://www.genecards.org/cgi-bin/carddisp.pl?gene=CTSE
IL31RA	Interleukin 31 Receptor A	Protein Coding	Q8NI17	55	GC05P055840	0.362126	https://www.genecards.org/cgi-bin/carddisp.pl?gene=IL31RA
ITIH4	Inter-Alpha-Trypsin Inhibitor Heavy Chain 4	Protein Coding	Q14624	55	GC03M052812	0.362126	https://www.genecards.org/cgi-bin/carddisp.pl?gene=ITIH4
NFATC3	Nuclear Factor Of Activated T Cells 3	Protein Coding	Q12968	55	GC16P068084	0.362126	https://www.genecards.org/cgi-bin/carddisp.pl?gene=NFATC3
NLRP2	NLR Family Pyrin Domain Containing 2	Protein Coding	Q9NX02	55	GC19P054953	0.362126	https://www.genecards.org/cgi-bin/carddisp.pl?gene=NLRP2
P2RY6	Pyrimidinergic Receptor P2Y6	Protein Coding	Q15077	55	GC11P073264	0.362126	https://www.genecards.org/cgi-bin/carddisp.pl?gene=P2RY6
TNFRSF12A	TNF Receptor Superfamily Member 12A	Protein Coding	Q9NP84	55	GC16P003018	0.362126	https://www.genecards.org/cgi-bin/carddisp.pl?gene=TNFRSF12A
VNN1	Vanin 1	Protein Coding	O95497	55	GC06M132680	0.362126	https://www.genecards.org/cgi-bin/carddisp.pl?gene=VNN1
APOBEC3G	Apolipoprotein B MRNA Editing Enzyme Catalytic Subunit 3G	Protein Coding	Q9HC16	54	GC22P092170	0.362126	https://www.genecards.org/cgi-bin/carddisp.pl?gene=APOBEC3G
FAF1	Fas Associated Factor 1	Protein Coding	Q9UNN5	54	GC01M050439	0.362126	https://www.genecards.org/cgi-bin/carddisp.pl?gene=FAF1
PADI2	Peptidyl Arginine Deiminase 2	Protein Coding	Q9Y2J8	54	GC01M017066	0.362126	https://www.genecards.org/cgi-bin/carddisp.pl?gene=PADI2
SLAMF7	SLAM Family Member 7	Protein Coding	Q9NQ25	54	GC01P176968	0.362126	https://www.genecards.org/cgi-bin/carddisp.pl?gene=SLAMF7
SPRED1	Sprouty Related EVH1 Domain Containing 1	Protein Coding	Q7Z699	54	GC15P038252	0.362126	https://www.genecards.org/cgi-bin/carddisp.pl?gene=SPRED1
NDUFAF1	NADH:Ubiquinone Oxidoreductase Complex Assembly Factor 1	Protein Coding	Q9Y375	53	GC15M041387	0.362126	https://www.genecards.org/cgi-bin/carddisp.pl?gene=NDUFAF1
PDLIM1	PDZ And LIM Domain 1	Protein Coding	O00151	53	GC10M095237	0.362126	https://www.genecards.org/cgi-bin/carddisp.pl?gene=PDLIM1
SLAMF1	Signaling Lymphocytic Activation Molecule Family Member 1	Protein Coding	Q13291	53	GC01M160608	0.362126	https://www.genecards.org/cgi-bin/carddisp.pl?gene=SLAMF1
SPRED2	Sprouty Related EVH1 Domain Containing 2	Protein Coding	Q7Z698	53	GC02M065307	0.362126	https://www.genecards.org/cgi-bin/carddisp.pl?gene=SPRED2
ACSL6	Acyl-CoA Synthetase Long Chain Family Member 6	Protein Coding	Q9UKU0	52	GC05M131949	0.362126	https://www.genecards.org/cgi-bin/carddisp.pl?gene=ACSL6
AZU1	Azurocidin 1	Protein Coding	P20160	52	GC19P000825	0.362126	https://www.genecards.org/cgi-bin/carddisp.pl?gene=AZU1
BDKRB1	Bradykinin Receptor B1	Protein Coding	P46663	52	GC14P096362	0.362126	https://www.genecards.org/cgi-bin/carddisp.pl?gene=BDKRB1
CCDC22	CCC Complex Scaffolding Subunit CCDC22	Protein Coding	O60826	52	GC0XP060920	0.362126	https://www.genecards.org/cgi-bin/carddisp.pl?gene=CCDC22
CCN1	Cellular Communication Network Factor 1	Protein Coding	O00622	52	GC01P085585	0.362126	https://www.genecards.org/cgi-bin/carddisp.pl?gene=CCN1
CD48	CD48 Molecule	Protein Coding	P09326	52	GC01M167615	0.362126	https://www.genecards.org/cgi-bin/carddisp.pl?gene=CD48
CEP250	Centrosomal Protein 250	Protein Coding	Q9BV73	52	GC20P035455	0.362126	https://www.genecards.org/cgi-bin/carddisp.pl?gene=CEP250
CLCA1	Chloride Channel Accessory 1	Protein Coding	A8K7I4	52	GC01P086468	0.362126	https://www.genecards.org/cgi-bin/carddisp.pl?gene=CLCA1
GPC5	Glypican 5	Protein Coding	P78333	52	GC13P091398	0.362126	https://www.genecards.org/cgi-bin/carddisp.pl?gene=GPC5
ITPKA	Inositol-Trisphosphate 3-Kinase A	Protein Coding	P23677	52	GC15P041493	0.362126	https://www.genecards.org/cgi-bin/carddisp.pl?gene=ITPKA
MNAT1	MNAT1 Component Of CDK Activating Kinase	Protein Coding	P51948	52	GC14P060734	0.362126	https://www.genecards.org/cgi-bin/carddisp.pl?gene=MNAT1
MPG	N-Methylpurine DNA Glycosylase	Protein Coding	P29372	52	GC16P120090	0.362126	https://www.genecards.org/cgi-bin/carddisp.pl?gene=MPG
STX8	Syntaxin 8	Protein Coding	Q9UNK0	52	GC17M009250	0.362126	https://www.genecards.org/cgi-bin/carddisp.pl?gene=STX8
TIMP4	TIMP Metallopeptidase Inhibitor 4	Protein Coding	Q99727	52	GC03M012153	0.362126	https://www.genecards.org/cgi-bin/carddisp.pl?gene=TIMP4
UBQLN4	Ubiquilin 4	Protein Coding	Q9NRR5	52	GC01M167482	0.362126	https://www.genecards.org/cgi-bin/carddisp.pl?gene=UBQLN4
BRWD1	Bromodomain And WD Repeat Domain Containing 1	Protein Coding	Q9NSI6	51	GC21M039184	0.362126	https://www.genecards.org/cgi-bin/carddisp.pl?gene=BRWD1
CREB5	CAMP Responsive Element Binding Protein 5	Protein Coding	Q02930	51	GC07P030145	0.362126	https://www.genecards.org/cgi-bin/carddisp.pl?gene=CREB5
FLVCR1	FLVCR Choline And Heme Transporter 1	Protein Coding	Q9Y5Y0	51	GC01P212858	0.362126	https://www.genecards.org/cgi-bin/carddisp.pl?gene=FLVCR1
CISD1	CDGSH Iron Sulfur Domain 1	Protein Coding	Q9NZ45	50	GC10P058269	0.362126	https://www.genecards.org/cgi-bin/carddisp.pl?gene=CISD1
DBP	D-Box Binding PAR BZIP Transcription Factor	Protein Coding	Q10586	50	GC19M048630	0.362126	https://www.genecards.org/cgi-bin/carddisp.pl?gene=DBP
DEFA1	Defensin Alpha 1	Protein Coding	P59665	50	GC08M006977	0.362126	https://www.genecards.org/cgi-bin/carddisp.pl?gene=DEFA1
FLRT1	Fibronectin Leucine Rich Transmembrane Protein 1	Protein Coding	Q9NZU1	50	GC11P107666	0.362126	https://www.genecards.org/cgi-bin/carddisp.pl?gene=FLRT1
UBE2H	Ubiquitin Conjugating Enzyme E2 H	Protein Coding	P62256	50	GC07M129830	0.362126	https://www.genecards.org/cgi-bin/carddisp.pl?gene=UBE2H
DCLRE1B	DNA Cross-Link Repair 1B	Protein Coding	Q9H816	49	GC01P113905	0.362126	https://www.genecards.org/cgi-bin/carddisp.pl?gene=DCLRE1B
CEBPG	CCAAT Enhancer Binding Protein Gamma	Protein Coding	P53567	48	GC19P033373	0.362126	https://www.genecards.org/cgi-bin/carddisp.pl?gene=CEBPG
MMP28	Matrix Metallopeptidase 28	Protein Coding	Q9H239	48	GC17M035756	0.362126	https://www.genecards.org/cgi-bin/carddisp.pl?gene=MMP28
PDLIM4	PDZ And LIM Domain 4	Protein Coding	P50479	48	GC05P132257	0.362126	https://www.genecards.org/cgi-bin/carddisp.pl?gene=PDLIM4
PF4V1	Platelet Factor 4 Variant 1	Protein Coding	P10720	48	GC04P073853	0.362126	https://www.genecards.org/cgi-bin/carddisp.pl?gene=PF4V1
AQP10	Aquaporin 10	Protein Coding	Q96PS8	47	GC01P154321	0.362126	https://www.genecards.org/cgi-bin/carddisp.pl?gene=AQP10
GBGT1	Globoside Alpha-1,3-N-Acetylgalactosaminyltransferase 1 (FORS Blood Group)	Protein Coding	Q8N5D6	47	GC09M133152	0.362126	https://www.genecards.org/cgi-bin/carddisp.pl?gene=GBGT1
IL9R	Interleukin 9 Receptor	Protein Coding	Q01113	47	GC0XP155997	0.362126	https://www.genecards.org/cgi-bin/carddisp.pl?gene=IL9R
IZUMO1	Izumo Sperm-Oocyte Fusion 1	Protein Coding	Q8IYV9	47	GC19M048740	0.362126	https://www.genecards.org/cgi-bin/carddisp.pl?gene=IZUMO1
NUSAP1	Nucleolar And Spindle Associated Protein 1	Protein Coding	Q9BXS6	47	GC15P192878	0.362126	https://www.genecards.org/cgi-bin/carddisp.pl?gene=NUSAP1
RAB13	RAB13, Member RAS Oncogene Family	Protein Coding	P51153	47	GC01M153981	0.362126	https://www.genecards.org/cgi-bin/carddisp.pl?gene=RAB13
RABEP2	Rabaptin, RAB GTPase Binding Effector Protein 2	Protein Coding	Q9H5N1	47	GC16M050914	0.362126	https://www.genecards.org/cgi-bin/carddisp.pl?gene=RABEP2
SELENOS	Selenoprotein S	Protein Coding	Q9BQE4	47	GC15M163350	0.362126	https://www.genecards.org/cgi-bin/carddisp.pl?gene=SELENOS
TUBD1	Tubulin Delta 1	Protein Coding	Q9UJT1	47	GC17M059859	0.362126	https://www.genecards.org/cgi-bin/carddisp.pl?gene=TUBD1
PHACTR2	Phosphatase And Actin Regulator 2	Protein Coding	O75167	46	GC06P143536	0.362126	https://www.genecards.org/cgi-bin/carddisp.pl?gene=PHACTR2
SNX32	Sorting Nexin 32	Protein Coding	Q86XE0	45	GC11P065833	0.362126	https://www.genecards.org/cgi-bin/carddisp.pl?gene=SNX32
SLC2A14	Solute Carrier Family 2 Member 14	Protein Coding	Q8TDB8	44	GC12M007812	0.362126	https://www.genecards.org/cgi-bin/carddisp.pl?gene=SLC2A14
TRPT1	TRNA Phosphotransferase 1	Protein Coding	Q86TN4	44	GC11M064223	0.362126	https://www.genecards.org/cgi-bin/carddisp.pl?gene=TRPT1
CCDC85B	Coiled-Coil Domain Containing 85B	Protein Coding	Q15834	42	GC11P065890	0.362126	https://www.genecards.org/cgi-bin/carddisp.pl?gene=CCDC85B
JRKL	JRK Like	Protein Coding	Q9Y4A0	42	GC11P096389	0.362126	https://www.genecards.org/cgi-bin/carddisp.pl?gene=JRKL
TRIM58	Tripartite Motif Containing 58	Protein Coding	Q8NG06	42	GC01P247857	0.362126	https://www.genecards.org/cgi-bin/carddisp.pl?gene=TRIM58
MORC4	MORC Family CW-Type Zinc Finger 4	Protein Coding	Q8TE76	41	GC0XM106813	0.362126	https://www.genecards.org/cgi-bin/carddisp.pl?gene=MORC4
RNF183	Ring Finger Protein 183	Protein Coding	Q96D59	41	GC09M113297	0.362126	https://www.genecards.org/cgi-bin/carddisp.pl?gene=RNF183
SLAIN2	SLAIN Motif Family Member 2	Protein Coding	Q9P270	41	GC04P048977	0.362126	https://www.genecards.org/cgi-bin/carddisp.pl?gene=SLAIN2
TM6SF2	Transmembrane 6 Superfamily Member 2	Protein Coding	Q9BZW4	41	GC19M019264	0.362126	https://www.genecards.org/cgi-bin/carddisp.pl?gene=TM6SF2
C10orf67	Chromosome 10 Open Reading Frame 67	Protein Coding	Q8IYJ2	40	GC10M023201	0.362126	https://www.genecards.org/cgi-bin/carddisp.pl?gene=C10orf67
TTYH3	Tweety Family Member 3	Protein Coding	Q9C0H2	40	GC07P018912	0.362126	https://www.genecards.org/cgi-bin/carddisp.pl?gene=TTYH3
RFTN2	Raftlin Family Member 2	Protein Coding	Q52LD8	39	GC02M197568	0.362126	https://www.genecards.org/cgi-bin/carddisp.pl?gene=RFTN2
SLC10A4	Solute Carrier Family 10 Member 4	Protein Coding	Q96EP9	39	GC04P048979	0.362126	https://www.genecards.org/cgi-bin/carddisp.pl?gene=SLC10A4
RIMBP3	RIMS Binding Protein 3	Protein Coding	Q9UFD9	38	GC22M018605	0.362126	https://www.genecards.org/cgi-bin/carddisp.pl?gene=RIMBP3
WASHC2C	WASH Complex Subunit 2C	Protein Coding	Q9Y4E1	38	GC10P052744	0.362126	https://www.genecards.org/cgi-bin/carddisp.pl?gene=WASHC2C
C2orf74	Chromosome 2 Open Reading Frame 74	Protein Coding	A8MZ97	36	GC02P061146	0.362126	https://www.genecards.org/cgi-bin/carddisp.pl?gene=C2orf74
PPAN-P2RY11	PPAN-P2RY11 Readthrough	Protein Coding		35	GC19P151785	0.362126	https://www.genecards.org/cgi-bin/carddisp.pl?gene=PPAN-P2RY11
C1orf53	Chromosome 1 Open Reading Frame 53	Protein Coding	Q5VUE5	34	GC01P197903	0.362126	https://www.genecards.org/cgi-bin/carddisp.pl?gene=C1orf53
MIR122	MicroRNA 122	RNA Gene		30	GC18P058451	0.362126	https://www.genecards.org/cgi-bin/carddisp.pl?gene=MIR122
MIR346	MicroRNA 346	RNA Gene		28	GC10M086264	0.362126	https://www.genecards.org/cgi-bin/carddisp.pl?gene=MIR346
MIR1-1	MicroRNA 1-1	RNA Gene		26	GC20P069233	0.362126	https://www.genecards.org/cgi-bin/carddisp.pl?gene=MIR1-1
PAPPA-AS1	PAPPA Antisense RNA 1	RNA Gene	Q5QFB9	25	GC09M116398	0.362126	https://www.genecards.org/cgi-bin/carddisp.pl?gene=PAPPA-AS1
ENTPD1-AS1	ENTPD1 Antisense RNA 1	RNA Gene		24	GC10M095753	0.362126	https://www.genecards.org/cgi-bin/carddisp.pl?gene=ENTPD1-AS1
MIR551B	MicroRNA 551b	RNA Gene		24	GC03P168551	0.362126	https://www.genecards.org/cgi-bin/carddisp.pl?gene=MIR551B
MIR1-2	MicroRNA 1-2	RNA Gene		23	GC18M038258	0.362126	https://www.genecards.org/cgi-bin/carddisp.pl?gene=MIR1-2
CLRN1-AS1	CLRN1 Antisense RNA 1	RNA Gene		22	GC03P150975	0.362126	https://www.genecards.org/cgi-bin/carddisp.pl?gene=CLRN1-AS1
THRIL	TNF And HNRNPL Related Immunoregulatory Long Non-Coding RNA	RNA Gene		21	GC12M125025	0.362126	https://www.genecards.org/cgi-bin/carddisp.pl?gene=THRIL
DTNBP1-AS1	DTNBP1 Antisense RNA 1	RNA Gene		5	GC06P019172	0.362126	https://www.genecards.org/cgi-bin/carddisp.pl?gene=DTNBP1-AS1
SLC1A1	Solute Carrier Family 1 Member 1	Protein Coding	P43005	62	GC09P004490	0.443511	https://www.genecards.org/cgi-bin/carddisp.pl?gene=SLC1A1
TNC	Tenascin C	Protein Coding	P24821	62	GC09M115019	0.443511	https://www.genecards.org/cgi-bin/carddisp.pl?gene=TNC
FAAH	Fatty Acid Amide Hydrolase	Protein Coding	O00519	61	GC01P046394	0.443511	https://www.genecards.org/cgi-bin/carddisp.pl?gene=FAAH
MMP19	Matrix Metallopeptidase 19	Protein Coding	Q99542	60	GC12M055835	0.443511	https://www.genecards.org/cgi-bin/carddisp.pl?gene=MMP19
NR3C2	Nuclear Receptor Subfamily 3 Group C Member 2	Protein Coding	P08235	59	GC04M148078	0.443511	https://www.genecards.org/cgi-bin/carddisp.pl?gene=NR3C2
GHSR	Growth Hormone Secretagogue Receptor	Protein Coding	Q92847	58	GC03M172443	0.443511	https://www.genecards.org/cgi-bin/carddisp.pl?gene=GHSR
CHRNA5	Cholinergic Receptor Nicotinic Alpha 5 Subunit	Protein Coding	P30532	57	GC15P078565	0.443511	https://www.genecards.org/cgi-bin/carddisp.pl?gene=CHRNA5
P4HA2	Prolyl 4-Hydroxylase Subunit Alpha 2	Protein Coding	O15460	57	GC05M132193	0.443511	https://www.genecards.org/cgi-bin/carddisp.pl?gene=P4HA2
PON2	Paraoxonase 2	Protein Coding	Q15165	57	GC07M095404	0.443511	https://www.genecards.org/cgi-bin/carddisp.pl?gene=PON2
PRSS8	Serine Protease 8	Protein Coding	Q16651	57	GC16M051202	0.443511	https://www.genecards.org/cgi-bin/carddisp.pl?gene=PRSS8
SLC39A8	Solute Carrier Family 39 Member 8	Protein Coding	Q9C0K1	56	GC04M102252	0.443511	https://www.genecards.org/cgi-bin/carddisp.pl?gene=SLC39A8
TXK	TXK Tyrosine Kinase	Protein Coding	P42681	56	GC04M048353	0.443511	https://www.genecards.org/cgi-bin/carddisp.pl?gene=TXK
CDC37	Cell Division Cycle 37, HSP90 Cochaperone	Protein Coding	Q16543	55	GC19M010391	0.443511	https://www.genecards.org/cgi-bin/carddisp.pl?gene=CDC37
TAB1	TGF-Beta Activated Kinase 1 (MAP3K7) Binding Protein 1	Protein Coding	Q15750	55	GC22P092180	0.443511	https://www.genecards.org/cgi-bin/carddisp.pl?gene=TAB1
HIC1	HIC ZBTB Transcriptional Repressor 1	Protein Coding	Q14526	53	GC17P002054	0.443511	https://www.genecards.org/cgi-bin/carddisp.pl?gene=HIC1
SLPI	Secretory Leukocyte Peptidase Inhibitor	Protein Coding	P03973	53	GC20M045252	0.443511	https://www.genecards.org/cgi-bin/carddisp.pl?gene=SLPI
CNTN3	Contactin 3	Protein Coding	Q9P232	52	GC03M074232	0.443511	https://www.genecards.org/cgi-bin/carddisp.pl?gene=CNTN3
MPST	Mercaptopyruvate Sulfurtransferase	Protein Coding	P25325	52	GC22P037019	0.443511	https://www.genecards.org/cgi-bin/carddisp.pl?gene=MPST
FUT7	Fucosyltransferase 7	Protein Coding	Q11130	51	GC09M137030	0.443511	https://www.genecards.org/cgi-bin/carddisp.pl?gene=FUT7
IL34	Interleukin 34	Protein Coding	Q6ZMJ4	51	GC16P122052	0.443511	https://www.genecards.org/cgi-bin/carddisp.pl?gene=IL34
LILRB4	Leukocyte Immunoglobulin Like Receptor B4	Protein Coding	Q8NHJ6	50	GC19P054643	0.443511	https://www.genecards.org/cgi-bin/carddisp.pl?gene=LILRB4
MGAT3	Beta-1,4-Mannosyl-Glycoprotein 4-Beta-N-Acetylglucosaminyltransferase	Protein Coding	Q09327	50	GC22P092183	0.443511	https://www.genecards.org/cgi-bin/carddisp.pl?gene=MGAT3
SSRP1	Structure Specific Recognition Protein 1	Protein Coding	Q08945	50	GC11M139508	0.443511	https://www.genecards.org/cgi-bin/carddisp.pl?gene=SSRP1
AVIL	Advillin	Protein Coding	O75366	49	GC12M060485	0.443511	https://www.genecards.org/cgi-bin/carddisp.pl?gene=AVIL
CCL13	C-C Motif Chemokine Ligand 13	Protein Coding	Q99616	49	GC17P034356	0.443511	https://www.genecards.org/cgi-bin/carddisp.pl?gene=CCL13
KIR2DL1	Killer Cell Immunoglobulin Like Receptor, Two Ig Domains And Long Cytoplasmic Tail 1	Protein Coding	P43626	48	GC19P153114	0.443511	https://www.genecards.org/cgi-bin/carddisp.pl?gene=KIR2DL1
SLC16A9	Solute Carrier Family 16 Member 9	Protein Coding	Q7RTY1	48	GC10M059650	0.443511	https://www.genecards.org/cgi-bin/carddisp.pl?gene=SLC16A9
CCDC88B	Coiled-Coil Domain Containing 88B	Protein Coding	A6NC98	37	GC11P064340	0.443511	https://www.genecards.org/cgi-bin/carddisp.pl?gene=CCDC88B
MIR125B2	MicroRNA 125b-2	RNA Gene		29	GC21P016590	0.443511	https://www.genecards.org/cgi-bin/carddisp.pl?gene=MIR125B2
CCL15-CCL14	CCL15-CCL14 Readthrough (NMD Candidate)	RNA Gene		17	GC17M035983	0.443511	https://www.genecards.org/cgi-bin/carddisp.pl?gene=CCL15-CCL14
DRD2	Dopamine Receptor D2	Protein Coding	P14416	62	GC11M113409	0.512123	https://www.genecards.org/cgi-bin/carddisp.pl?gene=DRD2
CNR2	Cannabinoid Receptor 2	Protein Coding	P34972	57	GC01M023870	0.512123	https://www.genecards.org/cgi-bin/carddisp.pl?gene=CNR2
ARHGEF6	Rac/Cdc42 Guanine Nucleotide Exchange Factor 6	Protein Coding	Q15052	55	GC0XM136665	0.512123	https://www.genecards.org/cgi-bin/carddisp.pl?gene=ARHGEF6
TRIM21	Tripartite Motif Containing 21	Protein Coding	P19474	55	GC11M004384	0.512123	https://www.genecards.org/cgi-bin/carddisp.pl?gene=TRIM21
MEP1A	Meprin A Subunit Alpha	Protein Coding	Q16819	51	GC06P046793	0.512123	https://www.genecards.org/cgi-bin/carddisp.pl?gene=MEP1A
NELL1	Neural EGFL Like 1	Protein Coding	Q92832	51	GC11P020669	0.512123	https://www.genecards.org/cgi-bin/carddisp.pl?gene=NELL1
KRT38	Keratin 38	Protein Coding	O76015	42	GC17M041436	0.512123	https://www.genecards.org/cgi-bin/carddisp.pl?gene=KRT38
MIR16-2	MicroRNA 16-2	RNA Gene		28	GC03P160418	0.512123	https://www.genecards.org/cgi-bin/carddisp.pl?gene=MIR16-2
TRAF5	TNF Receptor Associated Factor 5	Protein Coding	O00463	54	GC01P211326	0.572571	https://www.genecards.org/cgi-bin/carddisp.pl?gene=TRAF5
TST	Thiosulfate Sulfurtransferase	Protein Coding	Q16762	53	GC22M037010	0.62722	https://www.genecards.org/cgi-bin/carddisp.pl?gene=TST
PF4	Platelet Factor 4	Protein Coding	P02776	52	GC04M073980	0.62722	https://www.genecards.org/cgi-bin/carddisp.pl?gene=PF4
TNFSF12	TNF Superfamily Member 12	Protein Coding	O43508	51	GC17P153754	0.62722	https://www.genecards.org/cgi-bin/carddisp.pl?gene=TNFSF12
FCRL3	Fc Receptor Like 3	Protein Coding	Q96P31	50	GC01M157674	0.62722	https://www.genecards.org/cgi-bin/carddisp.pl?gene=FCRL3
EIF3C	Eukaryotic Translation Initiation Factor 3 Subunit C	Protein Coding	Q99613	48	GC16P120875	0.62722	https://www.genecards.org/cgi-bin/carddisp.pl?gene=EIF3C
MYDGF	Myeloid Derived Growth Factor	Protein Coding	Q969H8	45	GC19M004641	0.62722	https://www.genecards.org/cgi-bin/carddisp.pl?gene=MYDGF
CREBBP	CREB Binding Protein	Protein Coding	Q92793	67	GC16M049995	0.669193	https://www.genecards.org/cgi-bin/carddisp.pl?gene=CREBBP
INSR	Insulin Receptor	Protein Coding	P06213	67	GC19M007112	0.669193	https://www.genecards.org/cgi-bin/carddisp.pl?gene=INSR
RAF1	Raf-1 Proto-Oncogene, Serine/Threonine Kinase	Protein Coding	P04049	67	GC03M012583	0.669193	https://www.genecards.org/cgi-bin/carddisp.pl?gene=RAF1
HDAC6	Histone Deacetylase 6	Protein Coding	Q9UBN7	66	GC0XP048801	0.669193	https://www.genecards.org/cgi-bin/carddisp.pl?gene=HDAC6
EPHA2	EPH Receptor A2	Protein Coding	P29317	65	GC01M016124	0.669193	https://www.genecards.org/cgi-bin/carddisp.pl?gene=EPHA2
FLT4	Fms Related Receptor Tyrosine Kinase 4	Protein Coding	P35916	65	GC05M183404	0.669193	https://www.genecards.org/cgi-bin/carddisp.pl?gene=FLT4
HDAC2	Histone Deacetylase 2	Protein Coding	Q92769	65	GC06M113933	0.669193	https://www.genecards.org/cgi-bin/carddisp.pl?gene=HDAC2
HSPB1	Heat Shock Protein Family B (Small) Member 1	Protein Coding	P04792	65	GC07P076302	0.669193	https://www.genecards.org/cgi-bin/carddisp.pl?gene=HSPB1
RAD51	RAD51 Recombinase	Protein Coding	Q06609	65	GC15P040694	0.669193	https://www.genecards.org/cgi-bin/carddisp.pl?gene=RAD51
AXL	AXL Receptor Tyrosine Kinase	Protein Coding	P30530	64	GC19P041219	0.669193	https://www.genecards.org/cgi-bin/carddisp.pl?gene=AXL
CASR	Calcium Sensing Receptor	Protein Coding	P41180	64	GC03P122183	0.669193	https://www.genecards.org/cgi-bin/carddisp.pl?gene=CASR
CDK6	Cyclin Dependent Kinase 6	Protein Coding	Q00534	64	GC07M092604	0.669193	https://www.genecards.org/cgi-bin/carddisp.pl?gene=CDK6
GLUD1	Glutamate Dehydrogenase 1	Protein Coding	P00367	64	GC10M087050	0.669193	https://www.genecards.org/cgi-bin/carddisp.pl?gene=GLUD1
LDHA	Lactate Dehydrogenase A	Protein Coding	P00338	64	GC11P018394	0.669193	https://www.genecards.org/cgi-bin/carddisp.pl?gene=LDHA
PLK1	Polo Like Kinase 1	Protein Coding	P53350	64	GC16P120729	0.669193	https://www.genecards.org/cgi-bin/carddisp.pl?gene=PLK1
SMARCA4	SWI/SNF Related BAF Chromatin Remodeling Complex Subunit ATPase 4	Protein Coding	P51532	64	GC19P151807	0.669193	https://www.genecards.org/cgi-bin/carddisp.pl?gene=SMARCA4
WNT5A	Wnt Family Member 5A	Protein Coding	P41221	64	GC03M055465	0.669193	https://www.genecards.org/cgi-bin/carddisp.pl?gene=WNT5A
AIFM1	Apoptosis Inducing Factor Mitochondria Associated 1	Protein Coding	O95831	63	GC0XM130129	0.669193	https://www.genecards.org/cgi-bin/carddisp.pl?gene=AIFM1
CSNK2A1	Casein Kinase 2 Alpha 1	Protein Coding	P68400	63	GC20M000472	0.669193	https://www.genecards.org/cgi-bin/carddisp.pl?gene=CSNK2A1
SHH	Sonic Hedgehog Signaling Molecule	Protein Coding	Q15465	63	GC07M155799	0.669193	https://www.genecards.org/cgi-bin/carddisp.pl?gene=SHH
TOP2A	DNA Topoisomerase II Alpha	Protein Coding	P11388	63	GC17M040388	0.669193	https://www.genecards.org/cgi-bin/carddisp.pl?gene=TOP2A
ACACA	Acetyl-CoA Carboxylase Alpha	Protein Coding	Q13085	62	GC17M037084	0.669193	https://www.genecards.org/cgi-bin/carddisp.pl?gene=ACACA
ALDOA	Aldolase, Fructose-Bisphosphate A	Protein Coding	P04075	62	GC16P030064	0.669193	https://www.genecards.org/cgi-bin/carddisp.pl?gene=ALDOA
ANPEP	Alanyl Aminopeptidase, Membrane	Protein Coding	P15144	62	GC15M089784	0.669193	https://www.genecards.org/cgi-bin/carddisp.pl?gene=ANPEP
BMP4	Bone Morphogenetic Protein 4	Protein Coding	P12644	62	GC14M053949	0.669193	https://www.genecards.org/cgi-bin/carddisp.pl?gene=BMP4
CACNA1G	Calcium Voltage-Gated Channel Subunit Alpha1 G	Protein Coding	O43497	62	GC17P155147	0.669193	https://www.genecards.org/cgi-bin/carddisp.pl?gene=CACNA1G
CASP7	Caspase 7	Protein Coding	P55210	62	GC10P113679	0.669193	https://www.genecards.org/cgi-bin/carddisp.pl?gene=CASP7
CSNK1A1	Casein Kinase 1 Alpha 1	Protein Coding	P48729	62	GC05M149492	0.669193	https://www.genecards.org/cgi-bin/carddisp.pl?gene=CSNK1A1
CYP17A1	Cytochrome P450 Family 17 Subfamily A Member 1	Protein Coding	P05093	62	GC10M102830	0.669193	https://www.genecards.org/cgi-bin/carddisp.pl?gene=CYP17A1
EIF4E	Eukaryotic Translation Initiation Factor 4E	Protein Coding	P06730	62	GC04M098879	0.669193	https://www.genecards.org/cgi-bin/carddisp.pl?gene=EIF4E
FZD4	Frizzled Class Receptor 4	Protein Coding	Q9ULV1	62	GC11M086945	0.669193	https://www.genecards.org/cgi-bin/carddisp.pl?gene=FZD4
GATA4	GATA Binding Protein 4	Protein Coding	P43694	62	GC08P011676	0.669193	https://www.genecards.org/cgi-bin/carddisp.pl?gene=GATA4
GSN	Gelsolin	Protein Coding	P06396	62	GC09P121201	0.669193	https://www.genecards.org/cgi-bin/carddisp.pl?gene=GSN
ITGA6	Integrin Subunit Alpha 6	Protein Coding	P23229	62	GC02P172244	0.669193	https://www.genecards.org/cgi-bin/carddisp.pl?gene=ITGA6
ITGB4	Integrin Subunit Beta 4	Protein Coding	P16144	62	GC17P075721	0.669193	https://www.genecards.org/cgi-bin/carddisp.pl?gene=ITGB4
NF2	NF2, Moesin-Ezrin-Radixin Like (MERLIN) Tumor Suppressor	Protein Coding	P35240	62	GC22P029603	0.669193	https://www.genecards.org/cgi-bin/carddisp.pl?gene=NF2
PGR	Progesterone Receptor	Protein Coding	P06401	62	GC11M140371	0.669193	https://www.genecards.org/cgi-bin/carddisp.pl?gene=PGR
PIK3R2	Phosphoinositide-3-Kinase Regulatory Subunit 2	Protein Coding	O00459	62	GC19P018153	0.669193	https://www.genecards.org/cgi-bin/carddisp.pl?gene=PIK3R2
TOP1	DNA Topoisomerase I	Protein Coding	P11387	62	GC20P041028	0.669193	https://www.genecards.org/cgi-bin/carddisp.pl?gene=TOP1
TUBB	Tubulin Beta Class I	Protein Coding	P07437	62	GC06P181873	0.669193	https://www.genecards.org/cgi-bin/carddisp.pl?gene=TUBB
CASP2	Caspase 2	Protein Coding	P42575	61	GC07P165863	0.669193	https://www.genecards.org/cgi-bin/carddisp.pl?gene=CASP2
CCND2	Cyclin D2	Protein Coding	P30279	61	GC12P074004	0.669193	https://www.genecards.org/cgi-bin/carddisp.pl?gene=CCND2
CCNE1	Cyclin E1	Protein Coding	P24864	61	GC19P029811	0.669193	https://www.genecards.org/cgi-bin/carddisp.pl?gene=CCNE1
CDC25A	Cell Division Cycle 25A	Protein Coding	P30304	61	GC03M048385	0.669193	https://www.genecards.org/cgi-bin/carddisp.pl?gene=CDC25A
CDC25C	Cell Division Cycle 25C	Protein Coding	P30307	61	GC05M138285	0.669193	https://www.genecards.org/cgi-bin/carddisp.pl?gene=CDC25C
CDK8	Cyclin Dependent Kinase 8	Protein Coding	P49336	61	GC13P026254	0.669193	https://www.genecards.org/cgi-bin/carddisp.pl?gene=CDK8
CHRM3	Cholinergic Receptor Muscarinic 3	Protein Coding	P20309	61	GC01P239386	0.669193	https://www.genecards.org/cgi-bin/carddisp.pl?gene=CHRM3
CTBP1	C-Terminal Binding Protein 1	Protein Coding	Q13363	61	GC04M001211	0.669193	https://www.genecards.org/cgi-bin/carddisp.pl?gene=CTBP1
CYP19A1	Cytochrome P450 Family 19 Subfamily A Member 1	Protein Coding	P11511	61	GC15M051208	0.669193	https://www.genecards.org/cgi-bin/carddisp.pl?gene=CYP19A1
CYP1B1	Cytochrome P450 Family 1 Subfamily B Member 1	Protein Coding	Q16678	61	GC02M038066	0.669193	https://www.genecards.org/cgi-bin/carddisp.pl?gene=CYP1B1
DHFR	Dihydrofolate Reductase	Protein Coding	P00374	61	GC05M080626	0.669193	https://www.genecards.org/cgi-bin/carddisp.pl?gene=DHFR
FOLR1	Folate Receptor Alpha	Protein Coding	P15328	61	GC11P108173	0.669193	https://www.genecards.org/cgi-bin/carddisp.pl?gene=FOLR1
FUCA1	Alpha-L-Fucosidase 1	Protein Coding	P04066	61	GC01M023845	0.669193	https://www.genecards.org/cgi-bin/carddisp.pl?gene=FUCA1
FURIN	Furin, Paired Basic Amino Acid Cleaving Enzyme	Protein Coding	P09958	61	GC15P090868	0.669193	https://www.genecards.org/cgi-bin/carddisp.pl?gene=FURIN
HSPA9	Heat Shock Protein Family A (Hsp70) Member 9	Protein Coding	P38646	61	GC05M138554	0.669193	https://www.genecards.org/cgi-bin/carddisp.pl?gene=HSPA9
HSPG2	Heparan Sulfate Proteoglycan 2	Protein Coding	P98160	61	GC01M021822	0.669193	https://www.genecards.org/cgi-bin/carddisp.pl?gene=HSPG2
IMPDH2	Inosine Monophosphate Dehydrogenase 2	Protein Coding	P12268	61	GC03M054743	0.669193	https://www.genecards.org/cgi-bin/carddisp.pl?gene=IMPDH2
IRS1	Insulin Receptor Substrate 1	Protein Coding	P35568	61	GC02M226731	0.669193	https://www.genecards.org/cgi-bin/carddisp.pl?gene=IRS1
ITGA3	Integrin Subunit Alpha 3	Protein Coding	P26006	61	GC17P050055	0.669193	https://www.genecards.org/cgi-bin/carddisp.pl?gene=ITGA3
JUP	Junction Plakoglobin	Protein Coding	P14923	61	GC17M041754	0.669193	https://www.genecards.org/cgi-bin/carddisp.pl?gene=JUP
LEF1	Lymphoid Enhancer Binding Factor 1	Protein Coding	Q9UJU2	61	GC04M108047	0.669193	https://www.genecards.org/cgi-bin/carddisp.pl?gene=LEF1
MAP2K3	Mitogen-Activated Protein Kinase Kinase 3	Protein Coding	P46734	61	GC17P154189	0.669193	https://www.genecards.org/cgi-bin/carddisp.pl?gene=MAP2K3
MITF	Melanocyte Inducing Transcription Factor	Protein Coding	O75030	61	GC03P069740	0.669193	https://www.genecards.org/cgi-bin/carddisp.pl?gene=MITF
PDPK1	3-Phosphoinositide Dependent Protein Kinase 1	Protein Coding	O15530	61	GC16P002537	0.669193	https://www.genecards.org/cgi-bin/carddisp.pl?gene=PDPK1
PTGER2	Prostaglandin E Receptor 2	Protein Coding	P43116	61	GC14P052314	0.669193	https://www.genecards.org/cgi-bin/carddisp.pl?gene=PTGER2
PTK2	Protein Tyrosine Kinase 2	Protein Coding	Q05397	61	GC08M140657	0.669193	https://www.genecards.org/cgi-bin/carddisp.pl?gene=PTK2
ROCK1	Rho Associated Coiled-Coil Containing Protein Kinase 1	Protein Coding	Q13464	61	GC18M038236	0.669193	https://www.genecards.org/cgi-bin/carddisp.pl?gene=ROCK1
ROR2	Receptor Tyrosine Kinase Like Orphan Receptor 2	Protein Coding	Q01974	61	GC09M121874	0.669193	https://www.genecards.org/cgi-bin/carddisp.pl?gene=ROR2
RRM2	Ribonucleotide Reductase Regulatory Subunit M2	Protein Coding	P31350	61	GC02P010628	0.669193	https://www.genecards.org/cgi-bin/carddisp.pl?gene=RRM2
RXRA	Retinoid X Receptor Alpha	Protein Coding	P19793	61	GC09P134317	0.669193	https://www.genecards.org/cgi-bin/carddisp.pl?gene=RXRA
SDHB	Succinate Dehydrogenase Complex Iron Sulfur Subunit B	Protein Coding	P21912	61	GC01M022674	0.669193	https://www.genecards.org/cgi-bin/carddisp.pl?gene=SDHB
SLC2A3	Solute Carrier Family 2 Member 3	Protein Coding	P11169	61	GC12M007919	0.669193	https://www.genecards.org/cgi-bin/carddisp.pl?gene=SLC2A3
WEE1	WEE1 G2 Checkpoint Kinase	Protein Coding	P30291	61	GC11P009573	0.669193	https://www.genecards.org/cgi-bin/carddisp.pl?gene=WEE1
ZEB2	Zinc Finger E-Box Binding Homeobox 2	Protein Coding	O60315	61	GC02M144384	0.669193	https://www.genecards.org/cgi-bin/carddisp.pl?gene=ZEB2
ACTN4	Actinin Alpha 4	Protein Coding	O43707	60	GC19P038647	0.669193	https://www.genecards.org/cgi-bin/carddisp.pl?gene=ACTN4
AQP5	Aquaporin 5	Protein Coding	P55064	60	GC12P049961	0.669193	https://www.genecards.org/cgi-bin/carddisp.pl?gene=AQP5
BAP1	BRCA1 Associated Deubiquitinase 1	Protein Coding	Q92560	60	GC03M052401	0.669193	https://www.genecards.org/cgi-bin/carddisp.pl?gene=BAP1
BARD1	BRCA1 Associated RING Domain 1	Protein Coding	Q99728	60	GC02M214725	0.669193	https://www.genecards.org/cgi-bin/carddisp.pl?gene=BARD1
CCNB1	Cyclin B1	Protein Coding	P14635	60	GC05P069167	0.669193	https://www.genecards.org/cgi-bin/carddisp.pl?gene=CCNB1
CLU	Clusterin	Protein Coding	P10909	60	GC08M027596	0.669193	https://www.genecards.org/cgi-bin/carddisp.pl?gene=CLU
COL4A1	Collagen Type IV Alpha 1 Chain	Protein Coding	P02462	60	GC13M110148	0.669193	https://www.genecards.org/cgi-bin/carddisp.pl?gene=COL4A1
CSNK1E	Casein Kinase 1 Epsilon	Protein Coding	P49674	60	GC22M086301	0.669193	https://www.genecards.org/cgi-bin/carddisp.pl?gene=CSNK1E
CTCF	CCCTC-Binding Factor	Protein Coding	P49711	60	GC16P121886	0.669193	https://www.genecards.org/cgi-bin/carddisp.pl?gene=CTCF
DCN	Decorin	Protein Coding	P07585	60	GC12M091140	0.669193	https://www.genecards.org/cgi-bin/carddisp.pl?gene=DCN
DIABLO	Diablo IAP-Binding Mitochondrial Protein	Protein Coding	Q9NR28	60	GC12M124699	0.669193	https://www.genecards.org/cgi-bin/carddisp.pl?gene=DIABLO
DVL1	Dishevelled Segment Polarity Protein 1	Protein Coding	O14640	60	GC01M001335	0.669193	https://www.genecards.org/cgi-bin/carddisp.pl?gene=DVL1
EPHA1	EPH Receptor A1	Protein Coding	P21709	60	GC07M143390	0.669193	https://www.genecards.org/cgi-bin/carddisp.pl?gene=EPHA1
FOLH1	Folate Hydrolase 1	Protein Coding	Q04609	60	GC11M139477	0.669193	https://www.genecards.org/cgi-bin/carddisp.pl?gene=FOLH1
GATA6	GATA Binding Protein 6	Protein Coding	Q92908	60	GC18P022169	0.669193	https://www.genecards.org/cgi-bin/carddisp.pl?gene=GATA6
GCH1	GTP Cyclohydrolase 1	Protein Coding	P30793	60	GC14M054842	0.669193	https://www.genecards.org/cgi-bin/carddisp.pl?gene=GCH1
GPI	Glucose-6-Phosphate Isomerase	Protein Coding	P06744	60	GC19P034359	0.669193	https://www.genecards.org/cgi-bin/carddisp.pl?gene=GPI
HDAC5	Histone Deacetylase 5	Protein Coding	Q9UQL6	60	GC17M044076	0.669193	https://www.genecards.org/cgi-bin/carddisp.pl?gene=HDAC5
HNF1A	HNF1 Homeobox A	Protein Coding	P20823	60	GC12P120978	0.669193	https://www.genecards.org/cgi-bin/carddisp.pl?gene=HNF1A
HNRNPA1	Heterogeneous Nuclear Ribonucleoprotein A1	Protein Coding	P09651	60	GC12P054280	0.669193	https://www.genecards.org/cgi-bin/carddisp.pl?gene=HNRNPA1
HSPA1A	Heat Shock Protein Family A (Hsp70) Member 1A	Protein Coding	P0DMV8	60	GC06P181910	0.669193	https://www.genecards.org/cgi-bin/carddisp.pl?gene=HSPA1A
IGF2R	Insulin Like Growth Factor 2 Receptor	Protein Coding	P11717	60	GC06P159969	0.669193	https://www.genecards.org/cgi-bin/carddisp.pl?gene=IGF2R
L1CAM	L1 Cell Adhesion Molecule	Protein Coding	P32004	60	GC0XM153864	0.669193	https://www.genecards.org/cgi-bin/carddisp.pl?gene=L1CAM
MAP2K6	Mitogen-Activated Protein Kinase Kinase 6	Protein Coding	P52564	60	GC17P069414	0.669193	https://www.genecards.org/cgi-bin/carddisp.pl?gene=MAP2K6
MC1R	Melanocortin 1 Receptor	Protein Coding	Q01726	60	GC16P089912	0.669193	https://www.genecards.org/cgi-bin/carddisp.pl?gene=MC1R
NME1	NME/NM23 Nucleoside Diphosphate Kinase 1	Protein Coding	P15531	60	GC17P155153	0.669193	https://www.genecards.org/cgi-bin/carddisp.pl?gene=NME1
OGG1	8-Oxoguanine DNA Glycosylase	Protein Coding	O15527	60	GC03P026979	0.669193	https://www.genecards.org/cgi-bin/carddisp.pl?gene=OGG1
PAH	Phenylalanine Hydroxylase	Protein Coding	P00439	60	GC12M102836	0.669193	https://www.genecards.org/cgi-bin/carddisp.pl?gene=PAH
PDHA1	Pyruvate Dehydrogenase E1 Subunit Alpha 1	Protein Coding	P08559	60	GC0XP019343	0.669193	https://www.genecards.org/cgi-bin/carddisp.pl?gene=PDHA1
PDHB	Pyruvate Dehydrogenase E1 Subunit Beta	Protein Coding	P11177	60	GC03M058499	0.669193	https://www.genecards.org/cgi-bin/carddisp.pl?gene=PDHB
PDK1	Pyruvate Dehydrogenase Kinase 1	Protein Coding	Q15118	60	GC02P172555	0.669193	https://www.genecards.org/cgi-bin/carddisp.pl?gene=PDK1
PGD	Phosphogluconate Dehydrogenase	Protein Coding	P52209	60	GC01P010398	0.669193	https://www.genecards.org/cgi-bin/carddisp.pl?gene=PGD
PIN1	Peptidylprolyl Cis/Trans Isomerase, NIMA-Interacting 1	Protein Coding	Q13526	60	GC19P009835	0.669193	https://www.genecards.org/cgi-bin/carddisp.pl?gene=PIN1
PLK4	Polo Like Kinase 4	Protein Coding	O00444	60	GC04P127880	0.669193	https://www.genecards.org/cgi-bin/carddisp.pl?gene=PLK4
PPP2R1B	Protein Phosphatase 2 Scaffold Subunit Abeta	Protein Coding	P30154	60	GC11M140510	0.669193	https://www.genecards.org/cgi-bin/carddisp.pl?gene=PPP2R1B
SETD2	SET Domain Containing 2, Histone Lysine Methyltransferase	Protein Coding	Q9BYW2	60	GC03M047033	0.669193	https://www.genecards.org/cgi-bin/carddisp.pl?gene=SETD2
SGPL1	Sphingosine-1-Phosphate Lyase 1	Protein Coding	O95470	60	GC10P070815	0.669193	https://www.genecards.org/cgi-bin/carddisp.pl?gene=SGPL1
SMC3	Structural Maintenance Of Chromosomes 3	Protein Coding	Q9UQE7	60	GC10P110567	0.669193	https://www.genecards.org/cgi-bin/carddisp.pl?gene=SMC3
SPRY2	Sprouty RTK Signaling Antagonist 2	Protein Coding	O43597	60	GC13M080335	0.669193	https://www.genecards.org/cgi-bin/carddisp.pl?gene=SPRY2
SSTR2	Somatostatin Receptor 2	Protein Coding	P30874	60	GC17P073165	0.669193	https://www.genecards.org/cgi-bin/carddisp.pl?gene=SSTR2
THBS2	Thrombospondin 2	Protein Coding	P35442	60	GC06M169215	0.669193	https://www.genecards.org/cgi-bin/carddisp.pl?gene=THBS2
WNT1	Wnt Family Member 1	Protein Coding	P04628	60	GC12P075041	0.669193	https://www.genecards.org/cgi-bin/carddisp.pl?gene=WNT1
ACO2	Aconitase 2	Protein Coding	Q99798	59	GC22P092273	0.669193	https://www.genecards.org/cgi-bin/carddisp.pl?gene=ACO2
ATP5F1A	ATP Synthase F1 Subunit Alpha	Protein Coding	P25705	59	GC18M046081	0.669193	https://www.genecards.org/cgi-bin/carddisp.pl?gene=ATP5F1A
CA9	Carbonic Anhydrase 9	Protein Coding	Q16790	59	GC09P035673	0.669193	https://www.genecards.org/cgi-bin/carddisp.pl?gene=CA9
CDKN2B	Cyclin Dependent Kinase Inhibitor 2B	Protein Coding	P42772	59	GC09M022002	0.669193	https://www.genecards.org/cgi-bin/carddisp.pl?gene=CDKN2B
CSK	C-Terminal Src Kinase	Protein Coding	P41240	59	GC15P074782	0.669193	https://www.genecards.org/cgi-bin/carddisp.pl?gene=CSK
CYP2C9	Cytochrome P450 Family 2 Subfamily C Member 9	Protein Coding	P11712	59	GC10P094938	0.669193	https://www.genecards.org/cgi-bin/carddisp.pl?gene=CYP2C9
DDIT3	DNA Damage Inducible Transcript 3	Protein Coding	P35638	59	GC12M057516	0.669193	https://www.genecards.org/cgi-bin/carddisp.pl?gene=DDIT3
EIF4EBP1	Eukaryotic Translation Initiation Factor 4E Binding Protein 1	Protein Coding	Q13541	59	GC08P044783	0.669193	https://www.genecards.org/cgi-bin/carddisp.pl?gene=EIF4EBP1
ERCC4	ERCC Excision Repair 4, Endonuclease Catalytic Subunit	Protein Coding	Q92889	59	GC16P013920	0.669193	https://www.genecards.org/cgi-bin/carddisp.pl?gene=ERCC4
EZR	Ezrin	Protein Coding	P15311	59	GC06M158765	0.669193	https://www.genecards.org/cgi-bin/carddisp.pl?gene=EZR
FH	Fumarate Hydratase	Protein Coding	P07954	59	GC01M241499	0.669193	https://www.genecards.org/cgi-bin/carddisp.pl?gene=FH
GPC3	Glypican 3	Protein Coding	P51654	59	GC0XM133535	0.669193	https://www.genecards.org/cgi-bin/carddisp.pl?gene=GPC3
LMNB1	Lamin B1	Protein Coding	P20700	59	GC05P126776	0.669193	https://www.genecards.org/cgi-bin/carddisp.pl?gene=LMNB1
LPAR1	Lysophosphatidic Acid Receptor 1	Protein Coding	Q92633	59	GC09M110873	0.669193	https://www.genecards.org/cgi-bin/carddisp.pl?gene=LPAR1
MCM7	Minichromosome Maintenance Complex Component 7	Protein Coding	P33993	59	GC07M100092	0.669193	https://www.genecards.org/cgi-bin/carddisp.pl?gene=MCM7
MYCN	MYCN Proto-Oncogene, BHLH Transcription Factor	Protein Coding	P04198	59	GC02P015992	0.669193	https://www.genecards.org/cgi-bin/carddisp.pl?gene=MYCN
POLB	DNA Polymerase Beta	Protein Coding	P06746	59	GC08P042338	0.669193	https://www.genecards.org/cgi-bin/carddisp.pl?gene=POLB
PRKAB1	Protein Kinase AMP-Activated Non-Catalytic Subunit Beta 1	Protein Coding	Q9Y478	59	GC12P119667	0.669193	https://www.genecards.org/cgi-bin/carddisp.pl?gene=PRKAB1
PSAT1	Phosphoserine Aminotransferase 1	Protein Coding	Q9Y617	59	GC09P078297	0.669193	https://www.genecards.org/cgi-bin/carddisp.pl?gene=PSAT1
QDPR	Quinoid Dihydropteridine Reductase	Protein Coding	P09417	59	GC04M017460	0.669193	https://www.genecards.org/cgi-bin/carddisp.pl?gene=QDPR
SAT1	Spermidine/Spermine N1-Acetyltransferase 1	Protein Coding	P21673	59	GC0XP023784	0.669193	https://www.genecards.org/cgi-bin/carddisp.pl?gene=SAT1
TALDO1	Transaldolase 1	Protein Coding	P37837	59	GC11P020264	0.669193	https://www.genecards.org/cgi-bin/carddisp.pl?gene=TALDO1
THBS1	Thrombospondin 1	Protein Coding	P07996	59	GC15P039581	0.669193	https://www.genecards.org/cgi-bin/carddisp.pl?gene=THBS1
UMPS	Uridine Monophosphate Synthetase	Protein Coding	P11172	59	GC03P124730	0.669193	https://www.genecards.org/cgi-bin/carddisp.pl?gene=UMPS
ABCC3	ATP Binding Cassette Subfamily C Member 3	Protein Coding	O15438	58	GC17P050634	0.669193	https://www.genecards.org/cgi-bin/carddisp.pl?gene=ABCC3
ACVR2A	Activin A Receptor Type 2A	Protein Coding	P27037	58	GC02P147844	0.669193	https://www.genecards.org/cgi-bin/carddisp.pl?gene=ACVR2A
ATIC	5-Aminoimidazole-4-Carboxamide Ribonucleotide Formyltransferase/IMP Cyclohydrolase	Protein Coding	P31939	58	GC02P215311	0.669193	https://www.genecards.org/cgi-bin/carddisp.pl?gene=ATIC
BID	BH3 Interacting Domain Death Agonist	Protein Coding	P55957	58	GC22M017734	0.669193	https://www.genecards.org/cgi-bin/carddisp.pl?gene=BID
BMP2	Bone Morphogenetic Protein 2	Protein Coding	P12643	58	GC20P006767	0.669193	https://www.genecards.org/cgi-bin/carddisp.pl?gene=BMP2
CA8	Carbonic Anhydrase 8	Protein Coding	P35219	58	GC08M060187	0.669193	https://www.genecards.org/cgi-bin/carddisp.pl?gene=CA8
CCND3	Cyclin D3	Protein Coding	P30281	58	GC06M041934	0.669193	https://www.genecards.org/cgi-bin/carddisp.pl?gene=CCND3
COL4A3	Collagen Type IV Alpha 3 Chain	Protein Coding	Q01955	58	GC02P227164	0.669193	https://www.genecards.org/cgi-bin/carddisp.pl?gene=COL4A3
CSNK2A2	Casein Kinase 2 Alpha 2	Protein Coding	P19784	58	GC16M058157	0.669193	https://www.genecards.org/cgi-bin/carddisp.pl?gene=CSNK2A2
DYRK1B	Dual Specificity Tyrosine Phosphorylation Regulated Kinase 1B	Protein Coding	Q9Y463	58	GC19M039825	0.669193	https://www.genecards.org/cgi-bin/carddisp.pl?gene=DYRK1B
EFNB2	Ephrin B2	Protein Coding	P52799	58	GC13M106489	0.669193	https://www.genecards.org/cgi-bin/carddisp.pl?gene=EFNB2
ERCC5	ERCC Excision Repair 5, Endonuclease	Protein Coding	P28715	58	GC13P102845	0.669193	https://www.genecards.org/cgi-bin/carddisp.pl?gene=ERCC5
FDXR	Ferredoxin Reductase	Protein Coding	P22570	58	GC17M074862	0.669193	https://www.genecards.org/cgi-bin/carddisp.pl?gene=FDXR
GSTM3	Glutathione S-Transferase Mu 3	Protein Coding	P21266	58	GC01M109733	0.669193	https://www.genecards.org/cgi-bin/carddisp.pl?gene=GSTM3
HNRNPK	Heterogeneous Nuclear Ribonucleoprotein K	Protein Coding	P61978	58	GC09M121666	0.669193	https://www.genecards.org/cgi-bin/carddisp.pl?gene=HNRNPK
ILK	Integrin Linked Kinase	Protein Coding	Q13418	58	GC11P020541	0.669193	https://www.genecards.org/cgi-bin/carddisp.pl?gene=ILK
KLF5	KLF Transcription Factor 5	Protein Coding	Q13887	58	GC13P073054	0.669193	https://www.genecards.org/cgi-bin/carddisp.pl?gene=KLF5
KRT5	Keratin 5	Protein Coding	P13647	58	GC12M052514	0.669193	https://www.genecards.org/cgi-bin/carddisp.pl?gene=KRT5
MMUT	Methylmalonyl-CoA Mutase	Protein Coding	P22033	58	GC06M049430	0.669193	https://www.genecards.org/cgi-bin/carddisp.pl?gene=MMUT
PEBP1	Phosphatidylethanolamine Binding Protein 1	Protein Coding	P30086	58	GC12P118189	0.669193	https://www.genecards.org/cgi-bin/carddisp.pl?gene=PEBP1
PFKL	Phosphofructokinase, Liver Type	Protein Coding	P17858	58	GC21P044300	0.669193	https://www.genecards.org/cgi-bin/carddisp.pl?gene=PFKL
PLD2	Phospholipase D2	Protein Coding	O14939	58	GC17P153629	0.669193	https://www.genecards.org/cgi-bin/carddisp.pl?gene=PLD2
PTHLH	Parathyroid Hormone Like Hormone	Protein Coding	P12272	58	GC12M036019	0.669193	https://www.genecards.org/cgi-bin/carddisp.pl?gene=PTHLH
PTPRA	Protein Tyrosine Phosphatase Receptor Type A	Protein Coding	P18433	58	GC20P002864	0.669193	https://www.genecards.org/cgi-bin/carddisp.pl?gene=PTPRA
ROCK2	Rho Associated Coiled-Coil Containing Protein Kinase 2	Protein Coding	O75116	58	GC02M011604	0.669193	https://www.genecards.org/cgi-bin/carddisp.pl?gene=ROCK2
SFN	Stratifin	Protein Coding	P31947	58	GC01P076458	0.669193	https://www.genecards.org/cgi-bin/carddisp.pl?gene=SFN
SHMT2	Serine Hydroxymethyltransferase 2	Protein Coding	P34897	58	GC12P057229	0.669193	https://www.genecards.org/cgi-bin/carddisp.pl?gene=SHMT2
SLC1A5	Solute Carrier Family 1 Member 5	Protein Coding	Q15758	58	GC19M108949	0.669193	https://www.genecards.org/cgi-bin/carddisp.pl?gene=SLC1A5
SOX2	SRY-Box Transcription Factor 2	Protein Coding	P48431	58	GC03P181711	0.669193	https://www.genecards.org/cgi-bin/carddisp.pl?gene=SOX2
TACSTD2	Tumor Associated Calcium Signal Transducer 2	Protein Coding	P09758	58	GC01M058575	0.669193	https://www.genecards.org/cgi-bin/carddisp.pl?gene=TACSTD2
TIAM1	TIAM Rac1 Associated GEF 1	Protein Coding	Q13009	58	GC21M031118	0.669193	https://www.genecards.org/cgi-bin/carddisp.pl?gene=TIAM1
TKT	Transketolase	Protein Coding	P29401	58	GC03M053224	0.669193	https://www.genecards.org/cgi-bin/carddisp.pl?gene=TKT
TOP2B	DNA Topoisomerase II Beta	Protein Coding	Q02880	58	GC03M028848	0.669193	https://www.genecards.org/cgi-bin/carddisp.pl?gene=TOP2B
TP73	Tumor Protein P73	Protein Coding	O15350	58	GC01P003652	0.669193	https://www.genecards.org/cgi-bin/carddisp.pl?gene=TP73
TYRP1	Tyrosinase Related Protein 1	Protein Coding	P17643	58	GC09P012683	0.669193	https://www.genecards.org/cgi-bin/carddisp.pl?gene=TYRP1
UGT1A9	UDP Glucuronosyltransferase Family 1 Member A9	Protein Coding	O60656	58	GC02P233671	0.669193	https://www.genecards.org/cgi-bin/carddisp.pl?gene=UGT1A9
XPA	XPA, DNA Damage Recognition And Repair Factor	Protein Coding	P23025	58	GC09M097654	0.669193	https://www.genecards.org/cgi-bin/carddisp.pl?gene=XPA
XRCC6	X-Ray Repair Cross Complementing 6	Protein Coding	P12956	58	GC22P092280	0.669193	https://www.genecards.org/cgi-bin/carddisp.pl?gene=XRCC6
ADH1B	Alcohol Dehydrogenase 1B (Class I), Beta Polypeptide	Protein Coding	P00325	57	GC04M099304	0.669193	https://www.genecards.org/cgi-bin/carddisp.pl?gene=ADH1B
ATF3	Activating Transcription Factor 3	Protein Coding	P18847	57	GC01P212565	0.669193	https://www.genecards.org/cgi-bin/carddisp.pl?gene=ATF3
BAD	BCL2 Associated Agonist Of Cell Death	Protein Coding	Q92934	57	GC11M139722	0.669193	https://www.genecards.org/cgi-bin/carddisp.pl?gene=BAD
BAK1	BCL2 Antagonist/Killer 1	Protein Coding	Q16611	57	GC06M033572	0.669193	https://www.genecards.org/cgi-bin/carddisp.pl?gene=BAK1
BSG	Basigin (Ok Blood Group)	Protein Coding	P35613	57	GC19P000571	0.669193	https://www.genecards.org/cgi-bin/carddisp.pl?gene=BSG
CCKBR	Cholecystokinin B Receptor	Protein Coding	P32239	57	GC11P006259	0.669193	https://www.genecards.org/cgi-bin/carddisp.pl?gene=CCKBR
CD82	CD82 Molecule	Protein Coding	P27701	57	GC11P044564	0.669193	https://www.genecards.org/cgi-bin/carddisp.pl?gene=CD82
CHKA	Choline Kinase Alpha	Protein Coding	P35790	57	GC11M068052	0.669193	https://www.genecards.org/cgi-bin/carddisp.pl?gene=CHKA
CKB	Creatine Kinase B	Protein Coding	P12277	57	GC14M103519	0.669193	https://www.genecards.org/cgi-bin/carddisp.pl?gene=CKB
COL4A5	Collagen Type IV Alpha 5 Chain	Protein Coding	P29400	57	GC0XP108439	0.669193	https://www.genecards.org/cgi-bin/carddisp.pl?gene=COL4A5
COX5A	Cytochrome C Oxidase Subunit 5A	Protein Coding	P20674	57	GC15M074919	0.669193	https://www.genecards.org/cgi-bin/carddisp.pl?gene=COX5A
CRK	CRK Proto-Oncogene, Adaptor Protein	Protein Coding	P46108	57	GC17M001420	0.669193	https://www.genecards.org/cgi-bin/carddisp.pl?gene=CRK
CXADR	CXADR Ig-Like Cell Adhesion Molecule	Protein Coding	P78310	57	GC21P017513	0.669193	https://www.genecards.org/cgi-bin/carddisp.pl?gene=CXADR
DFFA	DNA Fragmentation Factor Subunit Alpha	Protein Coding	O00273	57	GC01M010456	0.669193	https://www.genecards.org/cgi-bin/carddisp.pl?gene=DFFA
DKK1	Dickkopf WNT Signaling Pathway Inhibitor 1	Protein Coding	O94907	57	GC10P052314	0.669193	https://www.genecards.org/cgi-bin/carddisp.pl?gene=DKK1
DROSHA	Drosha Ribonuclease III	Protein Coding	Q9NRR4	57	GC05M031401	0.669193	https://www.genecards.org/cgi-bin/carddisp.pl?gene=DROSHA
E2F1	E2F Transcription Factor 1	Protein Coding	Q01094	57	GC20M033675	0.669193	https://www.genecards.org/cgi-bin/carddisp.pl?gene=E2F1
GRPR	Gastrin Releasing Peptide Receptor	Protein Coding	P30550	57	GC0XP016124	0.669193	https://www.genecards.org/cgi-bin/carddisp.pl?gene=GRPR
HIPK2	Homeodomain Interacting Protein Kinase 2	Protein Coding	Q9H2X6	57	GC07M139561	0.669193	https://www.genecards.org/cgi-bin/carddisp.pl?gene=HIPK2
HMMR	Hyaluronan Mediated Motility Receptor	Protein Coding	O75330	57	GC05P163488	0.669193	https://www.genecards.org/cgi-bin/carddisp.pl?gene=HMMR
KLK6	Kallikrein Related Peptidase 6	Protein Coding	Q92876	57	GC19M050958	0.669193	https://www.genecards.org/cgi-bin/carddisp.pl?gene=KLK6
METAP2	Methionyl Aminopeptidase 2	Protein Coding	P50579	57	GC12P095473	0.669193	https://www.genecards.org/cgi-bin/carddisp.pl?gene=METAP2
NRP2	Neuropilin 2	Protein Coding	O60462	57	GC02P205681	0.669193	https://www.genecards.org/cgi-bin/carddisp.pl?gene=NRP2
PCBD1	Pterin-4 Alpha-Carbinolamine Dehydratase 1	Protein Coding	P61457	57	GC10M070882	0.669193	https://www.genecards.org/cgi-bin/carddisp.pl?gene=PCBD1
PGAM1	Phosphoglycerate Mutase 1	Protein Coding	P18669	57	GC10P097426	0.669193	https://www.genecards.org/cgi-bin/carddisp.pl?gene=PGAM1
PSPH	Phosphoserine Phosphatase	Protein Coding	P78330	57	GC07M080509	0.669193	https://www.genecards.org/cgi-bin/carddisp.pl?gene=PSPH
PYCR1	Pyrroline-5-Carboxylate Reductase 1	Protein Coding	P32322	57	GC17M081932	0.669193	https://www.genecards.org/cgi-bin/carddisp.pl?gene=PYCR1
RALBP1	RalA Binding Protein 1	Protein Coding	Q15311	57	GC18P009465	0.669193	https://www.genecards.org/cgi-bin/carddisp.pl?gene=RALBP1
RANBP2	RAN Binding Protein 2	Protein Coding	P49792	57	GC02P108719	0.669193	https://www.genecards.org/cgi-bin/carddisp.pl?gene=RANBP2
RUVBL1	RuvB Like AAA ATPase 1	Protein Coding	Q9Y265	57	GC03M128064	0.669193	https://www.genecards.org/cgi-bin/carddisp.pl?gene=RUVBL1
S100A4	S100 Calcium Binding Protein A4	Protein Coding	P26447	57	GC01M153543	0.669193	https://www.genecards.org/cgi-bin/carddisp.pl?gene=S100A4
SERPINB2	Serpin Family B Member 2	Protein Coding	P05120	57	GC18P063871	0.669193	https://www.genecards.org/cgi-bin/carddisp.pl?gene=SERPINB2
SHMT1	Serine Hydroxymethyltransferase 1	Protein Coding	P34896	57	GC17M096499	0.669193	https://www.genecards.org/cgi-bin/carddisp.pl?gene=SHMT1
SLC16A3	Solute Carrier Family 16 Member 3	Protein Coding	O15427	57	GC17P082217	0.669193	https://www.genecards.org/cgi-bin/carddisp.pl?gene=SLC16A3
TG	Thyroglobulin	Protein Coding	P01266	57	GC08P132866	0.669193	https://www.genecards.org/cgi-bin/carddisp.pl?gene=TG
TGIF1	TGFB Induced Factor Homeobox 1	Protein Coding	Q15583	57	GC18P003411	0.669193	https://www.genecards.org/cgi-bin/carddisp.pl?gene=TGIF1
TIMP3	TIMP Metallopeptidase Inhibitor 3	Protein Coding	P35625	57	GC22P092006	0.669193	https://www.genecards.org/cgi-bin/carddisp.pl?gene=TIMP3
TXNRD1	Thioredoxin Reductase 1	Protein Coding	Q16881	57	GC12P104215	0.669193	https://www.genecards.org/cgi-bin/carddisp.pl?gene=TXNRD1
VTN	Vitronectin	Protein Coding	P04004	57	GC17M096696	0.669193	https://www.genecards.org/cgi-bin/carddisp.pl?gene=VTN
WNT2B	Wnt Family Member 2B	Protein Coding	Q93097	57	GC01P112466	0.669193	https://www.genecards.org/cgi-bin/carddisp.pl?gene=WNT2B
DCT	Dopachrome Tautomerase	Protein Coding	P40126	56	GC13M094436	0.669193	https://www.genecards.org/cgi-bin/carddisp.pl?gene=DCT
EIF5A	Eukaryotic Translation Initiation Factor 5A	Protein Coding	P63241	56	GC17P007306	0.669193	https://www.genecards.org/cgi-bin/carddisp.pl?gene=EIF5A
ENDOG	Endonuclease G	Protein Coding	Q14249	56	GC09P128818	0.669193	https://www.genecards.org/cgi-bin/carddisp.pl?gene=ENDOG
EXO1	Exonuclease 1	Protein Coding	Q9UQ84	56	GC01P241847	0.669193	https://www.genecards.org/cgi-bin/carddisp.pl?gene=EXO1
FOXM1	Forkhead Box M1	Protein Coding	Q08050	56	GC12M002857	0.669193	https://www.genecards.org/cgi-bin/carddisp.pl?gene=FOXM1
FZD7	Frizzled Class Receptor 7	Protein Coding	O75084	56	GC02P204795	0.669193	https://www.genecards.org/cgi-bin/carddisp.pl?gene=FZD7
FZD9	Frizzled Class Receptor 9	Protein Coding	O00144	56	GC07P073433	0.669193	https://www.genecards.org/cgi-bin/carddisp.pl?gene=FZD9
GDF15	Growth Differentiation Factor 15	Protein Coding	Q99988	56	GC19P152105	0.669193	https://www.genecards.org/cgi-bin/carddisp.pl?gene=GDF15
H6PD	Hexose-6-Phosphate Dehydrogenase/Glucose 1-Dehydrogenase	Protein Coding	O95479	56	GC01P009234	0.669193	https://www.genecards.org/cgi-bin/carddisp.pl?gene=H6PD
IGFBP4	Insulin Like Growth Factor Binding Protein 4	Protein Coding	P22692	56	GC17P040443	0.669193	https://www.genecards.org/cgi-bin/carddisp.pl?gene=IGFBP4
IGFBP6	Insulin Like Growth Factor Binding Protein 6	Protein Coding	P24592	56	GC12P053097	0.669193	https://www.genecards.org/cgi-bin/carddisp.pl?gene=IGFBP6
MBD4	Methyl-CpG Binding Domain 4, DNA Glycosylase	Protein Coding	O95243	56	GC03M129430	0.669193	https://www.genecards.org/cgi-bin/carddisp.pl?gene=MBD4
MMP11	Matrix Metallopeptidase 11	Protein Coding	P24347	56	GC22P023768	0.669193	https://www.genecards.org/cgi-bin/carddisp.pl?gene=MMP11
PGF	Placental Growth Factor	Protein Coding	P49763	56	GC14M074941	0.669193	https://www.genecards.org/cgi-bin/carddisp.pl?gene=PGF
PTK7	Protein Tyrosine Kinase 7 (Inactive)	Protein Coding	Q13308	56	GC06P043076	0.669193	https://www.genecards.org/cgi-bin/carddisp.pl?gene=PTK7
PTPN13	Protein Tyrosine Phosphatase Non-Receptor Type 13	Protein Coding	Q12923	56	GC04P086594	0.669193	https://www.genecards.org/cgi-bin/carddisp.pl?gene=PTPN13
RAN	RAN, Member RAS Oncogene Family	Protein Coding	P62826	56	GC12P139078	0.669193	https://www.genecards.org/cgi-bin/carddisp.pl?gene=RAN
ST3GAL4	ST3 Beta-Galactoside Alpha-2,3-Sialyltransferase 4	Protein Coding	Q11206	56	GC11P126355	0.669193	https://www.genecards.org/cgi-bin/carddisp.pl?gene=ST3GAL4
VEGFB	Vascular Endothelial Growth Factor B	Protein Coding	P49765	56	GC11P064234	0.669193	https://www.genecards.org/cgi-bin/carddisp.pl?gene=VEGFB
XRCC3	X-Ray Repair Cross Complementing 3	Protein Coding	O43542	56	GC14M103697	0.669193	https://www.genecards.org/cgi-bin/carddisp.pl?gene=XRCC3
ALDH9A1	Aldehyde Dehydrogenase 9 Family Member A1	Protein Coding	P49189	55	GC01M167734	0.669193	https://www.genecards.org/cgi-bin/carddisp.pl?gene=ALDH9A1
BAG1	BAG Cochaperone 1	Protein Coding	Q99933	55	GC09M033245	0.669193	https://www.genecards.org/cgi-bin/carddisp.pl?gene=BAG1
BAG3	BAG Cochaperone 3	Protein Coding	O95817	55	GC10P119651	0.669193	https://www.genecards.org/cgi-bin/carddisp.pl?gene=BAG3
CCNA1	Cyclin A1	Protein Coding	P78396	55	GC13P036431	0.669193	https://www.genecards.org/cgi-bin/carddisp.pl?gene=CCNA1
CES2	Carboxylesterase 2	Protein Coding	O00748	55	GC16P066934	0.669193	https://www.genecards.org/cgi-bin/carddisp.pl?gene=CES2
COL11A1	Collagen Type XI Alpha 1 Chain	Protein Coding	P12107	55	GC01M102876	0.669193	https://www.genecards.org/cgi-bin/carddisp.pl?gene=COL11A1
COL4A6	Collagen Type IV Alpha 6 Chain	Protein Coding	Q14031	55	GC0XM108155	0.669193	https://www.genecards.org/cgi-bin/carddisp.pl?gene=COL4A6
CRABP1	Cellular Retinoic Acid Binding Protein 1	Protein Coding	P29762	55	GC15P078340	0.669193	https://www.genecards.org/cgi-bin/carddisp.pl?gene=CRABP1
FOXO4	Forkhead Box O4	Protein Coding	P98177	55	GC0XP071095	0.669193	https://www.genecards.org/cgi-bin/carddisp.pl?gene=FOXO4
GADD45A	Growth Arrest And DNA Damage Inducible Alpha	Protein Coding	P24522	55	GC01P067685	0.669193	https://www.genecards.org/cgi-bin/carddisp.pl?gene=GADD45A
HAS2	Hyaluronan Synthase 2	Protein Coding	Q92819	55	GC08M121612	0.669193	https://www.genecards.org/cgi-bin/carddisp.pl?gene=HAS2
IGFBP1	Insulin Like Growth Factor Binding Protein 1	Protein Coding	P08833	55	GC07P051058	0.669193	https://www.genecards.org/cgi-bin/carddisp.pl?gene=IGFBP1
ING1	Inhibitor Of Growth Family Member 1	Protein Coding	Q9UK53	55	GC13P110712	0.669193	https://www.genecards.org/cgi-bin/carddisp.pl?gene=ING1
IQGAP1	IQ Motif Containing GTPase Activating Protein 1	Protein Coding	P46940	55	GC15P090388	0.669193	https://www.genecards.org/cgi-bin/carddisp.pl?gene=IQGAP1
MCHR1	Melanin Concentrating Hormone Receptor 1	Protein Coding	Q99705	55	GC22P040679	0.669193	https://www.genecards.org/cgi-bin/carddisp.pl?gene=MCHR1
MSLN	Mesothelin	Protein Coding	Q13421	55	GC16P120119	0.669193	https://www.genecards.org/cgi-bin/carddisp.pl?gene=MSLN
NTSR1	Neurotensin Receptor 1	Protein Coding	P30989	55	GC20P062708	0.669193	https://www.genecards.org/cgi-bin/carddisp.pl?gene=NTSR1
PAICS	Phosphoribosylaminoimidazole Carboxylase And Phosphoribosylaminoimidazolesuccinocarboxamide Synthase	Protein Coding	P22234	55	GC04P056435	0.669193	https://www.genecards.org/cgi-bin/carddisp.pl?gene=PAICS
PCSK7	Proprotein Convertase Subtilisin/Kexin Type 7	Protein Coding	Q16549	55	GC11M140591	0.669193	https://www.genecards.org/cgi-bin/carddisp.pl?gene=PCSK7
POLE2	DNA Polymerase Epsilon 2, Accessory Subunit	Protein Coding	P56282	55	GC14M049643	0.669193	https://www.genecards.org/cgi-bin/carddisp.pl?gene=POLE2
RPS27A	Ribosomal Protein S27a	Protein Coding	P62979	55	GC02P055231	0.669193	https://www.genecards.org/cgi-bin/carddisp.pl?gene=RPS27A
SDHC	Succinate Dehydrogenase Complex Subunit C	Protein Coding	Q99643	55	GC01P161314	0.669193	https://www.genecards.org/cgi-bin/carddisp.pl?gene=SDHC
SP3	Sp3 Transcription Factor	Protein Coding	Q02447	55	GC02M173882	0.669193	https://www.genecards.org/cgi-bin/carddisp.pl?gene=SP3
ST3GAL1	ST3 Beta-Galactoside Alpha-2,3-Sialyltransferase 1	Protein Coding	Q11201	55	GC08M133454	0.669193	https://www.genecards.org/cgi-bin/carddisp.pl?gene=ST3GAL1
SUZ12	SUZ12 Polycomb Repressive Complex 2 Subunit	Protein Coding	Q15022	55	GC17P031937	0.669193	https://www.genecards.org/cgi-bin/carddisp.pl?gene=SUZ12
ALCAM	Activated Leukocyte Cell Adhesion Molecule	Protein Coding	Q13740	54	GC03P105366	0.669193	https://www.genecards.org/cgi-bin/carddisp.pl?gene=ALCAM
BHLHE40	Basic Helix-Loop-Helix Family Member E40	Protein Coding	O14503	54	GC03P005067	0.669193	https://www.genecards.org/cgi-bin/carddisp.pl?gene=BHLHE40
CDKN3	Cyclin Dependent Kinase Inhibitor 3	Protein Coding	Q16667	54	GC14P058243	0.669193	https://www.genecards.org/cgi-bin/carddisp.pl?gene=CDKN3
CEP55	Centrosomal Protein 55	Protein Coding	Q53EZ4	54	GC10P093496	0.669193	https://www.genecards.org/cgi-bin/carddisp.pl?gene=CEP55
ETV4	ETS Variant Transcription Factor 4	Protein Coding	P43268	54	GC17M043527	0.669193	https://www.genecards.org/cgi-bin/carddisp.pl?gene=ETV4
FPGS	Folylpolyglutamate Synthase	Protein Coding	Q05932	54	GC09P127794	0.669193	https://www.genecards.org/cgi-bin/carddisp.pl?gene=FPGS
FUT6	Fucosyltransferase 6	Protein Coding	P51993	54	GC19M005830	0.669193	https://www.genecards.org/cgi-bin/carddisp.pl?gene=FUT6
FZD10	Frizzled Class Receptor 10	Protein Coding	Q9ULW2	54	GC12P130162	0.669193	https://www.genecards.org/cgi-bin/carddisp.pl?gene=FZD10
HSPH1	Heat Shock Protein Family H (Hsp110) Member 1	Protein Coding	Q92598	54	GC13M031134	0.669193	https://www.genecards.org/cgi-bin/carddisp.pl?gene=HSPH1
ID1	Inhibitor Of DNA Binding 1	Protein Coding	P41134	54	GC20P053053	0.669193	https://www.genecards.org/cgi-bin/carddisp.pl?gene=ID1
KDM3A	Lysine Demethylase 3A	Protein Coding	Q9Y4C1	54	GC02P094496	0.669193	https://www.genecards.org/cgi-bin/carddisp.pl?gene=KDM3A
KRT9	Keratin 9	Protein Coding	P35527	54	GC17M041565	0.669193	https://www.genecards.org/cgi-bin/carddisp.pl?gene=KRT9
LCP1	Lymphocyte Cytosolic Protein 1	Protein Coding	P13796	54	GC13M046132	0.669193	https://www.genecards.org/cgi-bin/carddisp.pl?gene=LCP1
LPAR2	Lysophosphatidic Acid Receptor 2	Protein Coding	Q9HBW0	54	GC19M108446	0.669193	https://www.genecards.org/cgi-bin/carddisp.pl?gene=LPAR2
LYVE1	Lymphatic Vessel Endothelial Hyaluronan Receptor 1	Protein Coding	Q9Y5Y7	54	GC11M015420	0.669193	https://www.genecards.org/cgi-bin/carddisp.pl?gene=LYVE1
METTL3	Methyltransferase 3, N6-Adenosine-Methyltransferase Complex Catalytic Subunit	Protein Coding	Q86U44	54	GC14M021498	0.669193	https://www.genecards.org/cgi-bin/carddisp.pl?gene=METTL3
MLANA	Melan-A	Protein Coding	Q16655	54	GC09P010638	0.669193	https://www.genecards.org/cgi-bin/carddisp.pl?gene=MLANA
MTA1	Metastasis Associated 1	Protein Coding	Q13330	54	GC14P105419	0.669193	https://www.genecards.org/cgi-bin/carddisp.pl?gene=MTA1
MTA2	Metastasis Associated 1 Family Member 2	Protein Coding	O94776	54	GC11M139654	0.669193	https://www.genecards.org/cgi-bin/carddisp.pl?gene=MTA2
NMT1	N-Myristoyltransferase 1	Protein Coding	P30419	54	GC17P154915	0.669193	https://www.genecards.org/cgi-bin/carddisp.pl?gene=NMT1
NUDT1	Nudix Hydrolase 1	Protein Coding	P36639	54	GC07P002242	0.669193	https://www.genecards.org/cgi-bin/carddisp.pl?gene=NUDT1
PDPN	Podoplanin	Protein Coding	Q86YL7	54	GC01P013583	0.669193	https://www.genecards.org/cgi-bin/carddisp.pl?gene=PDPN
PTGER1	Prostaglandin E Receptor 1	Protein Coding	P34995	54	GC19M108266	0.669193	https://www.genecards.org/cgi-bin/carddisp.pl?gene=PTGER1
PTP4A1	Protein Tyrosine Phosphatase 4A1	Protein Coding	Q93096	54	GC06P182253	0.669193	https://www.genecards.org/cgi-bin/carddisp.pl?gene=PTP4A1
PTP4A3	Protein Tyrosine Phosphatase 4A3	Protein Coding	O75365	54	GC08P141391	0.669193	https://www.genecards.org/cgi-bin/carddisp.pl?gene=PTP4A3
PTTG1	PTTG1 Regulator Of Sister Chromatid Separation, Securin	Protein Coding	O95997	54	GC05P160930	0.669193	https://www.genecards.org/cgi-bin/carddisp.pl?gene=PTTG1
PUF60	Poly(U) Binding Splicing Factor 60	Protein Coding	Q9UHX1	54	GC08M143816	0.669193	https://www.genecards.org/cgi-bin/carddisp.pl?gene=PUF60
QKI	QKI, KH Domain Containing RNA Binding	Protein Coding	Q96PU8	54	GC06P163414	0.669193	https://www.genecards.org/cgi-bin/carddisp.pl?gene=QKI
S100A11	S100 Calcium Binding Protein A11	Protein Coding	P31949	54	GC01M152032	0.669193	https://www.genecards.org/cgi-bin/carddisp.pl?gene=S100A11
TCF7	Transcription Factor 7	Protein Coding	P36402	54	GC05P134848	0.669193	https://www.genecards.org/cgi-bin/carddisp.pl?gene=TCF7
TPBG	Trophoblast Glycoprotein	Protein Coding	Q13641	54	GC06P182405	0.669193	https://www.genecards.org/cgi-bin/carddisp.pl?gene=TPBG
UGT1A10	UDP Glucuronosyltransferase Family 1 Member A10	Protein Coding	Q9HAW8	54	GC02P233636	0.669193	https://www.genecards.org/cgi-bin/carddisp.pl?gene=UGT1A10
UPP1	Uridine Phosphorylase 1	Protein Coding	Q16831	54	GC07P048088	0.669193	https://www.genecards.org/cgi-bin/carddisp.pl?gene=UPP1
YBX1	Y-Box Binding Protein 1	Protein Coding	P67809	54	GC01P042682	0.669193	https://www.genecards.org/cgi-bin/carddisp.pl?gene=YBX1
CSE1L	Chromosome Segregation 1 Like	Protein Coding	P55060	53	GC20P049046	0.669193	https://www.genecards.org/cgi-bin/carddisp.pl?gene=CSE1L
HNRNPF	Heterogeneous Nuclear Ribonucleoprotein F	Protein Coding	P52597	53	GC10M043385	0.669193	https://www.genecards.org/cgi-bin/carddisp.pl?gene=HNRNPF
NLK	Nemo Like Kinase	Protein Coding	Q9UBE8	53	GC17P154256	0.669193	https://www.genecards.org/cgi-bin/carddisp.pl?gene=NLK
PTGES2	Prostaglandin E Synthase 2	Protein Coding	Q9H7Z7	53	GC09M128120	0.669193	https://www.genecards.org/cgi-bin/carddisp.pl?gene=PTGES2
VEGFD	Vascular Endothelial Growth Factor D	Protein Coding	O43915	53	GC0XM015345	0.669193	https://www.genecards.org/cgi-bin/carddisp.pl?gene=VEGFD
BIRC7	Baculoviral IAP Repeat Containing 7	Protein Coding	Q96CA5	52	GC20P063235	0.669193	https://www.genecards.org/cgi-bin/carddisp.pl?gene=BIRC7
CTNNBIP1	Catenin Beta Interacting Protein 1	Protein Coding	Q9NSA3	52	GC01M009848	0.669193	https://www.genecards.org/cgi-bin/carddisp.pl?gene=CTNNBIP1
EEF1G	Eukaryotic Translation Elongation Factor 1 Gamma	Protein Coding	P26641	52	GC11M139649	0.669193	https://www.genecards.org/cgi-bin/carddisp.pl?gene=EEF1G
FUT1	Fucosyltransferase 1 (H Blood Group)	Protein Coding	P19526	52	GC19M048748	0.669193	https://www.genecards.org/cgi-bin/carddisp.pl?gene=FUT1
HEPH	Hephaestin	Protein Coding	Q9BQS7	52	GC0XP066162	0.669193	https://www.genecards.org/cgi-bin/carddisp.pl?gene=HEPH
HLTF	Helicase Like Transcription Factor	Protein Coding	Q14527	52	GC03M149030	0.669193	https://www.genecards.org/cgi-bin/carddisp.pl?gene=HLTF
LIMS1	LIM Zinc Finger Domain Containing 1	Protein Coding	P48059	52	GC02P108534	0.669193	https://www.genecards.org/cgi-bin/carddisp.pl?gene=LIMS1
MVP	Major Vault Protein	Protein Coding	Q14764	52	GC16P120991	0.669193	https://www.genecards.org/cgi-bin/carddisp.pl?gene=MVP
PRDM2	PR/SET Domain 2	Protein Coding	Q13029	52	GC01P013700	0.669193	https://www.genecards.org/cgi-bin/carddisp.pl?gene=PRDM2
REEP5	Receptor Accessory Protein 5	Protein Coding	Q00765	52	GC05M112876	0.669193	https://www.genecards.org/cgi-bin/carddisp.pl?gene=REEP5
SND1	Staphylococcal Nuclease And Tudor Domain Containing 1	Protein Coding	Q7KZF4	52	GC07P127652	0.669193	https://www.genecards.org/cgi-bin/carddisp.pl?gene=SND1
SPINT1	Serine Peptidase Inhibitor, Kunitz Type 1	Protein Coding	O43278	52	GC15P040844	0.669193	https://www.genecards.org/cgi-bin/carddisp.pl?gene=SPINT1
UNC5C	Unc-5 Netrin Receptor C	Protein Coding	O95185	52	GC04M095162	0.669193	https://www.genecards.org/cgi-bin/carddisp.pl?gene=UNC5C
UVRAG	UV Radiation Resistance Associated	Protein Coding	Q9P2Y5	52	GC11P075815	0.669193	https://www.genecards.org/cgi-bin/carddisp.pl?gene=UVRAG
ATAD2	ATPase Family AAA Domain Containing 2	Protein Coding	Q6PL18	51	GC08M123319	0.669193	https://www.genecards.org/cgi-bin/carddisp.pl?gene=ATAD2
EGFL7	EGF Like Domain Multiple 7	Protein Coding	Q9UHF1	51	GC09P136658	0.669193	https://www.genecards.org/cgi-bin/carddisp.pl?gene=EGFL7
GPA33	Glycoprotein A33	Protein Coding	Q99795	51	GC01M167052	0.669193	https://www.genecards.org/cgi-bin/carddisp.pl?gene=GPA33
LGALS8	Galectin 8	Protein Coding	O00214	51	GC01P236518	0.669193	https://www.genecards.org/cgi-bin/carddisp.pl?gene=LGALS8
LSR	Lipolysis Stimulated Lipoprotein Receptor	Protein Coding	Q86X29	51	GC19P152384	0.669193	https://www.genecards.org/cgi-bin/carddisp.pl?gene=LSR
PMAIP1	Phorbol-12-Myristate-13-Acetate-Induced Protein 1	Protein Coding	Q13794	51	GC18P059899	0.669193	https://www.genecards.org/cgi-bin/carddisp.pl?gene=PMAIP1
RIN1	Ras And Rab Interactor 1	Protein Coding	Q13671	51	GC11M139825	0.669193	https://www.genecards.org/cgi-bin/carddisp.pl?gene=RIN1
S100P	S100 Calcium Binding Protein P	Protein Coding	P25815	51	GC04P029765	0.669193	https://www.genecards.org/cgi-bin/carddisp.pl?gene=S100P
ST13	ST13 Hsp70 Interacting Protein	Protein Coding	P50502	51	GC22M086151	0.669193	https://www.genecards.org/cgi-bin/carddisp.pl?gene=ST13
SYNCRIP	Synaptotagmin Binding Cytoplasmic RNA Interacting Protein	Protein Coding	O60506	51	GC06M085607	0.669193	https://www.genecards.org/cgi-bin/carddisp.pl?gene=SYNCRIP
UGT1A8	UDP Glucuronosyltransferase Family 1 Member A8	Protein Coding	Q9HAW9	51	GC02P235099	0.669193	https://www.genecards.org/cgi-bin/carddisp.pl?gene=UGT1A8
CDCP1	CUB Domain Containing Protein 1	Protein Coding	Q9H5V8	50	GC03M045082	0.669193	https://www.genecards.org/cgi-bin/carddisp.pl?gene=CDCP1
CEACAM7	CEA Cell Adhesion Molecule 7	Protein Coding	Q14002	50	GC19M041673	0.669193	https://www.genecards.org/cgi-bin/carddisp.pl?gene=CEACAM7
DKK4	Dickkopf WNT Signaling Pathway Inhibitor 4	Protein Coding	Q9UBT3	50	GC08M042419	0.669193	https://www.genecards.org/cgi-bin/carddisp.pl?gene=DKK4
MAGEA3	MAGE Family Member A3	Protein Coding	P43357	50	GC0XP152698	0.669193	https://www.genecards.org/cgi-bin/carddisp.pl?gene=MAGEA3
MT-CO2	Mitochondrially Encoded Cytochrome C Oxidase II	Protein Coding	P00403	50	GCMTP007587	0.669193	https://www.genecards.org/cgi-bin/carddisp.pl?gene=MT-CO2
NANOG	Nanog Homeobox	Protein Coding	Q9H9S0	50	GC12P007787	0.669193	https://www.genecards.org/cgi-bin/carddisp.pl?gene=NANOG
NECTIN3	Nectin Cell Adhesion Molecule 3	Protein Coding	Q9NQS3	50	GC03P111071	0.669193	https://www.genecards.org/cgi-bin/carddisp.pl?gene=NECTIN3
TNS4	Tensin 4	Protein Coding	Q8IZW8	50	GC17M040475	0.669193	https://www.genecards.org/cgi-bin/carddisp.pl?gene=TNS4
XAF1	XIAP Associated Factor 1	Protein Coding	Q6GPH4	50	GC17P153698	0.669193	https://www.genecards.org/cgi-bin/carddisp.pl?gene=XAF1
CDX1	Caudal Type Homeobox 1	Protein Coding	P47902	49	GC05P150166	0.669193	https://www.genecards.org/cgi-bin/carddisp.pl?gene=CDX1
MAGEA1	MAGE Family Member A1	Protein Coding	P43355	49	GC0XP153179	0.669193	https://www.genecards.org/cgi-bin/carddisp.pl?gene=MAGEA1
CEMIP	Cell Migration Inducing Hyaluronidase 1	Protein Coding	Q8WUJ3	48	GC15P080779	0.669193	https://www.genecards.org/cgi-bin/carddisp.pl?gene=CEMIP
ENC1	Ectodermal-Neural Cortex 1	Protein Coding	O14682	48	GC05M074627	0.669193	https://www.genecards.org/cgi-bin/carddisp.pl?gene=ENC1
GNG12	G Protein Subunit Gamma 12	Protein Coding	Q9UBI6	48	GC01M067701	0.669193	https://www.genecards.org/cgi-bin/carddisp.pl?gene=GNG12
RIOX2	Ribosomal Oxygenase 2	Protein Coding	Q8IUF8	48	GC03M097942	0.669193	https://www.genecards.org/cgi-bin/carddisp.pl?gene=RIOX2
BICC1	BicC Family RNA Binding Protein 1	Protein Coding	Q9H694	47	GC10P058513	0.669193	https://www.genecards.org/cgi-bin/carddisp.pl?gene=BICC1
CHFR	Checkpoint With Forkhead And Ring Finger Domains	Protein Coding	Q96EP1	47	GC12M132822	0.669193	https://www.genecards.org/cgi-bin/carddisp.pl?gene=CHFR
DOCK5	Dedicator Of Cytokinesis 5	Protein Coding	Q9H7D0	47	GC08P025184	0.669193	https://www.genecards.org/cgi-bin/carddisp.pl?gene=DOCK5
HOXB6	Homeobox B6	Protein Coding	P17509	47	GC17M097522	0.669193	https://www.genecards.org/cgi-bin/carddisp.pl?gene=HOXB6
PSG2	Pregnancy Specific Beta-1-Glycoprotein 2	Protein Coding	P11465	47	GC19M043064	0.669193	https://www.genecards.org/cgi-bin/carddisp.pl?gene=PSG2
TCHP	Trichoplein Keratin Filament Binding	Protein Coding	Q9BT92	47	GC12P109909	0.669193	https://www.genecards.org/cgi-bin/carddisp.pl?gene=TCHP
ANXA8	Annexin A8	Protein Coding	P13928	46	GC10M047460	0.669193	https://www.genecards.org/cgi-bin/carddisp.pl?gene=ANXA8
CEACAM4	CEA Cell Adhesion Molecule 4	Protein Coding	O75871	46	GC19M108778	0.669193	https://www.genecards.org/cgi-bin/carddisp.pl?gene=CEACAM4
MACC1	MET Transcriptional Regulator MACC1	Protein Coding	Q6ZN28	45	GC07M020140	0.669193	https://www.genecards.org/cgi-bin/carddisp.pl?gene=MACC1
PPFIBP2	PPFIA Binding Protein 2	Protein Coding	Q8ND30	45	GC11P021016	0.669193	https://www.genecards.org/cgi-bin/carddisp.pl?gene=PPFIBP2
LEMD1	LEM Domain Containing 1	Protein Coding	Q68G75	44	GC01M205381	0.669193	https://www.genecards.org/cgi-bin/carddisp.pl?gene=LEMD1
MRGBP	MRG Domain Binding Protein	Protein Coding	Q9NV56	44	GC20P069240	0.669193	https://www.genecards.org/cgi-bin/carddisp.pl?gene=MRGBP
NUDT10	Nudix Hydrolase 10	Protein Coding	Q8NFP7	44	GC0XP051332	0.669193	https://www.genecards.org/cgi-bin/carddisp.pl?gene=NUDT10
SIDT2	SID1 Transmembrane Family Member 2	Protein Coding	Q8NBJ9	44	GC11P117178	0.669193	https://www.genecards.org/cgi-bin/carddisp.pl?gene=SIDT2
TCFL5	Transcription Factor Like 5	Protein Coding	Q9UL49	44	GC20M062841	0.669193	https://www.genecards.org/cgi-bin/carddisp.pl?gene=TCFL5
MS4A12	Membrane Spanning 4-Domains A12	Protein Coding	Q9NXJ0	38	GC11P107347	0.669193	https://www.genecards.org/cgi-bin/carddisp.pl?gene=MS4A12
COMMD3-BMI1	COMMD3-BMI1 Readthrough	Protein Coding		36	GC10P022316	0.669193	https://www.genecards.org/cgi-bin/carddisp.pl?gene=COMMD3-BMI1
MIR17HG	MiR-17-92a-1 Cluster Host Gene	RNA Gene	Q75NE6	36	GC13P091347	0.669193	https://www.genecards.org/cgi-bin/carddisp.pl?gene=MIR17HG
MIRLET7D	MicroRNA Let-7d	RNA Gene		31	GC09P094178	0.669193	https://www.genecards.org/cgi-bin/carddisp.pl?gene=MIRLET7D
MIR152	MicroRNA 152	RNA Gene		30	GC17M048037	0.669193	https://www.genecards.org/cgi-bin/carddisp.pl?gene=MIR152
MIR99A	MicroRNA 99a	RNA Gene		30	GC21P016539	0.669193	https://www.genecards.org/cgi-bin/carddisp.pl?gene=MIR99A
MIR425	MicroRNA 425	RNA Gene		29	GC03M054741	0.669193	https://www.genecards.org/cgi-bin/carddisp.pl?gene=MIR425
CRIPTO3	Cripto, EGF-CFC Family Member 3	Protein Coding	P51864	28	GC0XP110520	0.669193	https://www.genecards.org/cgi-bin/carddisp.pl?gene=CRIPTO3
MIR33A	MicroRNA 33a	RNA Gene		28	GC22P041900	0.669193	https://www.genecards.org/cgi-bin/carddisp.pl?gene=MIR33A
MIR526B	MicroRNA 526b	RNA Gene		27	GC19P053694	0.669193	https://www.genecards.org/cgi-bin/carddisp.pl?gene=MIR526B
MIR518A1	MicroRNA 518a-1	RNA Gene		26	GC19P153081	0.669193	https://www.genecards.org/cgi-bin/carddisp.pl?gene=MIR518A1
LINC01194	Long Intergenic Non-Protein Coding RNA 1194	RNA Gene		25	GC05P012530	0.669193	https://www.genecards.org/cgi-bin/carddisp.pl?gene=LINC01194
MIR374A	MicroRNA 374a	RNA Gene		25	GC0XM074300	0.669193	https://www.genecards.org/cgi-bin/carddisp.pl?gene=MIR374A
MIR452	MicroRNA 452	RNA Gene		25	GC0XM151959	0.669193	https://www.genecards.org/cgi-bin/carddisp.pl?gene=MIR452
MIR519C	MicroRNA 519c	RNA Gene		25	GC19P053686	0.669193	https://www.genecards.org/cgi-bin/carddisp.pl?gene=MIR519C
MIR625	MicroRNA 625	RNA Gene		23	GC14P065471	0.669193	https://www.genecards.org/cgi-bin/carddisp.pl?gene=MIR625
MIR545	MicroRNA 545	RNA Gene		22	GC0XM074287	0.669193	https://www.genecards.org/cgi-bin/carddisp.pl?gene=MIR545
MIR3940	MicroRNA 3940	RNA Gene		20	GC19M107951	0.669193	https://www.genecards.org/cgi-bin/carddisp.pl?gene=MIR3940
UGT1A	UDP Glucuronosyltransferase Family 1 Member A Complex Locus	Uncategorized		20	GC02P235095	0.669193	https://www.genecards.org/cgi-bin/carddisp.pl?gene=UGT1A
CDR1-AS	CDR1 Antisense RNA	RNA Gene		13	GC0XU902169	0.669193	https://www.genecards.org/cgi-bin/carddisp.pl?gene=CDR1-AS
CRCS11	Colorectal Cancer, Susceptibility To, 11	Genetic Locus		6	GC20U900444	0.669193	https://www.genecards.org/cgi-bin/carddisp.pl?gene=CRCS11
CRCS2	Colorectal Cancer, Susceptibility To, 2	Genetic Locus		6	GC08U901124	0.669193	https://www.genecards.org/cgi-bin/carddisp.pl?gene=CRCS2
CRCS5	Colorectal Cancer, Susceptibility To, 5	Genetic Locus		6	GC10U901096	0.669193	https://www.genecards.org/cgi-bin/carddisp.pl?gene=CRCS5
CRCS6	Colorectal Cancer, Susceptibility To, 6	Genetic Locus		6	GC08U901098	0.669193	https://www.genecards.org/cgi-bin/carddisp.pl?gene=CRCS6
CRCS9	Colorectal Cancer, Susceptibility To, 9	Genetic Locus		6	GC16U901133	0.669193	https://www.genecards.org/cgi-bin/carddisp.pl?gene=CRCS9
CRCS7	Colorectal Cancer, Susceptibility To, 7	Genetic Locus		5	GC11U901214	0.669193	https://www.genecards.org/cgi-bin/carddisp.pl?gene=CRCS7
CRCS8	Colorectal Cancer, Susceptibility To, 8	Genetic Locus		5	GC14U900916	0.669193	https://www.genecards.org/cgi-bin/carddisp.pl?gene=CRCS8
REEP6	Receptor Accessory Protein 6	Protein Coding	Q96HR9	48	GC19P001491	0.724251	https://www.genecards.org/cgi-bin/carddisp.pl?gene=REEP6
TRA-TGC7-1	TRNA-Ala (Anticodon TGC) 7-1	RNA Gene		14	GC06M106311	0.724251	https://www.genecards.org/cgi-bin/carddisp.pl?gene=TRA-TGC7-1
ADAM10	ADAM Metallopeptidase Domain 10	Protein Coding	O14672	67	GC15M058588	0.925254	https://www.genecards.org/cgi-bin/carddisp.pl?gene=ADAM10
MAP2K2	Mitogen-Activated Protein Kinase Kinase 2	Protein Coding	P36507	67	GC19M004090	0.925254	https://www.genecards.org/cgi-bin/carddisp.pl?gene=MAP2K2
DPYD	Dihydropyrimidine Dehydrogenase	Protein Coding	Q12882	64	GC01M097015	0.925254	https://www.genecards.org/cgi-bin/carddisp.pl?gene=DPYD
PAK1	P21 (RAC1) Activated Kinase 1	Protein Coding	Q13153	64	GC11M140142	0.925254	https://www.genecards.org/cgi-bin/carddisp.pl?gene=PAK1
PRKDC	Protein Kinase, DNA-Activated, Catalytic Subunit	Protein Coding	P78527	63	GC08M047773	0.925254	https://www.genecards.org/cgi-bin/carddisp.pl?gene=PRKDC
PGK1	Phosphoglycerate Kinase 1	Protein Coding	P00558	62	GC0XP078258	0.925254	https://www.genecards.org/cgi-bin/carddisp.pl?gene=PGK1
PTPN6	Protein Tyrosine Phosphatase Non-Receptor Type 6	Protein Coding	P29350	62	GC12P074082	0.925254	https://www.genecards.org/cgi-bin/carddisp.pl?gene=PTPN6
RARB	Retinoic Acid Receptor Beta	Protein Coding	P10826	62	GC03P027315	0.925254	https://www.genecards.org/cgi-bin/carddisp.pl?gene=RARB
TNFRSF10B	TNF Receptor Superfamily Member 10b	Protein Coding	O14763	62	GC08M023006	0.925254	https://www.genecards.org/cgi-bin/carddisp.pl?gene=TNFRSF10B
ADAM9	ADAM Metallopeptidase Domain 9	Protein Coding	Q13443	61	GC08P038996	0.925254	https://www.genecards.org/cgi-bin/carddisp.pl?gene=ADAM9
CASP6	Caspase 6	Protein Coding	P55212	61	GC04M109688	0.925254	https://www.genecards.org/cgi-bin/carddisp.pl?gene=CASP6
ITGAV	Integrin Subunit Alpha V	Protein Coding	P06756	61	GC02P186589	0.925254	https://www.genecards.org/cgi-bin/carddisp.pl?gene=ITGAV
ITGB6	Integrin Subunit Beta 6	Protein Coding	P18564	61	GC02M160099	0.925254	https://www.genecards.org/cgi-bin/carddisp.pl?gene=ITGB6
MAPK9	Mitogen-Activated Protein Kinase 9	Protein Coding	P45984	61	GC05M183397	0.925254	https://www.genecards.org/cgi-bin/carddisp.pl?gene=MAPK9
YAP1	Yes1 Associated Transcriptional Regulator	Protein Coding	P46937	61	GC11P102110	0.925254	https://www.genecards.org/cgi-bin/carddisp.pl?gene=YAP1
ANXA2	Annexin A2	Protein Coding	P07355	60	GC15M060347	0.925254	https://www.genecards.org/cgi-bin/carddisp.pl?gene=ANXA2
CASP10	Caspase 10	Protein Coding	Q92851	60	GC02P201182	0.925254	https://www.genecards.org/cgi-bin/carddisp.pl?gene=CASP10
CDK1	Cyclin Dependent Kinase 1	Protein Coding	P06493	60	GC10P060772	0.925254	https://www.genecards.org/cgi-bin/carddisp.pl?gene=CDK1
CTSL	Cathepsin L	Protein Coding	P07711	60	GC09P087725	0.925254	https://www.genecards.org/cgi-bin/carddisp.pl?gene=CTSL
EIF4A1	Eukaryotic Translation Initiation Factor 4A1	Protein Coding	P60842	60	GC17P007572	0.925254	https://www.genecards.org/cgi-bin/carddisp.pl?gene=EIF4A1
SP1	Sp1 Transcription Factor	Protein Coding	P08047	60	GC12P053380	0.925254	https://www.genecards.org/cgi-bin/carddisp.pl?gene=SP1
TYMP	Thymidine Phosphorylase	Protein Coding	P19971	60	GC22M050525	0.925254	https://www.genecards.org/cgi-bin/carddisp.pl?gene=TYMP
ACLY	ATP Citrate Lyase	Protein Coding	P53396	59	GC17M041866	0.925254	https://www.genecards.org/cgi-bin/carddisp.pl?gene=ACLY
AKR1B1	Aldo-Keto Reductase Family 1 Member B	Protein Coding	P15121	59	GC07M134442	0.925254	https://www.genecards.org/cgi-bin/carddisp.pl?gene=AKR1B1
IGFBP7	Insulin Like Growth Factor Binding Protein 7	Protein Coding	Q16270	59	GC04M057030	0.925254	https://www.genecards.org/cgi-bin/carddisp.pl?gene=IGFBP7
RPSA	Ribosomal Protein SA	Protein Coding	P08865	59	GC03P039406	0.925254	https://www.genecards.org/cgi-bin/carddisp.pl?gene=RPSA
CYP2A6	Cytochrome P450 Family 2 Subfamily A Member 6	Protein Coding	P11509	58	GC19M040843	0.925254	https://www.genecards.org/cgi-bin/carddisp.pl?gene=CYP2A6
GC	GC Vitamin D Binding Protein	Protein Coding	P02774	58	GC04M071741	0.925254	https://www.genecards.org/cgi-bin/carddisp.pl?gene=GC
PTGER3	Prostaglandin E Receptor 3	Protein Coding	P43115	58	GC01M070852	0.925254	https://www.genecards.org/cgi-bin/carddisp.pl?gene=PTGER3
SKP2	S-Phase Kinase Associated Protein 2	Protein Coding	Q13309	58	GC05P036151	0.925254	https://www.genecards.org/cgi-bin/carddisp.pl?gene=SKP2
BMP6	Bone Morphogenetic Protein 6	Protein Coding	P22004	57	GC06P007726	0.925254	https://www.genecards.org/cgi-bin/carddisp.pl?gene=BMP6
CDH13	Cadherin 13	Protein Coding	P55290	57	GC16P082626	0.925254	https://www.genecards.org/cgi-bin/carddisp.pl?gene=CDH13
CEACAM1	CEA Cell Adhesion Molecule 1	Protein Coding	P13688	57	GC19M042507	0.925254	https://www.genecards.org/cgi-bin/carddisp.pl?gene=CEACAM1
FSCN1	Fascin Actin-Bundling Protein 1	Protein Coding	Q16658	57	GC07P005592	0.925254	https://www.genecards.org/cgi-bin/carddisp.pl?gene=FSCN1
HES1	Hes Family BHLH Transcription Factor 1	Protein Coding	Q14469	57	GC03P194136	0.925254	https://www.genecards.org/cgi-bin/carddisp.pl?gene=HES1
INHBA	Inhibin Subunit Beta A	Protein Coding	P08476	57	GC07M041670	0.925254	https://www.genecards.org/cgi-bin/carddisp.pl?gene=INHBA
MAP3K14	Mitogen-Activated Protein Kinase Kinase Kinase 14	Protein Coding	Q99558	57	GC17M045263	0.925254	https://www.genecards.org/cgi-bin/carddisp.pl?gene=MAP3K14
NDRG1	N-Myc Downstream Regulated 1	Protein Coding	Q92597	57	GC08M133237	0.925254	https://www.genecards.org/cgi-bin/carddisp.pl?gene=NDRG1
PDGFA	Platelet Derived Growth Factor Subunit A	Protein Coding	P04085	57	GC07M000497	0.925254	https://www.genecards.org/cgi-bin/carddisp.pl?gene=PDGFA
ST6GAL1	ST6 Beta-Galactoside Alpha-2,6-Sialyltransferase 1	Protein Coding	P15907	57	GC03P186930	0.925254	https://www.genecards.org/cgi-bin/carddisp.pl?gene=ST6GAL1
AKR1B10	Aldo-Keto Reductase Family 1 Member B10	Protein Coding	O60218	56	GC07P134527	0.925254	https://www.genecards.org/cgi-bin/carddisp.pl?gene=AKR1B10
AKR1C1	Aldo-Keto Reductase Family 1 Member C1	Protein Coding	Q04828	56	GC10P004963	0.925254	https://www.genecards.org/cgi-bin/carddisp.pl?gene=AKR1C1
BMI1	BMI1 Proto-Oncogene, Polycomb Ring Finger	Protein Coding	P35226	56	GC10P022385	0.925254	https://www.genecards.org/cgi-bin/carddisp.pl?gene=BMI1
CASP5	Caspase 5	Protein Coding	P51878	56	GC11M140425	0.925254	https://www.genecards.org/cgi-bin/carddisp.pl?gene=CASP5
KLF6	KLF Transcription Factor 6	Protein Coding	Q99612	56	GC10M003779	0.925254	https://www.genecards.org/cgi-bin/carddisp.pl?gene=KLF6
CEACAM3	CEA Cell Adhesion Molecule 3	Protein Coding	P40198	55	GC19P041796	0.925254	https://www.genecards.org/cgi-bin/carddisp.pl?gene=CEACAM3
FABP1	Fatty Acid Binding Protein 1	Protein Coding	P07148	55	GC02M088122	0.925254	https://www.genecards.org/cgi-bin/carddisp.pl?gene=FABP1
PDCD4	Programmed Cell Death 4	Protein Coding	Q53EL6	55	GC10P110871	0.925254	https://www.genecards.org/cgi-bin/carddisp.pl?gene=PDCD4
POSTN	Periostin	Protein Coding	Q15063	55	GC13M037562	0.925254	https://www.genecards.org/cgi-bin/carddisp.pl?gene=POSTN
SERPINB5	Serpin Family B Member 5	Protein Coding	P36952	55	GC18P063476	0.925254	https://www.genecards.org/cgi-bin/carddisp.pl?gene=SERPINB5
SFRP1	Secreted Frizzled Related Protein 1	Protein Coding	Q8N474	55	GC08M041262	0.925254	https://www.genecards.org/cgi-bin/carddisp.pl?gene=SFRP1
SNAI2	Snail Family Transcriptional Repressor 2	Protein Coding	O43623	55	GC08M048917	0.925254	https://www.genecards.org/cgi-bin/carddisp.pl?gene=SNAI2
CRIPTO	Cripto, EGF-CFC Family Member	Protein Coding	P13385	54	GC03P065382	0.925254	https://www.genecards.org/cgi-bin/carddisp.pl?gene=CRIPTO
GSTA1	Glutathione S-Transferase Alpha 1	Protein Coding	P08263	54	GC06M052791	0.925254	https://www.genecards.org/cgi-bin/carddisp.pl?gene=GSTA1
LGALS3BP	Galectin 3 Binding Protein	Protein Coding	Q08380	54	GC17M078971	0.925254	https://www.genecards.org/cgi-bin/carddisp.pl?gene=LGALS3BP
SPINK1	Serine Peptidase Inhibitor Kazal Type 1	Protein Coding	P00995	54	GC05M147825	0.925254	https://www.genecards.org/cgi-bin/carddisp.pl?gene=SPINK1
DDX17	DEAD-Box Helicase 17	Protein Coding	Q92841	53	GC22M038483	0.925254	https://www.genecards.org/cgi-bin/carddisp.pl?gene=DDX17
EREG	Epiregulin	Protein Coding	O14944	53	GC04P074366	0.925254	https://www.genecards.org/cgi-bin/carddisp.pl?gene=EREG
SYNE1	Spectrin Repeat Containing Nuclear Envelope Protein 1	Protein Coding	Q8NF91	53	GC06M152121	0.925254	https://www.genecards.org/cgi-bin/carddisp.pl?gene=SYNE1
HNRNPM	Heterogeneous Nuclear Ribonucleoprotein M	Protein Coding	P52272	52	GC19P008444	0.925254	https://www.genecards.org/cgi-bin/carddisp.pl?gene=HNRNPM
IGF2BP1	Insulin Like Growth Factor 2 MRNA Binding Protein 1	Protein Coding	Q9NZI8	52	GC17P155100	0.925254	https://www.genecards.org/cgi-bin/carddisp.pl?gene=IGF2BP1
NDRG2	NDRG Family Member 2	Protein Coding	Q9UN36	51	GC14M021016	0.925254	https://www.genecards.org/cgi-bin/carddisp.pl?gene=NDRG2
PTPRR	Protein Tyrosine Phosphatase Receptor Type R	Protein Coding	Q15256	51	GC12M070638	0.925254	https://www.genecards.org/cgi-bin/carddisp.pl?gene=PTPRR
MUC17	Mucin 17, Cell Surface Associated	Protein Coding	Q685J3	49	GC07P101020	0.925254	https://www.genecards.org/cgi-bin/carddisp.pl?gene=MUC17
SELENOP	Selenoprotein P	Protein Coding	P49908	49	GC05M042800	0.925254	https://www.genecards.org/cgi-bin/carddisp.pl?gene=SELENOP
CRKL	CRK Like Proto-Oncogene, Adaptor Protein	Protein Coding	P46109	59	GC22P020917	0.932241	https://www.genecards.org/cgi-bin/carddisp.pl?gene=CRKL
PFN1	Profilin 1	Protein Coding	P07737	59	GC17M004945	0.932241	https://www.genecards.org/cgi-bin/carddisp.pl?gene=PFN1
TFE3	Transcription Factor Binding To IGHM Enhancer 3	Protein Coding	P19532	58	GC0XM049028	0.932241	https://www.genecards.org/cgi-bin/carddisp.pl?gene=TFE3
VAV1	Vav Guanine Nucleotide Exchange Factor 1	Protein Coding	P15498	58	GC19P006772	0.932241	https://www.genecards.org/cgi-bin/carddisp.pl?gene=VAV1
WASF1	WASP Family Member 1	Protein Coding	Q92558	57	GC06M110099	0.932241	https://www.genecards.org/cgi-bin/carddisp.pl?gene=WASF1
DNM3	Dynamin 3	Protein Coding	Q9UQ16	56	GC01P177364	0.932241	https://www.genecards.org/cgi-bin/carddisp.pl?gene=DNM3
HCLS1	Hematopoietic Cell-Specific Lyn Substrate 1	Protein Coding	P14317	55	GC03M121631	0.932241	https://www.genecards.org/cgi-bin/carddisp.pl?gene=HCLS1
NCK1	NCK Adaptor Protein 1	Protein Coding	P16333	55	GC03P136862	0.932241	https://www.genecards.org/cgi-bin/carddisp.pl?gene=NCK1
ACTR2	Actin Related Protein 2	Protein Coding	P61160	54	GC02P065227	0.932241	https://www.genecards.org/cgi-bin/carddisp.pl?gene=ACTR2
ACTR3	Actin Related Protein 3	Protein Coding	P61158	53	GC02P113889	0.932241	https://www.genecards.org/cgi-bin/carddisp.pl?gene=ACTR3
BAIAP2	BAR/IMD Domain Containing Adaptor Protein 2	Protein Coding	Q9UQB8	53	GC17P081035	0.932241	https://www.genecards.org/cgi-bin/carddisp.pl?gene=BAIAP2
ITSN1	Intersectin 1	Protein Coding	Q15811	53	GC21P033642	0.932241	https://www.genecards.org/cgi-bin/carddisp.pl?gene=ITSN1
ARPC3	Actin Related Protein 2/3 Complex Subunit 3	Protein Coding	O15145	52	GC12M110434	0.932241	https://www.genecards.org/cgi-bin/carddisp.pl?gene=ARPC3
SNX9	Sorting Nexin 9	Protein Coding	Q9Y5X1	52	GC06P183815	0.932241	https://www.genecards.org/cgi-bin/carddisp.pl?gene=SNX9
WASF2	WASP Family Member 2	Protein Coding	Q9Y6W5	52	GC01M027404	0.932241	https://www.genecards.org/cgi-bin/carddisp.pl?gene=WASF2
MRM2	Mitochondrial RRNA Methyltransferase 2	Protein Coding	Q9UI43	51	GC07M002234	0.932241	https://www.genecards.org/cgi-bin/carddisp.pl?gene=MRM2
RHOD	Ras Homolog Family Member D	Protein Coding	O00212	50	GC11P107960	0.932241	https://www.genecards.org/cgi-bin/carddisp.pl?gene=RHOD
TRIP10	Thyroid Hormone Receptor Interactor 10	Protein Coding	Q15642	50	GC19P006737	0.932241	https://www.genecards.org/cgi-bin/carddisp.pl?gene=TRIP10
WASF3	WASP Family Member 3	Protein Coding	Q9UPY6	50	GC13P028884	0.932241	https://www.genecards.org/cgi-bin/carddisp.pl?gene=WASF3
NCKIPSD	NCK Interacting Protein With SH3 Domain	Protein Coding	Q9NZQ3	46	GC03M048667	0.932241	https://www.genecards.org/cgi-bin/carddisp.pl?gene=NCKIPSD
SDK1	Sidekick Cell Adhesion Molecule 1	Protein Coding	Q7Z5N4	45	GC07P018924	0.932241	https://www.genecards.org/cgi-bin/carddisp.pl?gene=SDK1
TCF25	TCF25 Ribosome Quality Control Complex Subunit	Protein Coding	Q9BQ70	45	GC16P089873	0.932241	https://www.genecards.org/cgi-bin/carddisp.pl?gene=TCF25
SNX8	Sorting Nexin 8	Protein Coding	Q9Y5X2	44	GC07M002251	0.932241	https://www.genecards.org/cgi-bin/carddisp.pl?gene=SNX8
SNCA	Synuclein Alpha	Protein Coding	P37840	65	GC04M089724	0.946382	https://www.genecards.org/cgi-bin/carddisp.pl?gene=SNCA
APP	Amyloid Beta Precursor Protein	Protein Coding	P05067	63	GC21M025880	0.946382	https://www.genecards.org/cgi-bin/carddisp.pl?gene=APP
BDNF	Brain Derived Neurotrophic Factor	Protein Coding	P23560	62	GC11M027654	0.946382	https://www.genecards.org/cgi-bin/carddisp.pl?gene=BDNF
COL1A1	Collagen Type I Alpha 1 Chain	Protein Coding	P02452	62	GC17M097561	0.946382	https://www.genecards.org/cgi-bin/carddisp.pl?gene=COL1A1
GDNF	Glial Cell Derived Neurotrophic Factor	Protein Coding	P39905	62	GC05M037812	0.946382	https://www.genecards.org/cgi-bin/carddisp.pl?gene=GDNF
IRAK4	Interleukin 1 Receptor Associated Kinase 4	Protein Coding	Q9NWZ3	62	GC12P043758	0.946382	https://www.genecards.org/cgi-bin/carddisp.pl?gene=IRAK4
NCSTN	Nicastrin	Protein Coding	Q92542	62	GC01P160343	0.946382	https://www.genecards.org/cgi-bin/carddisp.pl?gene=NCSTN
PI4KA	Phosphatidylinositol 4-Kinase Alpha	Protein Coding	P42356	62	GC22M020707	0.946382	https://www.genecards.org/cgi-bin/carddisp.pl?gene=PI4KA
STAT2	Signal Transducer And Activator Of Transcription 2	Protein Coding	P52630	62	GC12M056341	0.946382	https://www.genecards.org/cgi-bin/carddisp.pl?gene=STAT2
TACR3	Tachykinin Receptor 3	Protein Coding	P29371	62	GC04M103586	0.946382	https://www.genecards.org/cgi-bin/carddisp.pl?gene=TACR3
TBK1	TANK Binding Kinase 1	Protein Coding	Q9UHD2	62	GC12P075684	0.946382	https://www.genecards.org/cgi-bin/carddisp.pl?gene=TBK1
FGF8	Fibroblast Growth Factor 8	Protein Coding	P55075	61	GC10M101770	0.946382	https://www.genecards.org/cgi-bin/carddisp.pl?gene=FGF8
PRKACB	Protein Kinase CAMP-Activated Catalytic Subunit Beta	Protein Coding	P22694	61	GC01P084078	0.946382	https://www.genecards.org/cgi-bin/carddisp.pl?gene=PRKACB
REN	Renin	Protein Coding	P00797	61	GC01M204154	0.946382	https://www.genecards.org/cgi-bin/carddisp.pl?gene=REN
SREBF1	Sterol Regulatory Element Binding Transcription Factor 1	Protein Coding	P36956	61	GC17M017810	0.946382	https://www.genecards.org/cgi-bin/carddisp.pl?gene=SREBF1
TLR7	Toll Like Receptor 7	Protein Coding	Q9NYK1	61	GC0XP012867	0.946382	https://www.genecards.org/cgi-bin/carddisp.pl?gene=TLR7
TRPV1	Transient Receptor Potential Cation Channel Subfamily V Member 1	Protein Coding	Q8NER1	61	GC17M003565	0.946382	https://www.genecards.org/cgi-bin/carddisp.pl?gene=TRPV1
TRPV4	Transient Receptor Potential Cation Channel Subfamily V Member 4	Protein Coding	Q9HBA0	61	GC12M109783	0.946382	https://www.genecards.org/cgi-bin/carddisp.pl?gene=TRPV4
TYR	Tyrosinase	Protein Coding	P14679	61	GC11P089177	0.946382	https://www.genecards.org/cgi-bin/carddisp.pl?gene=TYR
CD27	CD27 Molecule	Protein Coding	P26842	60	GC12P074035	0.946382	https://www.genecards.org/cgi-bin/carddisp.pl?gene=CD27
CD3E	CD3 Epsilon Subunit Of T-Cell Receptor Complex	Protein Coding	P07766	60	GC11P118304	0.946382	https://www.genecards.org/cgi-bin/carddisp.pl?gene=CD3E
IRF7	Interferon Regulatory Factor 7	Protein Coding	Q92985	60	GC11M000612	0.946382	https://www.genecards.org/cgi-bin/carddisp.pl?gene=IRF7
MAPK11	Mitogen-Activated Protein Kinase 11	Protein Coding	Q15759	60	GC22M050263	0.946382	https://www.genecards.org/cgi-bin/carddisp.pl?gene=MAPK11
NCF1	Neutrophil Cytosolic Factor 1	Protein Coding	P14598	60	GC07P095211	0.946382	https://www.genecards.org/cgi-bin/carddisp.pl?gene=NCF1
NOG	Noggin	Protein Coding	Q13253	60	GC17P056593	0.946382	https://www.genecards.org/cgi-bin/carddisp.pl?gene=NOG
RIGI	RNA Sensor RIG-I	Protein Coding	O95786	60	GC09M032561	0.946382	https://www.genecards.org/cgi-bin/carddisp.pl?gene=RIGI
RUNX2	RUNX Family Transcription Factor 2	Protein Coding	Q13950	60	GC06P182087	0.946382	https://www.genecards.org/cgi-bin/carddisp.pl?gene=RUNX2
SCARB1	Scavenger Receptor Class B Member 1	Protein Coding	Q8WTV0	60	GC12M124776	0.946382	https://www.genecards.org/cgi-bin/carddisp.pl?gene=SCARB1
TAB2	TGF-Beta Activated Kinase 1 (MAP3K7) Binding Protein 2	Protein Coding	Q9NYJ8	60	GC06P183541	0.946382	https://www.genecards.org/cgi-bin/carddisp.pl?gene=TAB2
TDO2	Tryptophan 2,3-Dioxygenase	Protein Coding	P48775	60	GC04P155854	0.946382	https://www.genecards.org/cgi-bin/carddisp.pl?gene=TDO2
ARG2	Arginase 2	Protein Coding	P78540	59	GC14P067619	0.946382	https://www.genecards.org/cgi-bin/carddisp.pl?gene=ARG2
BCL6	BCL6 Transcription Repressor	Protein Coding	P41182	59	GC03M187721	0.946382	https://www.genecards.org/cgi-bin/carddisp.pl?gene=BCL6
RELB	RELB Proto-Oncogene, NF-KB Subunit	Protein Coding	Q01201	59	GC19P152702	0.946382	https://www.genecards.org/cgi-bin/carddisp.pl?gene=RELB
CD33	CD33 Molecule	Protein Coding	P20138	58	GC19P152946	0.946382	https://www.genecards.org/cgi-bin/carddisp.pl?gene=CD33
CD74	CD74 Molecule	Protein Coding	P04233	58	GC05M150378	0.946382	https://www.genecards.org/cgi-bin/carddisp.pl?gene=CD74
CISH	Cytokine Inducible SH2 Containing Protein	Protein Coding	Q9NSE2	58	GC03M054843	0.946382	https://www.genecards.org/cgi-bin/carddisp.pl?gene=CISH
CTSS	Cathepsin S	Protein Coding	P25774	58	GC01M150730	0.946382	https://www.genecards.org/cgi-bin/carddisp.pl?gene=CTSS
DCLK1	Doublecortin Like Kinase 1	Protein Coding	O15075	58	GC13M035768	0.946382	https://www.genecards.org/cgi-bin/carddisp.pl?gene=DCLK1
FGF17	Fibroblast Growth Factor 17	Protein Coding	O60258	58	GC08P025975	0.946382	https://www.genecards.org/cgi-bin/carddisp.pl?gene=FGF17
FPR2	Formyl Peptide Receptor 2	Protein Coding	P25090	58	GC19P051752	0.946382	https://www.genecards.org/cgi-bin/carddisp.pl?gene=FPR2
IKBKE	Inhibitor Of Nuclear Factor Kappa B Kinase Subunit Epsilon	Protein Coding	Q14164	58	GC01P206470	0.946382	https://www.genecards.org/cgi-bin/carddisp.pl?gene=IKBKE
IRF3	Interferon Regulatory Factor 3	Protein Coding	Q14653	58	GC19M049659	0.946382	https://www.genecards.org/cgi-bin/carddisp.pl?gene=IRF3
LAMB2	Laminin Subunit Beta 2	Protein Coding	P55268	58	GC03M049121	0.946382	https://www.genecards.org/cgi-bin/carddisp.pl?gene=LAMB2
MBP	Myelin Basic Protein	Protein Coding	P02686	58	GC18M076978	0.946382	https://www.genecards.org/cgi-bin/carddisp.pl?gene=MBP
MOG	Myelin Oligodendrocyte Glycoprotein	Protein Coding	Q16653	58	GC06P181837	0.946382	https://www.genecards.org/cgi-bin/carddisp.pl?gene=MOG
MYH14	Myosin Heavy Chain 14	Protein Coding	Q7Z406	58	GC19P152909	0.946382	https://www.genecards.org/cgi-bin/carddisp.pl?gene=MYH14
NAGLU	N-Acetyl-Alpha-Glucosaminidase	Protein Coding	P54802	58	GC17P154848	0.946382	https://www.genecards.org/cgi-bin/carddisp.pl?gene=NAGLU
PRKACG	Protein Kinase CAMP-Activated Catalytic Subunit Gamma	Protein Coding	P22612	58	GC09M072009	0.946382	https://www.genecards.org/cgi-bin/carddisp.pl?gene=PRKACG
S1PR2	Sphingosine-1-Phosphate Receptor 2	Protein Coding	O95136	58	GC19M108105	0.946382	https://www.genecards.org/cgi-bin/carddisp.pl?gene=S1PR2
SCARB2	Scavenger Receptor Class B Member 2	Protein Coding	Q14108	58	GC04M076158	0.946382	https://www.genecards.org/cgi-bin/carddisp.pl?gene=SCARB2
SIRPA	Signal Regulatory Protein Alpha	Protein Coding	P78324	58	GC20P001894	0.946382	https://www.genecards.org/cgi-bin/carddisp.pl?gene=SIRPA
TPH1	Tryptophan Hydroxylase 1	Protein Coding	P17752	58	GC11M018171	0.946382	https://www.genecards.org/cgi-bin/carddisp.pl?gene=TPH1
AMBP	Alpha-1-Microglobulin/Bikunin Precursor	Protein Coding	P02760	57	GC09M114060	0.946382	https://www.genecards.org/cgi-bin/carddisp.pl?gene=AMBP
FGF5	Fibroblast Growth Factor 5	Protein Coding	P12034	57	GC04P080266	0.946382	https://www.genecards.org/cgi-bin/carddisp.pl?gene=FGF5
PRDX5	Peroxiredoxin 5	Protein Coding	P30044	57	GC11P107691	0.946382	https://www.genecards.org/cgi-bin/carddisp.pl?gene=PRDX5
TJP2	Tight Junction Protein 2	Protein Coding	Q9UDY2	57	GC09P069121	0.946382	https://www.genecards.org/cgi-bin/carddisp.pl?gene=TJP2
ULK1	Unc-51 Like Autophagy Activating Kinase 1	Protein Coding	O75385	57	GC12P131894	0.946382	https://www.genecards.org/cgi-bin/carddisp.pl?gene=ULK1
CD63	CD63 Molecule	Protein Coding	P08962	56	GC12M060362	0.946382	https://www.genecards.org/cgi-bin/carddisp.pl?gene=CD63
ELN	Elastin	Protein Coding	P15502	56	GC07P074027	0.946382	https://www.genecards.org/cgi-bin/carddisp.pl?gene=ELN
EOMES	Eomesodermin	Protein Coding	O95936	56	GC03M027715	0.946382	https://www.genecards.org/cgi-bin/carddisp.pl?gene=EOMES
SERPINA3	Serpin Family A Member 3	Protein Coding	P01011	56	GC14P094612	0.946382	https://www.genecards.org/cgi-bin/carddisp.pl?gene=SERPINA3
SLC6A19	Solute Carrier Family 6 Member 19	Protein Coding	Q695T7	56	GC05P001201	0.946382	https://www.genecards.org/cgi-bin/carddisp.pl?gene=SLC6A19
ACKR1	Atypical Chemokine Receptor 1 (Duffy Blood Group)	Protein Coding	Q16570	55	GC01P176922	0.946382	https://www.genecards.org/cgi-bin/carddisp.pl?gene=ACKR1
DUOX1	Dual Oxidase 1	Protein Coding	Q9NRD9	55	GC15P045129	0.946382	https://www.genecards.org/cgi-bin/carddisp.pl?gene=DUOX1
LY96	Lymphocyte Antigen 96	Protein Coding	Q9Y6Y9	55	GC08P073991	0.946382	https://www.genecards.org/cgi-bin/carddisp.pl?gene=LY96
PZP	PZP Alpha-2-Macroglobulin Like	Protein Coding	P20742	55	GC12M035772	0.946382	https://www.genecards.org/cgi-bin/carddisp.pl?gene=PZP
S1PR5	Sphingosine-1-Phosphate Receptor 5	Protein Coding	Q9H228	55	GC19M010512	0.946382	https://www.genecards.org/cgi-bin/carddisp.pl?gene=S1PR5
TRADD	TNFRSF1A Associated Via Death Domain	Protein Coding	Q15628	55	GC16M067154	0.946382	https://www.genecards.org/cgi-bin/carddisp.pl?gene=TRADD
ATG12	Autophagy Related 12	Protein Coding	O94817	54	GC05M115828	0.946382	https://www.genecards.org/cgi-bin/carddisp.pl?gene=ATG12
GPX7	Glutathione Peroxidase 7	Protein Coding	Q96SL4	54	GC01P052602	0.946382	https://www.genecards.org/cgi-bin/carddisp.pl?gene=GPX7
KLRD1	Killer Cell Lectin Like Receptor D1	Protein Coding	Q13241	54	GC12P010226	0.946382	https://www.genecards.org/cgi-bin/carddisp.pl?gene=KLRD1
MAP1LC3B	Microtubule Associated Protein 1 Light Chain 3 Beta	Protein Coding	Q9GZQ8	54	GC16P122703	0.946382	https://www.genecards.org/cgi-bin/carddisp.pl?gene=MAP1LC3B
MUC5B	Mucin 5B, Oligomeric Mucus/Gel-Forming	Protein Coding	Q9HC84	54	GC11P020284	0.946382	https://www.genecards.org/cgi-bin/carddisp.pl?gene=MUC5B
TNPO1	Transportin 1	Protein Coding	Q92973	54	GC05P072816	0.946382	https://www.genecards.org/cgi-bin/carddisp.pl?gene=TNPO1
XPR1	Xenotropic And Polytropic Retrovirus Receptor 1	Protein Coding	Q9UBH6	54	GC01P180632	0.946382	https://www.genecards.org/cgi-bin/carddisp.pl?gene=XPR1
CHIA	Chitinase Acidic	Protein Coding	Q9BZP6	53	GC01P112030	0.946382	https://www.genecards.org/cgi-bin/carddisp.pl?gene=CHIA
MYLK3	Myosin Light Chain Kinase 3	Protein Coding	Q32MK0	53	GC16M051463	0.946382	https://www.genecards.org/cgi-bin/carddisp.pl?gene=MYLK3
TNFSF14	TNF Superfamily Member 14	Protein Coding	O43557	53	GC19M107970	0.946382	https://www.genecards.org/cgi-bin/carddisp.pl?gene=TNFSF14
CALML3	Calmodulin Like 3	Protein Coding	P27482	52	GC10P005524	0.946382	https://www.genecards.org/cgi-bin/carddisp.pl?gene=CALML3
CXCR6	C-X-C Motif Chemokine Receptor 6	Protein Coding	O00574	52	GC03P064841	0.946382	https://www.genecards.org/cgi-bin/carddisp.pl?gene=CXCR6
FGF6	Fibroblast Growth Factor 6	Protein Coding	P10767	52	GC12M035599	0.946382	https://www.genecards.org/cgi-bin/carddisp.pl?gene=FGF6
GSDMD	Gasdermin D	Protein Coding	P57764	52	GC08P143553	0.946382	https://www.genecards.org/cgi-bin/carddisp.pl?gene=GSDMD
IDO2	Indoleamine 2,3-Dioxygenase 2	Protein Coding	Q6ZQW0	52	GC08P044834	0.946382	https://www.genecards.org/cgi-bin/carddisp.pl?gene=IDO2
IL17RC	Interleukin 17 Receptor C	Protein Coding	Q8NAC3	52	GC03P009917	0.946382	https://www.genecards.org/cgi-bin/carddisp.pl?gene=IL17RC
IL27RA	Interleukin 27 Receptor Subunit Alpha	Protein Coding	Q6UWB1	52	GC19P014031	0.946382	https://www.genecards.org/cgi-bin/carddisp.pl?gene=IL27RA
MAVS	Mitochondrial Antiviral Signaling Protein	Protein Coding	Q7Z434	52	GC20P010989	0.946382	https://www.genecards.org/cgi-bin/carddisp.pl?gene=MAVS
NEK7	NIMA Related Kinase 7	Protein Coding	Q8TDX7	52	GC01P198156	0.946382	https://www.genecards.org/cgi-bin/carddisp.pl?gene=NEK7
TBL1X	Transducin Beta Like 1 X-Linked	Protein Coding	O60907	52	GC0XP009463	0.946382	https://www.genecards.org/cgi-bin/carddisp.pl?gene=TBL1X
UGT2B17	UDP Glucuronosyltransferase Family 2 Member B17	Protein Coding	O75795	52	GC04M068537	0.946382	https://www.genecards.org/cgi-bin/carddisp.pl?gene=UGT2B17
CTRB1	Chymotrypsinogen B1	Protein Coding	P17538	51	GC16P075218	0.946382	https://www.genecards.org/cgi-bin/carddisp.pl?gene=CTRB1
FGF16	Fibroblast Growth Factor 16	Protein Coding	O43320	51	GC0XP077447	0.946382	https://www.genecards.org/cgi-bin/carddisp.pl?gene=FGF16
GPX5	Glutathione Peroxidase 5	Protein Coding	O75715	51	GC06P028525	0.946382	https://www.genecards.org/cgi-bin/carddisp.pl?gene=GPX5
GPX8	Glutathione Peroxidase 8 (Putative)	Protein Coding	Q8TED1	51	GC05P055160	0.946382	https://www.genecards.org/cgi-bin/carddisp.pl?gene=GPX8
H2BC21	H2B Clustered Histone 21	Protein Coding	Q16778	51	GC01M167228	0.946382	https://www.genecards.org/cgi-bin/carddisp.pl?gene=H2BC21
IFNA5	Interferon Alpha 5	Protein Coding	P01569	51	GC09M021304	0.946382	https://www.genecards.org/cgi-bin/carddisp.pl?gene=IFNA5
IL17RE	Interleukin 17 Receptor E	Protein Coding	Q8NFR9	51	GC03P026990	0.946382	https://www.genecards.org/cgi-bin/carddisp.pl?gene=IL17RE
KLRB1	Killer Cell Lectin Like Receptor B1	Protein Coding	Q12918	51	GC12M035788	0.946382	https://www.genecards.org/cgi-bin/carddisp.pl?gene=KLRB1
NLRX1	NLR Family Member X1	Protein Coding	Q86UT6	51	GC11P119166	0.946382	https://www.genecards.org/cgi-bin/carddisp.pl?gene=NLRX1
CCL1	C-C Motif Chemokine Ligand 1	Protein Coding	P22362	50	GC17M096837	0.946382	https://www.genecards.org/cgi-bin/carddisp.pl?gene=CCL1
CD1C	CD1c Molecule	Protein Coding	P29017	50	GC01P158289	0.946382	https://www.genecards.org/cgi-bin/carddisp.pl?gene=CD1C
CLEC6A	C-Type Lectin Domain Containing 6A	Protein Coding	Q6EIG7	50	GC12P008455	0.946382	https://www.genecards.org/cgi-bin/carddisp.pl?gene=CLEC6A
CXCL16	C-X-C Motif Chemokine Ligand 16	Protein Coding	Q9H2A7	50	GC17M004733	0.946382	https://www.genecards.org/cgi-bin/carddisp.pl?gene=CXCL16
DNAH8	Dynein Axonemal Heavy Chain 8	Protein Coding	Q96JB1	50	GC06P182037	0.946382	https://www.genecards.org/cgi-bin/carddisp.pl?gene=DNAH8
HCAR2	Hydroxycarboxylic Acid Receptor 2	Protein Coding	Q8TDS4	50	GC12M122701	0.946382	https://www.genecards.org/cgi-bin/carddisp.pl?gene=HCAR2
IFNA8	Interferon Alpha 8	Protein Coding	P32881	50	GC09P021409	0.946382	https://www.genecards.org/cgi-bin/carddisp.pl?gene=IFNA8
IL17B	Interleukin 17B	Protein Coding	Q9UHF5	50	GC05M149371	0.946382	https://www.genecards.org/cgi-bin/carddisp.pl?gene=IL17B
KLRG1	Killer Cell Lectin Like Receptor G1	Protein Coding	Q96E93	50	GC12P008950	0.946382	https://www.genecards.org/cgi-bin/carddisp.pl?gene=KLRG1
TJP3	Tight Junction Protein 3	Protein Coding	O95049	50	GC19P003708	0.946382	https://www.genecards.org/cgi-bin/carddisp.pl?gene=TJP3
TLR10	Toll Like Receptor 10	Protein Coding	Q9BXR5	50	GC04M038773	0.946382	https://www.genecards.org/cgi-bin/carddisp.pl?gene=TLR10
CALML5	Calmodulin Like 5	Protein Coding	Q9NZT1	49	GC10M005498	0.946382	https://www.genecards.org/cgi-bin/carddisp.pl?gene=CALML5
FGF22	Fibroblast Growth Factor 22	Protein Coding	Q9HCT0	49	GC19P000639	0.946382	https://www.genecards.org/cgi-bin/carddisp.pl?gene=FGF22
GSDME	Gasdermin E	Protein Coding	O60443	49	GC07M024699	0.946382	https://www.genecards.org/cgi-bin/carddisp.pl?gene=GSDME
NELFCD	Negative Elongation Factor Complex Member C/D	Protein Coding	Q8IXH7	49	GC20P058981	0.946382	https://www.genecards.org/cgi-bin/carddisp.pl?gene=NELFCD
NFYB	Nuclear Transcription Factor Y Subunit Beta	Protein Coding	P25208	49	GC12M104117	0.946382	https://www.genecards.org/cgi-bin/carddisp.pl?gene=NFYB
PGLYRP1	Peptidoglycan Recognition Protein 1	Protein Coding	O75594	49	GC19M108910	0.946382	https://www.genecards.org/cgi-bin/carddisp.pl?gene=PGLYRP1
XCR1	X-C Motif Chemokine Receptor 1	Protein Coding	P46094	49	GC03M046016	0.946382	https://www.genecards.org/cgi-bin/carddisp.pl?gene=XCR1
CGAS	Cyclic GMP-AMP Synthase	Protein Coding	Q8N884	48	GC06M107758	0.946382	https://www.genecards.org/cgi-bin/carddisp.pl?gene=CGAS
FFAR3	Free Fatty Acid Receptor 3	Protein Coding	O14843	48	GC19P153610	0.946382	https://www.genecards.org/cgi-bin/carddisp.pl?gene=FFAR3
IFITM2	Interferon Induced Transmembrane Protein 2	Protein Coding	Q01629	48	GC11P020212	0.946382	https://www.genecards.org/cgi-bin/carddisp.pl?gene=IFITM2
IFNA14	Interferon Alpha 14	Protein Coding	P01570	48	GC09M021239	0.946382	https://www.genecards.org/cgi-bin/carddisp.pl?gene=IFNA14
IFNA6	Interferon Alpha 6	Protein Coding	P05013	48	GC09M022315	0.946382	https://www.genecards.org/cgi-bin/carddisp.pl?gene=IFNA6
SDR16C5	Short Chain Dehydrogenase/Reductase Family 16C Member 5	Protein Coding	Q8N3Y7	48	GC08M056300	0.946382	https://www.genecards.org/cgi-bin/carddisp.pl?gene=SDR16C5
CCL27	C-C Motif Chemokine Ligand 27	Protein Coding	Q9Y4X3	47	GC09M035856	0.946382	https://www.genecards.org/cgi-bin/carddisp.pl?gene=CCL27
CLDND1	Claudin Domain Containing 1	Protein Coding	Q9NY35	47	GC03M098497	0.946382	https://www.genecards.org/cgi-bin/carddisp.pl?gene=CLDND1
CLEC4E	C-Type Lectin Domain Family 4 Member E	Protein Coding	Q9ULY5	47	GC12M035756	0.946382	https://www.genecards.org/cgi-bin/carddisp.pl?gene=CLEC4E
CTRB2	Chymotrypsinogen B2	Protein Coding	Q6GPI1	47	GC16M075204	0.946382	https://www.genecards.org/cgi-bin/carddisp.pl?gene=CTRB2
ERVFRD-1	Endogenous Retrovirus Group FRD Member 1, Envelope	Protein Coding	P60508	47	GC06M011103	0.946382	https://www.genecards.org/cgi-bin/carddisp.pl?gene=ERVFRD-1
GPX6	Glutathione Peroxidase 6	Protein Coding	P59796	47	GC06M028503	0.946382	https://www.genecards.org/cgi-bin/carddisp.pl?gene=GPX6
IFNA10	Interferon Alpha 10	Protein Coding	P01566	47	GC09M022311	0.946382	https://www.genecards.org/cgi-bin/carddisp.pl?gene=IFNA10
IFNA21	Interferon Alpha 21	Protein Coding	P01568	47	GC09M021165	0.946382	https://www.genecards.org/cgi-bin/carddisp.pl?gene=IFNA21
IFNA4	Interferon Alpha 4	Protein Coding	P05014	47	GC09M021186	0.946382	https://www.genecards.org/cgi-bin/carddisp.pl?gene=IFNA4
VWA2	Von Willebrand Factor A Domain Containing 2	Protein Coding	Q5GFL6	47	GC10P114239	0.946382	https://www.genecards.org/cgi-bin/carddisp.pl?gene=VWA2
CALML4	Calmodulin Like 4	Protein Coding	Q96GE6	46	GC15M068190	0.946382	https://www.genecards.org/cgi-bin/carddisp.pl?gene=CALML4
ERN2	Endoplasmic Reticulum To Nucleus Signaling 2	Protein Coding	Q76MJ5	46	GC16M023690	0.946382	https://www.genecards.org/cgi-bin/carddisp.pl?gene=ERN2
ERV3-1	Endogenous Retrovirus Group 3 Member 1, Envelope	Protein Coding	Q14264	46	GC07M080764	0.946382	https://www.genecards.org/cgi-bin/carddisp.pl?gene=ERV3-1
NPAS4	Neuronal PAS Domain Protein 4	Protein Coding	Q8IUM7	46	GC11P107896	0.946382	https://www.genecards.org/cgi-bin/carddisp.pl?gene=NPAS4
TTC4	Tetratricopeptide Repeat Domain 4	Protein Coding	O95801	46	GC01P054715	0.946382	https://www.genecards.org/cgi-bin/carddisp.pl?gene=TTC4
ACKR4	Atypical Chemokine Receptor 4	Protein Coding	Q9NPB9	45	GC03P132597	0.946382	https://www.genecards.org/cgi-bin/carddisp.pl?gene=ACKR4
CARD16	Caspase Recruitment Domain Family Member 16	Protein Coding	Q5EG05	45	GC11M140427	0.946382	https://www.genecards.org/cgi-bin/carddisp.pl?gene=CARD16
CLDN15	Claudin 15	Protein Coding	P56746	45	GC07M101232	0.946382	https://www.genecards.org/cgi-bin/carddisp.pl?gene=CLDN15
GPR15	G Protein-Coupled Receptor 15	Protein Coding	P49685	45	GC03P098531	0.946382	https://www.genecards.org/cgi-bin/carddisp.pl?gene=GPR15
IFNA13	Interferon Alpha 13	Protein Coding	P01562	45	GC09M021367	0.946382	https://www.genecards.org/cgi-bin/carddisp.pl?gene=IFNA13
IFNA7	Interferon Alpha 7	Protein Coding	P01567	45	GC09M022310	0.946382	https://www.genecards.org/cgi-bin/carddisp.pl?gene=IFNA7
PSTPIP2	Proline-Serine-Threonine Phosphatase Interacting Protein 2	Protein Coding	Q9H939	45	GC18M045983	0.946382	https://www.genecards.org/cgi-bin/carddisp.pl?gene=PSTPIP2
REG3G	Regenerating Family Member 3 Gamma	Protein Coding	Q6UW15	45	GC02P079025	0.946382	https://www.genecards.org/cgi-bin/carddisp.pl?gene=REG3G
CALML6	Calmodulin Like 6	Protein Coding	Q8TD86	44	GC01P074960	0.946382	https://www.genecards.org/cgi-bin/carddisp.pl?gene=CALML6
DMKN	Dermokine	Protein Coding	Q6E0U4	44	GC19M109460	0.946382	https://www.genecards.org/cgi-bin/carddisp.pl?gene=DMKN
IFNA17	Interferon Alpha 17	Protein Coding	P01571	44	GC09M021227	0.946382	https://www.genecards.org/cgi-bin/carddisp.pl?gene=IFNA17
KRTDAP	Keratinocyte Differentiation Associated Protein	Protein Coding	P60985	44	GC19M110086	0.946382	https://www.genecards.org/cgi-bin/carddisp.pl?gene=KRTDAP
IFNA16	Interferon Alpha 16	Protein Coding	P05015	43	GC09M021216	0.946382	https://www.genecards.org/cgi-bin/carddisp.pl?gene=IFNA16
LIAT1	Ligand Of ATE1	Protein Coding	Q6ZQX7	42	GC17P000410	0.946382	https://www.genecards.org/cgi-bin/carddisp.pl?gene=LIAT1
FOXN4	Forkhead Box N4	Protein Coding	Q96NZ1	40	GC12M109277	0.946382	https://www.genecards.org/cgi-bin/carddisp.pl?gene=FOXN4
POTEF	POTE Ankyrin Domain Family Member F	Protein Coding	A5A3E0	40	GC02M130073	0.946382	https://www.genecards.org/cgi-bin/carddisp.pl?gene=POTEF
DEFB4B	Defensin Beta 4B	Protein Coding	O15263	37	GC08M007414	0.946382	https://www.genecards.org/cgi-bin/carddisp.pl?gene=DEFB4B
KRTAP9-2	Keratin Associated Protein 9-2	Protein Coding	Q9BYQ4	37	GC17P154791	0.946382	https://www.genecards.org/cgi-bin/carddisp.pl?gene=KRTAP9-2
RSRP1	Arginine And Serine Rich Protein 1	Protein Coding	Q9BUV0	37	GC01M025242	0.946382	https://www.genecards.org/cgi-bin/carddisp.pl?gene=RSRP1
MRGPRE	MAS Related GPR Family Member E	Protein Coding	Q86SM8	33	GC11M015159	0.946382	https://www.genecards.org/cgi-bin/carddisp.pl?gene=MRGPRE
MRGPRG	MAS Related GPR Family Member G	Protein Coding	Q86SM5	33	GC11M015158	0.946382	https://www.genecards.org/cgi-bin/carddisp.pl?gene=MRGPRG
MIR135A1	MicroRNA 135a-1	RNA Gene		30	GC03M054893	0.946382	https://www.genecards.org/cgi-bin/carddisp.pl?gene=MIR135A1
MIR148B	MicroRNA 148b	RNA Gene		30	GC12P054337	0.946382	https://www.genecards.org/cgi-bin/carddisp.pl?gene=MIR148B
MIR211	MicroRNA 211	RNA Gene		30	GC15M031065	0.946382	https://www.genecards.org/cgi-bin/carddisp.pl?gene=MIR211
MIR30B	MicroRNA 30b	RNA Gene		30	GC08M134800	0.946382	https://www.genecards.org/cgi-bin/carddisp.pl?gene=MIR30B
MIR212	MicroRNA 212	RNA Gene		29	GC17M002050	0.946382	https://www.genecards.org/cgi-bin/carddisp.pl?gene=MIR212
MIR101-1	MicroRNA 101-1	RNA Gene		28	GC01M065058	0.946382	https://www.genecards.org/cgi-bin/carddisp.pl?gene=MIR101-1
MIR151A	MicroRNA 151a	RNA Gene		28	GC08M141050	0.946382	https://www.genecards.org/cgi-bin/carddisp.pl?gene=MIR151A
MIR181B1	MicroRNA 181b-1	RNA Gene		28	GC01M198858	0.946382	https://www.genecards.org/cgi-bin/carddisp.pl?gene=MIR181B1
MIR186	MicroRNA 186	RNA Gene		28	GC01M071067	0.946382	https://www.genecards.org/cgi-bin/carddisp.pl?gene=MIR186
MIR216A	MicroRNA 216a	RNA Gene		28	GC02M055988	0.946382	https://www.genecards.org/cgi-bin/carddisp.pl?gene=MIR216A
MIR340	MicroRNA 340	RNA Gene		28	GC05M180015	0.946382	https://www.genecards.org/cgi-bin/carddisp.pl?gene=MIR340
MIR503	MicroRNA 503	RNA Gene		28	GC0XM135397	0.946382	https://www.genecards.org/cgi-bin/carddisp.pl?gene=MIR503
MIR582	MicroRNA 582	RNA Gene		28	GC05M059703	0.946382	https://www.genecards.org/cgi-bin/carddisp.pl?gene=MIR582
MIR92A1	MicroRNA 92a-1	RNA Gene		28	GC13P091746	0.946382	https://www.genecards.org/cgi-bin/carddisp.pl?gene=MIR92A1
MIR181A1	MicroRNA 181a-1	RNA Gene		27	GC01M198860	0.946382	https://www.genecards.org/cgi-bin/carddisp.pl?gene=MIR181A1
MIR29C	MicroRNA 29c	RNA Gene		27	GC01M207838	0.946382	https://www.genecards.org/cgi-bin/carddisp.pl?gene=MIR29C
MIR301A	MicroRNA 301a	RNA Gene		27	GC17M059151	0.946382	https://www.genecards.org/cgi-bin/carddisp.pl?gene=MIR301A
LY75-CD302	LY75-CD302 Readthrough	Protein Coding		26	GC02M159768	0.946382	https://www.genecards.org/cgi-bin/carddisp.pl?gene=LY75-CD302
MIR129-1	MicroRNA 129-1	RNA Gene		26	GC07P128207	0.946382	https://www.genecards.org/cgi-bin/carddisp.pl?gene=MIR129-1
MIR490	MicroRNA 490	RNA Gene		26	GC07P136903	0.946382	https://www.genecards.org/cgi-bin/carddisp.pl?gene=MIR490
MIR505	MicroRNA 505	RNA Gene		26	GC0XM139924	0.946382	https://www.genecards.org/cgi-bin/carddisp.pl?gene=MIR505
MIR542	MicroRNA 542	RNA Gene		26	GC0XM135415	0.946382	https://www.genecards.org/cgi-bin/carddisp.pl?gene=MIR542
MIR133A1	MicroRNA 133a-1	RNA Gene		25	GC18M038257	0.946382	https://www.genecards.org/cgi-bin/carddisp.pl?gene=MIR133A1
MIR495	MicroRNA 495	RNA Gene		25	GC14P121385	0.946382	https://www.genecards.org/cgi-bin/carddisp.pl?gene=MIR495
MIR511	MicroRNA 511	RNA Gene		25	GC10P017845	0.946382	https://www.genecards.org/cgi-bin/carddisp.pl?gene=MIR511
MIR362	MicroRNA 362	RNA Gene		24	GC0XP060937	0.946382	https://www.genecards.org/cgi-bin/carddisp.pl?gene=MIR362
MRGPRG-AS1	MRGPRG Antisense RNA 1	RNA Gene	Q2M3A8	23	GC11P020345	0.946382	https://www.genecards.org/cgi-bin/carddisp.pl?gene=MRGPRG-AS1
SCARNA6	Small Cajal Body-Specific RNA 6	RNA Gene		22	GC02P233288	0.946382	https://www.genecards.org/cgi-bin/carddisp.pl?gene=SCARNA6
MIR552	MicroRNA 552	RNA Gene		21	GC01M034669	0.946382	https://www.genecards.org/cgi-bin/carddisp.pl?gene=MIR552
SNORA54	Small Nucleolar RNA, H/ACA Box 54	RNA Gene		21	GC11M015148	0.946382	https://www.genecards.org/cgi-bin/carddisp.pl?gene=SNORA54
LOC102723996	ICOS Ligand	Protein Coding		17	GC21P005022	0.946382	https://www.genecards.org/cgi-bin/carddisp.pl?gene=LOC102723996
IBD12	Inflammatory Bowel Disease 12	Genetic Locus		4	GC03U901153	0.946382	https://www.genecards.org/cgi-bin/carddisp.pl?gene=IBD12
IBD15	Inflammatory Bowel Disease-15	Genetic Locus		4	GC10U901075	0.946382	https://www.genecards.org/cgi-bin/carddisp.pl?gene=IBD15
IBD18	Inflammatory Bowel Disease-18	Genetic Locus		4	GC05U901053	0.946382	https://www.genecards.org/cgi-bin/carddisp.pl?gene=IBD18
IBD11	Inflammatory Bowel Disease 11	Genetic Locus		3	GC07U903153	0.946382	https://www.genecards.org/cgi-bin/carddisp.pl?gene=IBD11
IBD16	Inflammatory Bowel Disease-16	Genetic Locus		3	GC09U901202	0.946382	https://www.genecards.org/cgi-bin/carddisp.pl?gene=IBD16
IBD20	Inflammatory Bowel Disease-20	Genetic Locus		3	GC10U901067	0.946382	https://www.genecards.org/cgi-bin/carddisp.pl?gene=IBD20
IBD22	Inflammatory Bowel Disease-22	Genetic Locus		3	GC17U901173	0.946382	https://www.genecards.org/cgi-bin/carddisp.pl?gene=IBD22
IBD23	Inflammatory Bowel Disease-23	Genetic Locus		3	GC01U902305	0.946382	https://www.genecards.org/cgi-bin/carddisp.pl?gene=IBD23
IBD24	Inflammatory Bowel Disease-24	Genetic Locus		3	GC20U900442	0.946382	https://www.genecards.org/cgi-bin/carddisp.pl?gene=IBD24
IBD26	Inflammatory Bowel Disease-26	Genetic Locus		3	GC12U901067	0.946382	https://www.genecards.org/cgi-bin/carddisp.pl?gene=IBD26
IBD27	Inflammatory Bowel Disease-27	Genetic Locus		3	GC13U900664	0.946382	https://www.genecards.org/cgi-bin/carddisp.pl?gene=IBD27
CAMK2A	Calcium/Calmodulin Dependent Protein Kinase II Alpha	Protein Coding	Q9UQM7	65	GC05M150219	0.973976	https://www.genecards.org/cgi-bin/carddisp.pl?gene=CAMK2A
PSEN2	Presenilin 2	Protein Coding	P49810	63	GC01P226870	0.973976	https://www.genecards.org/cgi-bin/carddisp.pl?gene=PSEN2
TH	Tyrosine Hydroxylase	Protein Coding	P07101	63	GC11M002163	0.973976	https://www.genecards.org/cgi-bin/carddisp.pl?gene=TH
ACTN1	Actinin Alpha 1	Protein Coding	P12814	62	GC14M068874	0.973976	https://www.genecards.org/cgi-bin/carddisp.pl?gene=ACTN1
CAMK2G	Calcium/Calmodulin Dependent Protein Kinase II Gamma	Protein Coding	Q13555	62	GC10M073812	0.973976	https://www.genecards.org/cgi-bin/carddisp.pl?gene=CAMK2G
CTH	Cystathionine Gamma-Lyase	Protein Coding	P32929	62	GC01P070411	0.973976	https://www.genecards.org/cgi-bin/carddisp.pl?gene=CTH
GBA1	Glucosylceramidase Beta 1	Protein Coding	P04062	62	GC01M167453	0.973976	https://www.genecards.org/cgi-bin/carddisp.pl?gene=GBA1
SCNN1A	Sodium Channel Epithelial 1 Subunit Alpha	Protein Coding	P37088	62	GC12M006346	0.973976	https://www.genecards.org/cgi-bin/carddisp.pl?gene=SCNN1A
ACHE	Acetylcholinesterase (Yt Blood Group)	Protein Coding	P22303	61	GC07M100889	0.973976	https://www.genecards.org/cgi-bin/carddisp.pl?gene=ACHE
CAD	Carbamoyl-Phosphate Synthetase 2, Aspartate Transcarbamylase, And Dihydroorotase	Protein Coding	P27708	61	GC02P027217	0.973976	https://www.genecards.org/cgi-bin/carddisp.pl?gene=CAD
CSNK2B	Casein Kinase 2 Beta	Protein Coding	P67870	61	GC06P181896	0.973976	https://www.genecards.org/cgi-bin/carddisp.pl?gene=CSNK2B
F12	Coagulation Factor XII	Protein Coding	P00748	61	GC05M177402	0.973976	https://www.genecards.org/cgi-bin/carddisp.pl?gene=F12
PFKM	Phosphofructokinase, Muscle	Protein Coding	P08237	61	GC12P048105	0.973976	https://www.genecards.org/cgi-bin/carddisp.pl?gene=PFKM
RDX	Radixin	Protein Coding	P35241	61	GC11M109864	0.973976	https://www.genecards.org/cgi-bin/carddisp.pl?gene=RDX
C1R	Complement C1r	Protein Coding	P00736	60	GC12M035690	0.973976	https://www.genecards.org/cgi-bin/carddisp.pl?gene=C1R
CDC7	Cell Division Cycle 7	Protein Coding	O00311	60	GC01P091500	0.973976	https://www.genecards.org/cgi-bin/carddisp.pl?gene=CDC7
CEBPA	CCAAT Enhancer Binding Protein Alpha	Protein Coding	P49715	60	GC19M033299	0.973976	https://www.genecards.org/cgi-bin/carddisp.pl?gene=CEBPA
CIT	Citron Rho-Interacting Serine/Threonine Kinase	Protein Coding	O14578	60	GC12M119687	0.973976	https://www.genecards.org/cgi-bin/carddisp.pl?gene=CIT
FLI1	Fli-1 Proto-Oncogene, ETS Transcription Factor	Protein Coding	Q01543	60	GC11P128686	0.973976	https://www.genecards.org/cgi-bin/carddisp.pl?gene=FLI1
MAN1B1	Mannosidase Alpha Class 1B Member 1	Protein Coding	Q9UKM7	60	GC09P137086	0.973976	https://www.genecards.org/cgi-bin/carddisp.pl?gene=MAN1B1
TGFBR3	Transforming Growth Factor Beta Receptor 3	Protein Coding	Q03167	60	GC01M091680	0.973976	https://www.genecards.org/cgi-bin/carddisp.pl?gene=TGFBR3
WWOX	WW Domain Containing Oxidoreductase	Protein Coding	Q9NZC7	60	GC16P078099	0.973976	https://www.genecards.org/cgi-bin/carddisp.pl?gene=WWOX
ADRA1B	Adrenoceptor Alpha 1B	Protein Coding	P35368	59	GC05P160583	0.973976	https://www.genecards.org/cgi-bin/carddisp.pl?gene=ADRA1B
C2	Complement C2	Protein Coding	P06681	59	GC06P031897	0.973976	https://www.genecards.org/cgi-bin/carddisp.pl?gene=C2
GALT	Galactose-1-Phosphate Uridylyltransferase	Protein Coding	P07902	59	GC09P074560	0.973976	https://www.genecards.org/cgi-bin/carddisp.pl?gene=GALT
MAD1L1	Mitotic Arrest Deficient 1 Like 1	Protein Coding	Q9Y6D9	59	GC07M001815	0.973976	https://www.genecards.org/cgi-bin/carddisp.pl?gene=MAD1L1
PDXK	Pyridoxal Kinase	Protein Coding	O00764	59	GC21P043719	0.973976	https://www.genecards.org/cgi-bin/carddisp.pl?gene=PDXK
PPP1CB	Protein Phosphatase 1 Catalytic Subunit Beta	Protein Coding	P62140	59	GC02P029784	0.973976	https://www.genecards.org/cgi-bin/carddisp.pl?gene=PPP1CB
PSMA6	Proteasome 20S Subunit Alpha 6	Protein Coding	P60900	59	GC14P035278	0.973976	https://www.genecards.org/cgi-bin/carddisp.pl?gene=PSMA6
SH2B3	SH2B Adaptor Protein 3	Protein Coding	Q9UQQ2	59	GC12P111405	0.973976	https://www.genecards.org/cgi-bin/carddisp.pl?gene=SH2B3
ARHGAP26	Rho GTPase Activating Protein 26	Protein Coding	Q9UNA1	58	GC05P142770	0.973976	https://www.genecards.org/cgi-bin/carddisp.pl?gene=ARHGAP26
CDK12	Cyclin Dependent Kinase 12	Protein Coding	Q9NYV4	58	GC17P039461	0.973976	https://www.genecards.org/cgi-bin/carddisp.pl?gene=CDK12
CHD4	Chromodomain Helicase DNA Binding Protein 4	Protein Coding	Q14839	58	GC12M006570	0.973976	https://www.genecards.org/cgi-bin/carddisp.pl?gene=CHD4
CHRNB2	Cholinergic Receptor Nicotinic Beta 2 Subunit	Protein Coding	P17787	58	GC01P176698	0.973976	https://www.genecards.org/cgi-bin/carddisp.pl?gene=CHRNB2
CUL1	Cullin 1	Protein Coding	Q13616	58	GC07P148697	0.973976	https://www.genecards.org/cgi-bin/carddisp.pl?gene=CUL1
EGR2	Early Growth Response 2	Protein Coding	P11161	58	GC10M062811	0.973976	https://www.genecards.org/cgi-bin/carddisp.pl?gene=EGR2
KAT6B	Lysine Acetyltransferase 6B	Protein Coding	Q8WYB5	58	GC10P075965	0.973976	https://www.genecards.org/cgi-bin/carddisp.pl?gene=KAT6B
NEK9	NIMA Related Kinase 9	Protein Coding	Q8TD19	58	GC14M075079	0.973976	https://www.genecards.org/cgi-bin/carddisp.pl?gene=NEK9
PBRM1	Polybromo 1	Protein Coding	Q86U86	58	GC03M052545	0.973976	https://www.genecards.org/cgi-bin/carddisp.pl?gene=PBRM1
PRDM16	PR/SET Domain 16	Protein Coding	Q9HAZ2	58	GC01P074997	0.973976	https://www.genecards.org/cgi-bin/carddisp.pl?gene=PRDM16
RXRB	Retinoid X Receptor Beta	Protein Coding	P28702	58	GC06M033193	0.973976	https://www.genecards.org/cgi-bin/carddisp.pl?gene=RXRB
SMARCE1	SWI/SNF Related BAF Chromatin Remodeling Complex Subunit E1	Protein Coding	Q969G3	58	GC17M040624	0.973976	https://www.genecards.org/cgi-bin/carddisp.pl?gene=SMARCE1
TET2	Tet Methylcytosine Dioxygenase 2	Protein Coding	Q6N021	58	GC04P105145	0.973976	https://www.genecards.org/cgi-bin/carddisp.pl?gene=TET2
XPC	XPC Complex Subunit, DNA Damage Recognition And Repair Factor	Protein Coding	Q01831	58	GC03M028673	0.973976	https://www.genecards.org/cgi-bin/carddisp.pl?gene=XPC
ADAMTS4	ADAM Metallopeptidase With Thrombospondin Type 1 Motif 4	Protein Coding	O75173	57	GC01M161184	0.973976	https://www.genecards.org/cgi-bin/carddisp.pl?gene=ADAMTS4
ANTXR2	ANTXR Cell Adhesion Molecule 2	Protein Coding	P58335	57	GC04M079901	0.973976	https://www.genecards.org/cgi-bin/carddisp.pl?gene=ANTXR2
BRD2	Bromodomain Containing 2	Protein Coding	P25440	57	GC06P181927	0.973976	https://www.genecards.org/cgi-bin/carddisp.pl?gene=BRD2
DAXX	Death Domain Associated Protein	Protein Coding	Q9UER7	57	GC06M033318	0.973976	https://www.genecards.org/cgi-bin/carddisp.pl?gene=DAXX
DOT1L	DOT1 Like Histone Lysine Methyltransferase	Protein Coding	Q8TEK3	57	GC19P151438	0.973976	https://www.genecards.org/cgi-bin/carddisp.pl?gene=DOT1L
DYRK2	Dual Specificity Tyrosine Phosphorylation Regulated Kinase 2	Protein Coding	Q92630	57	GC12P075786	0.973976	https://www.genecards.org/cgi-bin/carddisp.pl?gene=DYRK2
EWSR1	EWS RNA Binding Protein 1	Protein Coding	Q01844	57	GC22P091880	0.973976	https://www.genecards.org/cgi-bin/carddisp.pl?gene=EWSR1
FLNC	Filamin C	Protein Coding	Q14315	57	GC07P128830	0.973976	https://www.genecards.org/cgi-bin/carddisp.pl?gene=FLNC
GRK6	G Protein-Coupled Receptor Kinase 6	Protein Coding	P43250	57	GC05P177403	0.973976	https://www.genecards.org/cgi-bin/carddisp.pl?gene=GRK6
HDAC11	Histone Deacetylase 11	Protein Coding	Q96DB2	57	GC03P027078	0.973976	https://www.genecards.org/cgi-bin/carddisp.pl?gene=HDAC11
MAP2K5	Mitogen-Activated Protein Kinase Kinase 5	Protein Coding	Q13163	57	GC15P193378	0.973976	https://www.genecards.org/cgi-bin/carddisp.pl?gene=MAP2K5
MAP3K2	Mitogen-Activated Protein Kinase Kinase Kinase 2	Protein Coding	Q9Y2U5	57	GC02M127298	0.973976	https://www.genecards.org/cgi-bin/carddisp.pl?gene=MAP3K2
MSX1	Msh Homeobox 1	Protein Coding	P28360	57	GC04P029670	0.973976	https://www.genecards.org/cgi-bin/carddisp.pl?gene=MSX1
NSD1	Nuclear Receptor Binding SET Domain Protein 1	Protein Coding	Q96L73	57	GC05P190349	0.973976	https://www.genecards.org/cgi-bin/carddisp.pl?gene=NSD1
POFUT1	Protein O-Fucosyltransferase 1	Protein Coding	Q9H488	57	GC20P032207	0.973976	https://www.genecards.org/cgi-bin/carddisp.pl?gene=POFUT1
PPOX	Protoporphyrinogen Oxidase	Protein Coding	P50336	57	GC01P177000	0.973976	https://www.genecards.org/cgi-bin/carddisp.pl?gene=PPOX
PRKD2	Protein Kinase D2	Protein Coding	Q9BZL6	57	GC19M046674	0.973976	https://www.genecards.org/cgi-bin/carddisp.pl?gene=PRKD2
PRKD3	Protein Kinase D3	Protein Coding	O94806	57	GC02M037251	0.973976	https://www.genecards.org/cgi-bin/carddisp.pl?gene=PRKD3
PTGIS	Prostaglandin I2 Synthase	Protein Coding	Q16647	57	GC20M049503	0.973976	https://www.genecards.org/cgi-bin/carddisp.pl?gene=PTGIS
RAPGEF3	Rap Guanine Nucleotide Exchange Factor 3	Protein Coding	O95398	57	GC12M047736	0.973976	https://www.genecards.org/cgi-bin/carddisp.pl?gene=RAPGEF3
SEC24C	SEC24 Homolog C, COPII Coat Complex Component	Protein Coding	P53992	57	GC10P073744	0.973976	https://www.genecards.org/cgi-bin/carddisp.pl?gene=SEC24C
SENP1	SUMO Specific Peptidase 1	Protein Coding	Q9P0U3	57	GC12M048042	0.973976	https://www.genecards.org/cgi-bin/carddisp.pl?gene=SENP1
SLC34A1	Solute Carrier Family 34 Member 1	Protein Coding	Q06495	57	GC05P190362	0.973976	https://www.genecards.org/cgi-bin/carddisp.pl?gene=SLC34A1
SUOX	Sulfite Oxidase	Protein Coding	P51687	57	GC12P055997	0.973976	https://www.genecards.org/cgi-bin/carddisp.pl?gene=SUOX
TRPS1	Transcriptional Repressor GATA Binding 1	Protein Coding	Q9UHF7	57	GC08M115408	0.973976	https://www.genecards.org/cgi-bin/carddisp.pl?gene=TRPS1
TUFM	Tu Translation Elongation Factor, Mitochondrial	Protein Coding	P49411	57	GC16M050902	0.973976	https://www.genecards.org/cgi-bin/carddisp.pl?gene=TUFM
VAMP1	Vesicle Associated Membrane Protein 1	Protein Coding	P23763	57	GC12M006462	0.973976	https://www.genecards.org/cgi-bin/carddisp.pl?gene=VAMP1
ALOX5AP	Arachidonate 5-Lipoxygenase Activating Protein	Protein Coding	P20292	56	GC13P030713	0.973976	https://www.genecards.org/cgi-bin/carddisp.pl?gene=ALOX5AP
AMT	Aminomethyltransferase	Protein Coding	P48728	56	GC03M054763	0.973976	https://www.genecards.org/cgi-bin/carddisp.pl?gene=AMT
ANK3	Ankyrin 3	Protein Coding	Q12955	56	GC10M060026	0.973976	https://www.genecards.org/cgi-bin/carddisp.pl?gene=ANK3
ANXA11	Annexin A11	Protein Coding	P50995	56	GC10M080150	0.973976	https://www.genecards.org/cgi-bin/carddisp.pl?gene=ANXA11
ATXN2	Ataxin 2	Protein Coding	Q99700	56	GC12M111443	0.973976	https://www.genecards.org/cgi-bin/carddisp.pl?gene=ATXN2
D2HGDH	D-2-Hydroxyglutarate Dehydrogenase	Protein Coding	Q8N465	56	GC02P241734	0.973976	https://www.genecards.org/cgi-bin/carddisp.pl?gene=D2HGDH
DHX16	DEAH-Box Helicase 16	Protein Coding	O60231	56	GC06M030653	0.973976	https://www.genecards.org/cgi-bin/carddisp.pl?gene=DHX16
GRB7	Growth Factor Receptor Bound Protein 7	Protein Coding	Q14451	56	GC17P154754	0.973976	https://www.genecards.org/cgi-bin/carddisp.pl?gene=GRB7
LPP	LIM Domain Containing Preferred Translocation Partner In Lipoma	Protein Coding	Q93052	56	GC03P188153	0.973976	https://www.genecards.org/cgi-bin/carddisp.pl?gene=LPP
MAPKAPK5	MAPK Activated Protein Kinase 5	Protein Coding	Q8IW41	56	GC12P111842	0.973976	https://www.genecards.org/cgi-bin/carddisp.pl?gene=MAPKAPK5
NCOR2	Nuclear Receptor Corepressor 2	Protein Coding	Q9Y618	56	GC12M124324	0.973976	https://www.genecards.org/cgi-bin/carddisp.pl?gene=NCOR2
PHB2	Prohibitin 2	Protein Coding	Q99623	56	GC12M006965	0.973976	https://www.genecards.org/cgi-bin/carddisp.pl?gene=PHB2
PPIF	Peptidylprolyl Isomerase F	Protein Coding	P30405	56	GC10P123914	0.973976	https://www.genecards.org/cgi-bin/carddisp.pl?gene=PPIF
PRL	Prolactin	Protein Coding	P01236	56	GC06M022287	0.973976	https://www.genecards.org/cgi-bin/carddisp.pl?gene=PRL
TNNT3	Troponin T3, Fast Skeletal Type	Protein Coding	P45378	56	GC11P020305	0.973976	https://www.genecards.org/cgi-bin/carddisp.pl?gene=TNNT3
TNXB	Tenascin XB	Protein Coding	P22105	56	GC06M106500	0.973976	https://www.genecards.org/cgi-bin/carddisp.pl?gene=TNXB
ABCB5	ATP Binding Cassette Subfamily B Member 5	Protein Coding	Q2M3G0	55	GC07P020615	0.973976	https://www.genecards.org/cgi-bin/carddisp.pl?gene=ABCB5
ASIC2	Acid Sensing Ion Channel Subunit 2	Protein Coding	Q16515	55	GC17M033013	0.973976	https://www.genecards.org/cgi-bin/carddisp.pl?gene=ASIC2
ATXN10	Ataxin 10	Protein Coding	Q9UBB4	55	GC22P092377	0.973976	https://www.genecards.org/cgi-bin/carddisp.pl?gene=ATXN10
CORO1A	Coronin 1A	Protein Coding	P31146	55	GC16P121016	0.973976	https://www.genecards.org/cgi-bin/carddisp.pl?gene=CORO1A
CRB1	Crumbs Cell Polarity Complex Component 1	Protein Coding	P82279	55	GC01P197208	0.973976	https://www.genecards.org/cgi-bin/carddisp.pl?gene=CRB1
CUL2	Cullin 2	Protein Coding	Q13617	55	GC10M037222	0.973976	https://www.genecards.org/cgi-bin/carddisp.pl?gene=CUL2
GABARAPL2	GABA Type A Receptor Associated Protein Like 2	Protein Coding	P60520	55	GC16P075566	0.973976	https://www.genecards.org/cgi-bin/carddisp.pl?gene=GABARAPL2
HIBCH	3-Hydroxyisobutyryl-CoA Hydrolase	Protein Coding	Q6NVY1	55	GC02M190189	0.973976	https://www.genecards.org/cgi-bin/carddisp.pl?gene=HIBCH
LZTR1	Leucine Zipper Like Post Translational Regulator 1	Protein Coding	Q8N653	55	GC22P091594	0.973976	https://www.genecards.org/cgi-bin/carddisp.pl?gene=LZTR1
MED1	Mediator Complex Subunit 1	Protein Coding	Q15648	55	GC17M039404	0.973976	https://www.genecards.org/cgi-bin/carddisp.pl?gene=MED1
MPDZ	Multiple PDZ Domain Crumbs Cell Polarity Complex Component	Protein Coding	O75970	55	GC09M013105	0.973976	https://www.genecards.org/cgi-bin/carddisp.pl?gene=MPDZ
MYT1L	Myelin Transcription Factor 1 Like	Protein Coding	Q9UL68	55	GC02M001789	0.973976	https://www.genecards.org/cgi-bin/carddisp.pl?gene=MYT1L
NCAN	Neurocan	Protein Coding	O14594	55	GC19P152113	0.973976	https://www.genecards.org/cgi-bin/carddisp.pl?gene=NCAN
NPEPPS	Aminopeptidase Puromycin Sensitive	Protein Coding	P55786	55	GC17P047522	0.973976	https://www.genecards.org/cgi-bin/carddisp.pl?gene=NPEPPS
PFKFB3	6-Phosphofructo-2-Kinase/Fructose-2,6-Biphosphatase 3	Protein Coding	Q16875	55	GC10P006144	0.973976	https://www.genecards.org/cgi-bin/carddisp.pl?gene=PFKFB3
POLR1C	RNA Polymerase I And III Subunit C	Protein Coding	O15160	55	GC06P182073	0.973976	https://www.genecards.org/cgi-bin/carddisp.pl?gene=POLR1C
PREP	Prolyl Endopeptidase	Protein Coding	P48147	55	GC06M108625	0.973976	https://www.genecards.org/cgi-bin/carddisp.pl?gene=PREP
PTBP1	Polypyrimidine Tract Binding Protein 1	Protein Coding	P26599	55	GC19P000797	0.973976	https://www.genecards.org/cgi-bin/carddisp.pl?gene=PTBP1
RBBP4	RB Binding Protein 4, Chromatin Remodeling Factor	Protein Coding	Q09028	55	GC01P032651	0.973976	https://www.genecards.org/cgi-bin/carddisp.pl?gene=RBBP4
RNF216	Ring Finger Protein 216	Protein Coding	Q9NWF9	55	GC07M005620	0.973976	https://www.genecards.org/cgi-bin/carddisp.pl?gene=RNF216
RPS14	Ribosomal Protein S14	Protein Coding	P62263	55	GC05M150443	0.973976	https://www.genecards.org/cgi-bin/carddisp.pl?gene=RPS14
SETDB1	SET Domain Bifurcated Histone Lysine Methyltransferase 1	Protein Coding	Q15047	55	GC01P150926	0.973976	https://www.genecards.org/cgi-bin/carddisp.pl?gene=SETDB1
THBS4	Thrombospondin 4	Protein Coding	P35443	55	GC05P079991	0.973976	https://www.genecards.org/cgi-bin/carddisp.pl?gene=THBS4
TRIM33	Tripartite Motif Containing 33	Protein Coding	Q9UPN9	55	GC01M114392	0.973976	https://www.genecards.org/cgi-bin/carddisp.pl?gene=TRIM33
AUH	AU RNA Binding Methylglutaconyl-CoA Hydratase	Protein Coding	Q13825	54	GC09M091213	0.973976	https://www.genecards.org/cgi-bin/carddisp.pl?gene=AUH
CAPN10	Calpain 10	Protein Coding	Q9HC96	54	GC02P240586	0.973976	https://www.genecards.org/cgi-bin/carddisp.pl?gene=CAPN10
CARS1	Cysteinyl-TRNA Synthetase 1	Protein Coding	P49589	54	GC11M003000	0.973976	https://www.genecards.org/cgi-bin/carddisp.pl?gene=CARS1
CD200	CD200 Molecule	Protein Coding	P41217	54	GC03P112332	0.973976	https://www.genecards.org/cgi-bin/carddisp.pl?gene=CD200
CLK2	CDC Like Kinase 2	Protein Coding	P49760	54	GC01M155262	0.973976	https://www.genecards.org/cgi-bin/carddisp.pl?gene=CLK2
CPSF3	Cleavage And Polyadenylation Specific Factor 3	Protein Coding	Q9UKF6	54	GC02P009423	0.973976	https://www.genecards.org/cgi-bin/carddisp.pl?gene=CPSF3
CTDP1	CTD Phosphatase Subunit 1	Protein Coding	Q9Y5B0	54	GC18P079691	0.973976	https://www.genecards.org/cgi-bin/carddisp.pl?gene=CTDP1
CTNNA3	Catenin Alpha 3	Protein Coding	Q9UI47	54	GC10M065912	0.973976	https://www.genecards.org/cgi-bin/carddisp.pl?gene=CTNNA3
CYTH1	Cytohesin 1	Protein Coding	Q15438	54	GC17M078674	0.973976	https://www.genecards.org/cgi-bin/carddisp.pl?gene=CYTH1
DBN1	Drebrin 1	Protein Coding	Q16643	54	GC05M177456	0.973976	https://www.genecards.org/cgi-bin/carddisp.pl?gene=DBN1
DNMT3L	DNA Methyltransferase 3 Like	Protein Coding	Q9UJW3	54	GC21M044246	0.973976	https://www.genecards.org/cgi-bin/carddisp.pl?gene=DNMT3L
EBF1	EBF Transcription Factor 1	Protein Coding	Q9UH73	54	GC05M158695	0.973976	https://www.genecards.org/cgi-bin/carddisp.pl?gene=EBF1
EMP2	Epithelial Membrane Protein 2	Protein Coding	P54851	54	GC16M050197	0.973976	https://www.genecards.org/cgi-bin/carddisp.pl?gene=EMP2
EXOSC2	Exosome Component 2	Protein Coding	Q13868	54	GC09P130693	0.973976	https://www.genecards.org/cgi-bin/carddisp.pl?gene=EXOSC2
FBXW11	F-Box And WD Repeat Domain Containing 11	Protein Coding	Q9UKB1	54	GC05M171861	0.973976	https://www.genecards.org/cgi-bin/carddisp.pl?gene=FBXW11
FCER1G	Fc Epsilon Receptor Ig	Protein Coding	P30273	54	GC01P161215	0.973976	https://www.genecards.org/cgi-bin/carddisp.pl?gene=FCER1G
FLG	Filaggrin	Protein Coding	P20930	54	GC01M167330	0.973976	https://www.genecards.org/cgi-bin/carddisp.pl?gene=FLG
FOXF1	Forkhead Box F1	Protein Coding	Q12946	54	GC16P086510	0.973976	https://www.genecards.org/cgi-bin/carddisp.pl?gene=FOXF1
GCSH	Glycine Cleavage System Protein H	Protein Coding	P23434	54	GC16M081081	0.973976	https://www.genecards.org/cgi-bin/carddisp.pl?gene=GCSH
GPR17	G Protein-Coupled Receptor 17	Protein Coding	Q13304	54	GC02P127645	0.973976	https://www.genecards.org/cgi-bin/carddisp.pl?gene=GPR17
GRIN3B	Glutamate Ionotropic Receptor NMDA Type Subunit 3B	Protein Coding	O60391	54	GC19P001000	0.973976	https://www.genecards.org/cgi-bin/carddisp.pl?gene=GRIN3B
HOXA11	Homeobox A11	Protein Coding	P31270	54	GC07M028225	0.973976	https://www.genecards.org/cgi-bin/carddisp.pl?gene=HOXA11
OLIG2	Oligodendrocyte Transcription Factor 2	Protein Coding	Q13516	54	GC21P033025	0.973976	https://www.genecards.org/cgi-bin/carddisp.pl?gene=OLIG2
POLR1D	RNA Polymerase I And III Subunit D	Protein Coding	P0DPB6	54	GC13P027620	0.973976	https://www.genecards.org/cgi-bin/carddisp.pl?gene=POLR1D
RING1	Ring Finger Protein 1	Protein Coding	Q06587	54	GC06P033208	0.973976	https://www.genecards.org/cgi-bin/carddisp.pl?gene=RING1
RPL3	Ribosomal Protein L3	Protein Coding	P39023	54	GC22M086143	0.973976	https://www.genecards.org/cgi-bin/carddisp.pl?gene=RPL3
SETD1A	SET Domain Containing 1A, Histone Lysine Methyltransferase	Protein Coding	O15047	54	GC16P121072	0.973976	https://www.genecards.org/cgi-bin/carddisp.pl?gene=SETD1A
SH2B1	SH2B Adaptor Protein 1	Protein Coding	Q9NRF2	54	GC16P120910	0.973976	https://www.genecards.org/cgi-bin/carddisp.pl?gene=SH2B1
SLC29A4	Solute Carrier Family 29 Member 4	Protein Coding	Q7RTT9	54	GC07P005274	0.973976	https://www.genecards.org/cgi-bin/carddisp.pl?gene=SLC29A4
SLC39A7	Solute Carrier Family 39 Member 7	Protein Coding	Q92504	54	GC06P033200	0.973976	https://www.genecards.org/cgi-bin/carddisp.pl?gene=SLC39A7
SRP54	Signal Recognition Particle 54	Protein Coding	P61011	54	GC14P034981	0.973976	https://www.genecards.org/cgi-bin/carddisp.pl?gene=SRP54
TAX1BP1	Tax1 Binding Protein 1	Protein Coding	Q86VP1	54	GC07P027739	0.973976	https://www.genecards.org/cgi-bin/carddisp.pl?gene=TAX1BP1
TCOF1	Treacle Ribosome Biogenesis Factor 1	Protein Coding	Q13428	54	GC05P159304	0.973976	https://www.genecards.org/cgi-bin/carddisp.pl?gene=TCOF1
TMED10	Transmembrane P24 Trafficking Protein 10	Protein Coding	P49755	54	GC14M075328	0.973976	https://www.genecards.org/cgi-bin/carddisp.pl?gene=TMED10
ABCF1	ATP Binding Cassette Subfamily F Member 1	Protein Coding	Q8NE71	53	GC06P030571	0.973976	https://www.genecards.org/cgi-bin/carddisp.pl?gene=ABCF1
BBS4	Bardet-Biedl Syndrome 4	Protein Coding	Q96RK4	53	GC15P072686	0.973976	https://www.genecards.org/cgi-bin/carddisp.pl?gene=BBS4
BICD2	BICD Cargo Adaptor 2	Protein Coding	Q8TD16	53	GC09M092711	0.973976	https://www.genecards.org/cgi-bin/carddisp.pl?gene=BICD2
CACNG3	Calcium Voltage-Gated Channel Auxiliary Subunit Gamma 3	Protein Coding	O60359	53	GC16P120743	0.973976	https://www.genecards.org/cgi-bin/carddisp.pl?gene=CACNG3
DDAH2	DDAH Family Member 2, ADMA-Independent	Protein Coding	O95865	53	GC06M031727	0.973976	https://www.genecards.org/cgi-bin/carddisp.pl?gene=DDAH2
DDX39B	DExD-Box Helicase 39B	Protein Coding	Q13838	53	GC06M031530	0.973976	https://www.genecards.org/cgi-bin/carddisp.pl?gene=DDX39B
DNMBP	Dynamin Binding Protein	Protein Coding	Q6XZF7	53	GC10M099875	0.973976	https://www.genecards.org/cgi-bin/carddisp.pl?gene=DNMBP
KIF14	Kinesin Family Member 14	Protein Coding	Q15058	53	GC01M200551	0.973976	https://www.genecards.org/cgi-bin/carddisp.pl?gene=KIF14
KIF3A	Kinesin Family Member 3A	Protein Coding	Q9Y496	53	GC05M132689	0.973976	https://www.genecards.org/cgi-bin/carddisp.pl?gene=KIF3A
PCDH12	Protocadherin 12	Protein Coding	Q9NPG4	53	GC05M141943	0.973976	https://www.genecards.org/cgi-bin/carddisp.pl?gene=PCDH12
RALGAPA1	Ral GTPase Activating Protein Catalytic Subunit Alpha 1	Protein Coding	Q6GYQ0	53	GC14M035538	0.973976	https://www.genecards.org/cgi-bin/carddisp.pl?gene=RALGAPA1
TRPM2	Transient Receptor Potential Cation Channel Subfamily M Member 2	Protein Coding	O94759	53	GC21P044350	0.973976	https://www.genecards.org/cgi-bin/carddisp.pl?gene=TRPM2
USP20	Ubiquitin Specific Peptidase 20	Protein Coding	Q9Y2K6	53	GC09P129834	0.973976	https://www.genecards.org/cgi-bin/carddisp.pl?gene=USP20
ACTN3	Actinin Alpha 3	Protein Coding	Q08043	52	GC11P066546	0.973976	https://www.genecards.org/cgi-bin/carddisp.pl?gene=ACTN3
ADGRL2	Adhesion G Protein-Coupled Receptor L2	Protein Coding	O95490	52	GC01P081306	0.973976	https://www.genecards.org/cgi-bin/carddisp.pl?gene=ADGRL2
AFF4	ALF Transcription Elongation Factor 4	Protein Coding	Q9UHB7	52	GC05M132875	0.973976	https://www.genecards.org/cgi-bin/carddisp.pl?gene=AFF4
AGFG1	ArfGAP With FG Repeats 1	Protein Coding	P52594	52	GC02P227473	0.973976	https://www.genecards.org/cgi-bin/carddisp.pl?gene=AGFG1
ASH1L	ASH1 Like Histone Lysine Methyltransferase	Protein Coding	Q9NR48	52	GC01M155335	0.973976	https://www.genecards.org/cgi-bin/carddisp.pl?gene=ASH1L
B3GALT4	Beta-1,3-Galactosyltransferase 4	Protein Coding	O96024	52	GC06P033277	0.973976	https://www.genecards.org/cgi-bin/carddisp.pl?gene=B3GALT4
B3GALT6	Beta-1,3-Galactosyltransferase 6	Protein Coding	Q96L58	52	GC01P001232	0.973976	https://www.genecards.org/cgi-bin/carddisp.pl?gene=B3GALT6
BTLA	B And T Lymphocyte Associated	Protein Coding	Q7Z6A9	52	GC03M112463	0.973976	https://www.genecards.org/cgi-bin/carddisp.pl?gene=BTLA
CDK11B	Cyclin Dependent Kinase 11B	Protein Coding	P21127	52	GC01M022187	0.973976	https://www.genecards.org/cgi-bin/carddisp.pl?gene=CDK11B
COQ8B	Coenzyme Q8B	Protein Coding	Q96D53	52	GC19M108747	0.973976	https://www.genecards.org/cgi-bin/carddisp.pl?gene=COQ8B
DAP3	Death Associated Protein 3	Protein Coding	P51398	52	GC01P176786	0.973976	https://www.genecards.org/cgi-bin/carddisp.pl?gene=DAP3
DCTD	DCMP Deaminase	Protein Coding	P32321	52	GC04M182890	0.973976	https://www.genecards.org/cgi-bin/carddisp.pl?gene=DCTD
DPM3	Dolichyl-Phosphate Mannosyltransferase Subunit 3, Regulatory	Protein Coding	Q9P2X0	52	GC01M155139	0.973976	https://www.genecards.org/cgi-bin/carddisp.pl?gene=DPM3
ELF1	E74 Like ETS Transcription Factor 1	Protein Coding	P32519	52	GC13M043093	0.973976	https://www.genecards.org/cgi-bin/carddisp.pl?gene=ELF1
EMG1	EMG1 N1-Specific Pseudouridine Methyltransferase	Protein Coding	Q92979	52	GC12P006970	0.973976	https://www.genecards.org/cgi-bin/carddisp.pl?gene=EMG1
FDX1	Ferredoxin 1	Protein Coding	P10109	52	GC11P110429	0.973976	https://www.genecards.org/cgi-bin/carddisp.pl?gene=FDX1
FLAD1	Flavin Adenine Dinucleotide Synthetase 1	Protein Coding	Q8NFF5	52	GC01P154983	0.973976	https://www.genecards.org/cgi-bin/carddisp.pl?gene=FLAD1
HHEX	Hematopoietically Expressed Homeobox	Protein Coding	Q03014	52	GC10P092689	0.973976	https://www.genecards.org/cgi-bin/carddisp.pl?gene=HHEX
HIF3A	Hypoxia Inducible Factor 3 Subunit Alpha	Protein Coding	Q9Y2N7	52	GC19P046297	0.973976	https://www.genecards.org/cgi-bin/carddisp.pl?gene=HIF3A
HLA-DMB	Major Histocompatibility Complex, Class II, DM Beta	Protein Coding	P28068	52	GC06M032934	0.973976	https://www.genecards.org/cgi-bin/carddisp.pl?gene=HLA-DMB
HLA-F	Major Histocompatibility Complex, Class I, F	Protein Coding	P30511	52	GC06P181841	0.973976	https://www.genecards.org/cgi-bin/carddisp.pl?gene=HLA-F
HOXA10	Homeobox A10	Protein Coding	P31260	52	GC07M028229	0.973976	https://www.genecards.org/cgi-bin/carddisp.pl?gene=HOXA10
IFT172	Intraflagellar Transport 172	Protein Coding	Q9UG01	52	GC02M029258	0.973976	https://www.genecards.org/cgi-bin/carddisp.pl?gene=IFT172
ITGB8	Integrin Subunit Beta 8	Protein Coding	P26012	52	GC07P020329	0.973976	https://www.genecards.org/cgi-bin/carddisp.pl?gene=ITGB8
KCNK10	Potassium Two Pore Domain Channel Subfamily K Member 10	Protein Coding	P57789	52	GC14M088180	0.973976	https://www.genecards.org/cgi-bin/carddisp.pl?gene=KCNK10
KIF3B	Kinesin Family Member 3B	Protein Coding	O15066	52	GC20P032277	0.973976	https://www.genecards.org/cgi-bin/carddisp.pl?gene=KIF3B
LIMS2	LIM Zinc Finger Domain Containing 2	Protein Coding	Q7Z4I7	52	GC02M127638	0.973976	https://www.genecards.org/cgi-bin/carddisp.pl?gene=LIMS2
NCR3	Natural Cytotoxicity Triggering Receptor 3	Protein Coding	O14931	52	GC06M031588	0.973976	https://www.genecards.org/cgi-bin/carddisp.pl?gene=NCR3
OS9	OS9 Endoplasmic Reticulum Lectin	Protein Coding	Q13438	52	GC12P057693	0.973976	https://www.genecards.org/cgi-bin/carddisp.pl?gene=OS9
PASK	PAS Domain Containing Serine/Threonine Kinase	Protein Coding	Q96RG2	52	GC02M241106	0.973976	https://www.genecards.org/cgi-bin/carddisp.pl?gene=PASK
PHF2	PHD Finger Protein 2	Protein Coding	O75151	52	GC09P093576	0.973976	https://www.genecards.org/cgi-bin/carddisp.pl?gene=PHF2
PIP5K1A	Phosphatidylinositol-4-Phosphate 5-Kinase Type 1 Alpha	Protein Coding	Q99755	52	GC01P176533	0.973976	https://www.genecards.org/cgi-bin/carddisp.pl?gene=PIP5K1A
POLR2E	RNA Polymerase II, I And III Subunit E	Protein Coding	P19388	52	GC19M001086	0.973976	https://www.genecards.org/cgi-bin/carddisp.pl?gene=POLR2E
RBKS	Ribokinase	Protein Coding	Q9H477	52	GC02M027781	0.973976	https://www.genecards.org/cgi-bin/carddisp.pl?gene=RBKS
RNF14	Ring Finger Protein 14	Protein Coding	Q9UBS8	52	GC05P159138	0.973976	https://www.genecards.org/cgi-bin/carddisp.pl?gene=RNF14
SLC13A2	Solute Carrier Family 13 Member 2	Protein Coding	Q13183	52	GC17P028473	0.973976	https://www.genecards.org/cgi-bin/carddisp.pl?gene=SLC13A2
SON	SON DNA And RNA Binding Protein	Protein Coding	P18583	52	GC21P033542	0.973976	https://www.genecards.org/cgi-bin/carddisp.pl?gene=SON
SRSF6	Serine And Arginine Rich Splicing Factor 6	Protein Coding	Q13247	52	GC20P043457	0.973976	https://www.genecards.org/cgi-bin/carddisp.pl?gene=SRSF6
SYNPO	Synaptopodin	Protein Coding	Q8N3V7	52	GC05P159393	0.973976	https://www.genecards.org/cgi-bin/carddisp.pl?gene=SYNPO
TBCE	Tubulin Folding Cofactor E	Protein Coding	Q15813	52	GC01P235367	0.973976	https://www.genecards.org/cgi-bin/carddisp.pl?gene=TBCE
THBS3	Thrombospondin 3	Protein Coding	P49746	52	GC01M155195	0.973976	https://www.genecards.org/cgi-bin/carddisp.pl?gene=THBS3
TNS1	Tensin 1	Protein Coding	Q9HBL0	52	GC02M217799	0.973976	https://www.genecards.org/cgi-bin/carddisp.pl?gene=TNS1
TOP3B	DNA Topoisomerase III Beta	Protein Coding	O95985	52	GC22M021957	0.973976	https://www.genecards.org/cgi-bin/carddisp.pl?gene=TOP3B
TPD52	Tumor Protein D52	Protein Coding	P55327	52	GC08M080031	0.973976	https://www.genecards.org/cgi-bin/carddisp.pl?gene=TPD52
UBE2G2	Ubiquitin Conjugating Enzyme E2 G2	Protein Coding	P60604	52	GC21M044768	0.973976	https://www.genecards.org/cgi-bin/carddisp.pl?gene=UBE2G2
UBR4	Ubiquitin Protein Ligase E3 Component N-Recognin 4	Protein Coding	Q5T4S7	52	GC01M019074	0.973976	https://www.genecards.org/cgi-bin/carddisp.pl?gene=UBR4
APOM	Apolipoprotein M	Protein Coding	O95445	51	GC06P181900	0.973976	https://www.genecards.org/cgi-bin/carddisp.pl?gene=APOM
ATP6V1G3	ATPase H+ Transporting V1 Subunit G3	Protein Coding	Q96LB4	51	GC01M198492	0.973976	https://www.genecards.org/cgi-bin/carddisp.pl?gene=ATP6V1G3
B3GALNT2	Beta-1,3-N-Acetylgalactosaminyltransferase 2	Protein Coding	Q8NCR0	51	GC01M235440	0.973976	https://www.genecards.org/cgi-bin/carddisp.pl?gene=B3GALNT2
BAG6	BAG Cochaperone 6	Protein Coding	P46379	51	GC06M031639	0.973976	https://www.genecards.org/cgi-bin/carddisp.pl?gene=BAG6
BAZ1A	Bromodomain Adjacent To Zinc Finger Domain 1A	Protein Coding	Q9NRL2	51	GC14M034752	0.973976	https://www.genecards.org/cgi-bin/carddisp.pl?gene=BAZ1A
CCNT1	Cyclin T1	Protein Coding	O60563	51	GC12M048688	0.973976	https://www.genecards.org/cgi-bin/carddisp.pl?gene=CCNT1
CERKL	CERK Like Autophagy Regulator	Protein Coding	Q49MI3	51	GC02M181536	0.973976	https://www.genecards.org/cgi-bin/carddisp.pl?gene=CERKL
COG2	Component Of Oligomeric Golgi Complex 2	Protein Coding	Q14746	51	GC01P230642	0.973976	https://www.genecards.org/cgi-bin/carddisp.pl?gene=COG2
COG5	Component Of Oligomeric Golgi Complex 5	Protein Coding	Q9UP83	51	GC07M107201	0.973976	https://www.genecards.org/cgi-bin/carddisp.pl?gene=COG5
DAPK2	Death Associated Protein Kinase 2	Protein Coding	Q9UIK4	51	GC15M063907	0.973976	https://www.genecards.org/cgi-bin/carddisp.pl?gene=DAPK2
DAZAP1	DAZ Associated Protein 1	Protein Coding	Q96EP5	51	GC19P001407	0.973976	https://www.genecards.org/cgi-bin/carddisp.pl?gene=DAZAP1
DSE	Dermatan Sulfate Epimerase	Protein Coding	Q9UL01	51	GC06P182885	0.973976	https://www.genecards.org/cgi-bin/carddisp.pl?gene=DSE
FKRP	Fukutin Related Protein	Protein Coding	Q9H9S5	51	GC19P152743	0.973976	https://www.genecards.org/cgi-bin/carddisp.pl?gene=FKRP
FLVCR2	FLVCR Choline And Putative Heme Transporter 2	Protein Coding	Q9UPI3	51	GC14P075578	0.973976	https://www.genecards.org/cgi-bin/carddisp.pl?gene=FLVCR2
H1-5	H1.5 Linker Histone, Cluster Member	Protein Coding	P16401	51	GC06M109041	0.973976	https://www.genecards.org/cgi-bin/carddisp.pl?gene=H1-5
HMGN1	High Mobility Group Nucleosome Binding Domain 1	Protein Coding	P05114	51	GC21M039342	0.973976	https://www.genecards.org/cgi-bin/carddisp.pl?gene=HMGN1
ING4	Inhibitor Of Growth Family Member 4	Protein Coding	Q9UNL4	51	GC12M006650	0.973976	https://www.genecards.org/cgi-bin/carddisp.pl?gene=ING4
ITPKB	Inositol-Trisphosphate 3-Kinase B	Protein Coding	P27987	51	GC01M226631	0.973976	https://www.genecards.org/cgi-bin/carddisp.pl?gene=ITPKB
KIAA0319	KIAA0319	Protein Coding	Q5VV43	51	GC06M024567	0.973976	https://www.genecards.org/cgi-bin/carddisp.pl?gene=KIAA0319
LSM2	LSM2 Homolog, U6 Small Nuclear RNA And MRNA Degradation Associated	Protein Coding	Q9Y333	51	GC06M106493	0.973976	https://www.genecards.org/cgi-bin/carddisp.pl?gene=LSM2
MYO9A	Myosin IXA	Protein Coding	B2RTY4	51	GC15M071822	0.973976	https://www.genecards.org/cgi-bin/carddisp.pl?gene=MYO9A
NSMCE2	NSE2 (MMS21) Homolog, SMC5-SMC6 Complex SUMO Ligase	Protein Coding	Q96MF7	51	GC08P125091	0.973976	https://www.genecards.org/cgi-bin/carddisp.pl?gene=NSMCE2
PCOLCE	Procollagen C-Endopeptidase Enhancer	Protein Coding	Q15113	51	GC07P100602	0.973976	https://www.genecards.org/cgi-bin/carddisp.pl?gene=PCOLCE
PEX13	Peroxisomal Biogenesis Factor 13	Protein Coding	Q92968	51	GC02P061017	0.973976	https://www.genecards.org/cgi-bin/carddisp.pl?gene=PEX13
PLPP3	Phospholipid Phosphatase 3	Protein Coding	O14495	51	GC01M056495	0.973976	https://www.genecards.org/cgi-bin/carddisp.pl?gene=PLPP3
PRPF6	Pre-MRNA Processing Factor 6	Protein Coding	O94906	51	GC20P063981	0.973976	https://www.genecards.org/cgi-bin/carddisp.pl?gene=PRPF6
RFWD3	Ring Finger And WD Repeat Domain 3	Protein Coding	Q6PCD5	51	GC16M074621	0.973976	https://www.genecards.org/cgi-bin/carddisp.pl?gene=RFWD3
RNF5	Ring Finger Protein 5	Protein Coding	Q99942	51	GC06P181918	0.973976	https://www.genecards.org/cgi-bin/carddisp.pl?gene=RNF5
SIX5	SIX Homeobox 5	Protein Coding	Q8N196	51	GC19M045764	0.973976	https://www.genecards.org/cgi-bin/carddisp.pl?gene=SIX5
SLC2A13	Solute Carrier Family 2 Member 13	Protein Coding	Q96QE2	51	GC12M039755	0.973976	https://www.genecards.org/cgi-bin/carddisp.pl?gene=SLC2A13
SNX27	Sorting Nexin 27	Protein Coding	Q96L92	51	GC01P176547	0.973976	https://www.genecards.org/cgi-bin/carddisp.pl?gene=SNX27
STARD3	StAR Related Lipid Transfer Domain Containing 3	Protein Coding	Q14849	51	GC17P039637	0.973976	https://www.genecards.org/cgi-bin/carddisp.pl?gene=STARD3
TOM1	Target Of Myb1 Membrane Trafficking Protein	Protein Coding	O60784	51	GC22P035299	0.973976	https://www.genecards.org/cgi-bin/carddisp.pl?gene=TOM1
TOMM20	Translocase Of Outer Mitochondrial Membrane 20	Protein Coding	Q15388	51	GC01M235109	0.973976	https://www.genecards.org/cgi-bin/carddisp.pl?gene=TOMM20
TRIM38	Tripartite Motif Containing 38	Protein Coding	O00635	51	GC06P025962	0.973976	https://www.genecards.org/cgi-bin/carddisp.pl?gene=TRIM38
TUBE1	Tubulin Epsilon 1	Protein Coding	Q9UJT0	51	GC06M112070	0.973976	https://www.genecards.org/cgi-bin/carddisp.pl?gene=TUBE1
UBAP2L	Ubiquitin Associated Protein 2 Like	Protein Coding	Q14157	51	GC01P176678	0.973976	https://www.genecards.org/cgi-bin/carddisp.pl?gene=UBAP2L
UBE2V2	Ubiquitin Conjugating Enzyme E2 V2	Protein Coding	Q15819	51	GC08P047998	0.973976	https://www.genecards.org/cgi-bin/carddisp.pl?gene=UBE2V2
UQCR10	Ubiquinol-Cytochrome C Reductase, Complex III Subunit X	Protein Coding	Q9UDW1	51	GC22P029767	0.973976	https://www.genecards.org/cgi-bin/carddisp.pl?gene=UQCR10
AAGAB	Alpha And Gamma Adaptin Binding Protein	Protein Coding	Q6PD74	50	GC15M067200	0.973976	https://www.genecards.org/cgi-bin/carddisp.pl?gene=AAGAB
ANAPC2	Anaphase Promoting Complex Subunit 2	Protein Coding	Q9UJX6	50	GC09M137174	0.973976	https://www.genecards.org/cgi-bin/carddisp.pl?gene=ANAPC2
ARFGAP1	ARF GTPase Activating Protein 1	Protein Coding	Q8N6T3	50	GC20P063272	0.973976	https://www.genecards.org/cgi-bin/carddisp.pl?gene=ARFGAP1
ARIH1	Ariadne RBR E3 Ubiquitin Protein Ligase 1	Protein Coding	Q9Y4X5	50	GC15P072474	0.973976	https://www.genecards.org/cgi-bin/carddisp.pl?gene=ARIH1
ATF6B	Activating Transcription Factor 6 Beta	Protein Coding	Q99941	50	GC06M032115	0.973976	https://www.genecards.org/cgi-bin/carddisp.pl?gene=ATF6B
ATP6V0E1	ATPase H+ Transporting V0 Subunit E1	Protein Coding	O15342	50	GC05P172983	0.973976	https://www.genecards.org/cgi-bin/carddisp.pl?gene=ATP6V0E1
BRAP	BRCA1 Associated Protein	Protein Coding	Q7Z569	50	GC12M111642	0.973976	https://www.genecards.org/cgi-bin/carddisp.pl?gene=BRAP
CCDC6	Coiled-Coil Domain Containing 6	Protein Coding	Q16204	50	GC10M059788	0.973976	https://www.genecards.org/cgi-bin/carddisp.pl?gene=CCDC6
CDK11A	Cyclin Dependent Kinase 11A	Protein Coding	Q9UQ88	50	GC01M001702	0.973976	https://www.genecards.org/cgi-bin/carddisp.pl?gene=CDK11A
CELSR3	Cadherin EGF LAG Seven-Pass G-Type Receptor 3	Protein Coding	Q9NYQ7	50	GC03M048641	0.973976	https://www.genecards.org/cgi-bin/carddisp.pl?gene=CELSR3
DPH5	Diphthamide Biosynthesis 5	Protein Coding	Q9H2P9	50	GC01M100989	0.973976	https://www.genecards.org/cgi-bin/carddisp.pl?gene=DPH5
ECD	Ecdysoneless Cell Cycle Regulator	Protein Coding	O95905	50	GC10M073130	0.973976	https://www.genecards.org/cgi-bin/carddisp.pl?gene=ECD
EMC1	ER Membrane Protein Complex Subunit 1	Protein Coding	Q8N766	50	GC01M019215	0.973976	https://www.genecards.org/cgi-bin/carddisp.pl?gene=EMC1
ERRFI1	ERBB Receptor Feedback Inhibitor 1	Protein Coding	Q9UJM3	50	GC01M008004	0.973976	https://www.genecards.org/cgi-bin/carddisp.pl?gene=ERRFI1
FNIP1	Folliculin Interacting Protein 1	Protein Coding	Q8TF40	50	GC05M131641	0.973976	https://www.genecards.org/cgi-bin/carddisp.pl?gene=FNIP1
GDI2	GDP Dissociation Inhibitor 2	Protein Coding	P50395	50	GC10M005765	0.973976	https://www.genecards.org/cgi-bin/carddisp.pl?gene=GDI2
HSD17B8	Hydroxysteroid 17-Beta Dehydrogenase 8	Protein Coding	Q92506	50	GC06P181945	0.973976	https://www.genecards.org/cgi-bin/carddisp.pl?gene=HSD17B8
JDP2	Jun Dimerization Protein 2	Protein Coding	Q8WYK2	50	GC14P075476	0.973976	https://www.genecards.org/cgi-bin/carddisp.pl?gene=JDP2
KIFC1	Kinesin Family Member C1	Protein Coding	Q9BW19	50	GC06P033391	0.973976	https://www.genecards.org/cgi-bin/carddisp.pl?gene=KIFC1
KIR3DL2	Killer Cell Immunoglobulin Like Receptor, Three Ig Domains And Long Cytoplasmic Tail 2	Protein Coding	P43630	50	GC19P153119	0.973976	https://www.genecards.org/cgi-bin/carddisp.pl?gene=KIR3DL2
LIMD1	LIM Domain Containing 1	Protein Coding	Q9UGP4	50	GC03P045555	0.973976	https://www.genecards.org/cgi-bin/carddisp.pl?gene=LIMD1
LRIG2	Leucine Rich Repeats And Immunoglobulin Like Domains 2	Protein Coding	O94898	50	GC01P113073	0.973976	https://www.genecards.org/cgi-bin/carddisp.pl?gene=LRIG2
MAN2A2	Mannosidase Alpha Class 2A Member 2	Protein Coding	P49641	50	GC15P090902	0.973976	https://www.genecards.org/cgi-bin/carddisp.pl?gene=MAN2A2
MYRF	Myelin Regulatory Factor	Protein Coding	Q9Y2G1	50	GC11P107450	0.973976	https://www.genecards.org/cgi-bin/carddisp.pl?gene=MYRF
NDST2	N-Deacetylase And N-Sulfotransferase 2	Protein Coding	P52849	50	GC10M073801	0.973976	https://www.genecards.org/cgi-bin/carddisp.pl?gene=NDST2
NOP2	NOP2 Nucleolar Protein	Protein Coding	P46087	50	GC12M006556	0.973976	https://www.genecards.org/cgi-bin/carddisp.pl?gene=NOP2
NUP188	Nucleoporin 188	Protein Coding	Q5SRE5	50	GC09P128947	0.973976	https://www.genecards.org/cgi-bin/carddisp.pl?gene=NUP188
OLFML3	Olfactomedin Like 3	Protein Coding	Q9NRN5	50	GC01P113979	0.973976	https://www.genecards.org/cgi-bin/carddisp.pl?gene=OLFML3
PARP10	Poly(ADP-Ribose) Polymerase Family Member 10	Protein Coding	Q53GL7	50	GC08M143977	0.973976	https://www.genecards.org/cgi-bin/carddisp.pl?gene=PARP10
PARP6	Poly(ADP-Ribose) Polymerase Family Member 6	Protein Coding	Q2NL67	50	GC15M072241	0.973976	https://www.genecards.org/cgi-bin/carddisp.pl?gene=PARP6
PMF1	Polyamine Modulated Factor 1	Protein Coding	Q6P1K2	50	GC01P156212	0.973976	https://www.genecards.org/cgi-bin/carddisp.pl?gene=PMF1
PPIL2	Peptidylprolyl Isomerase Like 2	Protein Coding	Q13356	50	GC22P096527	0.973976	https://www.genecards.org/cgi-bin/carddisp.pl?gene=PPIL2
PPP1R10	Protein Phosphatase 1 Regulatory Subunit 10	Protein Coding	Q96QC0	50	GC06M030600	0.973976	https://www.genecards.org/cgi-bin/carddisp.pl?gene=PPP1R10
PPP2R3C	Protein Phosphatase 2 Regulatory Subunit B''Gamma	Protein Coding	Q969Q6	50	GC14M035085	0.973976	https://www.genecards.org/cgi-bin/carddisp.pl?gene=PPP2R3C
PPT2	Palmitoyl-Protein Thioesterase 2	Protein Coding	Q9UMR5	50	GC06P032153	0.973976	https://www.genecards.org/cgi-bin/carddisp.pl?gene=PPT2
PSMG2	Proteasome Assembly Chaperone 2	Protein Coding	Q969U7	50	GC18P025140	0.973976	https://www.genecards.org/cgi-bin/carddisp.pl?gene=PSMG2
RBBP6	RB Binding Protein 6, Ubiquitin Ligase	Protein Coding	Q7Z6E9	50	GC16P024537	0.973976	https://www.genecards.org/cgi-bin/carddisp.pl?gene=RBBP6
RBM17	RNA Binding Motif Protein 17	Protein Coding	Q96I25	50	GC10P006089	0.973976	https://www.genecards.org/cgi-bin/carddisp.pl?gene=RBM17
ROPN1L	Rhophilin Associated Tail Protein 1 Like	Protein Coding	Q96C74	50	GC05P010441	0.973976	https://www.genecards.org/cgi-bin/carddisp.pl?gene=ROPN1L
SF3A1	Splicing Factor 3a Subunit 1	Protein Coding	Q15459	50	GC22M030331	0.973976	https://www.genecards.org/cgi-bin/carddisp.pl?gene=SF3A1
SH3PXD2B	SH3 And PX Domains 2B	Protein Coding	A1X283	50	GC05M172325	0.973976	https://www.genecards.org/cgi-bin/carddisp.pl?gene=SH3PXD2B
SRRT	Serrate, RNA Effector Molecule	Protein Coding	Q9BXP5	50	GC07P100875	0.973976	https://www.genecards.org/cgi-bin/carddisp.pl?gene=SRRT
TIPIN	TIMELESS Interacting Protein	Protein Coding	Q9BVW5	50	GC15M066336	0.973976	https://www.genecards.org/cgi-bin/carddisp.pl?gene=TIPIN
TOR1B	Torsin Family 1 Member B	Protein Coding	O14657	50	GC09P129803	0.973976	https://www.genecards.org/cgi-bin/carddisp.pl?gene=TOR1B
TRAPPC10	Trafficking Protein Particle Complex Subunit 10	Protein Coding	P48553	50	GC21P044012	0.973976	https://www.genecards.org/cgi-bin/carddisp.pl?gene=TRAPPC10
TUFT1	Tuftelin 1	Protein Coding	Q9NNX1	50	GC01P176544	0.973976	https://www.genecards.org/cgi-bin/carddisp.pl?gene=TUFT1
UBASH3A	Ubiquitin Associated And SH3 Domain Containing A	Protein Coding	P57075	50	GC21P042403	0.973976	https://www.genecards.org/cgi-bin/carddisp.pl?gene=UBASH3A
USP19	Ubiquitin Specific Peptidase 19	Protein Coding	O94966	50	GC03M054747	0.973976	https://www.genecards.org/cgi-bin/carddisp.pl?gene=USP19
USP37	Ubiquitin Specific Peptidase 37	Protein Coding	Q86T82	50	GC02M218450	0.973976	https://www.genecards.org/cgi-bin/carddisp.pl?gene=USP37
YY1AP1	YY1 Associated Protein 1	Protein Coding	Q9H869	50	GC01M155659	0.973976	https://www.genecards.org/cgi-bin/carddisp.pl?gene=YY1AP1
ZBTB40	Zinc Finger And BTB Domain Containing 40	Protein Coding	Q9NUA8	50	GC01P022428	0.973976	https://www.genecards.org/cgi-bin/carddisp.pl?gene=ZBTB40
ZFP57	ZFP57 Zinc Finger Protein	Protein Coding	Q9NU63	50	GC06M029672	0.973976	https://www.genecards.org/cgi-bin/carddisp.pl?gene=ZFP57
ACYP1	Acylphosphatase 1	Protein Coding	P07311	49	GC14M075053	0.973976	https://www.genecards.org/cgi-bin/carddisp.pl?gene=ACYP1
APOBEC3A	Apolipoprotein B MRNA Editing Enzyme Catalytic Subunit 3A	Protein Coding	P31941	49	GC22P038952	0.973976	https://www.genecards.org/cgi-bin/carddisp.pl?gene=APOBEC3A
ATP6V1F	ATPase H+ Transporting V1 Subunit F	Protein Coding	Q16864	49	GC07P128862	0.973976	https://www.genecards.org/cgi-bin/carddisp.pl?gene=ATP6V1F
ATP8B2	ATPase Phospholipid Transporting 8B2	Protein Coding	P98198	49	GC01P154325	0.973976	https://www.genecards.org/cgi-bin/carddisp.pl?gene=ATP8B2
ATP8B3	ATPase Phospholipid Transporting 8B3	Protein Coding	O60423	49	GC19M107793	0.973976	https://www.genecards.org/cgi-bin/carddisp.pl?gene=ATP8B3
BTN2A1	Butyrophilin Subfamily 2 Member A1	Protein Coding	Q7KYR7	49	GC06P026457	0.973976	https://www.genecards.org/cgi-bin/carddisp.pl?gene=BTN2A1
DIDO1	Death Inducer-Obliterator 1	Protein Coding	Q9BTC0	49	GC20M062877	0.973976	https://www.genecards.org/cgi-bin/carddisp.pl?gene=DIDO1
EDEM2	ER Degradation Enhancing Alpha-Mannosidase Like Protein 2	Protein Coding	Q9BV94	49	GC20M035115	0.973976	https://www.genecards.org/cgi-bin/carddisp.pl?gene=EDEM2
EMILIN1	Elastin Microfibril Interfacer 1	Protein Coding	Q9Y6C2	49	GC02P027078	0.973976	https://www.genecards.org/cgi-bin/carddisp.pl?gene=EMILIN1
GLYAT	Glycine-N-Acyltransferase	Protein Coding	Q6IB77	49	GC11M139525	0.973976	https://www.genecards.org/cgi-bin/carddisp.pl?gene=GLYAT
HCN3	Hyperpolarization Activated Cyclic Nucleotide Gated Potassium Channel 3	Protein Coding	Q9P1Z3	49	GC01P155277	0.973976	https://www.genecards.org/cgi-bin/carddisp.pl?gene=HCN3
LPCAT3	Lysophosphatidylcholine Acyltransferase 3	Protein Coding	Q6P1A2	49	GC12M006976	0.973976	https://www.genecards.org/cgi-bin/carddisp.pl?gene=LPCAT3
NAB1	NGFI-A Binding Protein 1	Protein Coding	Q13506	49	GC02P190646	0.973976	https://www.genecards.org/cgi-bin/carddisp.pl?gene=NAB1
OLIG1	Oligodendrocyte Transcription Factor 1	Protein Coding	Q8TAK6	49	GC21P033070	0.973976	https://www.genecards.org/cgi-bin/carddisp.pl?gene=OLIG1
RBM5	RNA Binding Motif Protein 5	Protein Coding	P52756	49	GC03P065017	0.973976	https://www.genecards.org/cgi-bin/carddisp.pl?gene=RBM5
SENP7	SUMO Specific Peptidase 7	Protein Coding	Q9BQF6	49	GC03M101324	0.973976	https://www.genecards.org/cgi-bin/carddisp.pl?gene=SENP7
TARBP1	TRNA Guanosine 2 -O-Methyltransferase TARBP1	Protein Coding	Q13395	49	GC01M234391	0.973976	https://www.genecards.org/cgi-bin/carddisp.pl?gene=TARBP1
THEM4	Thioesterase Superfamily Member 4	Protein Coding	Q5T1C6	49	GC01M151870	0.973976	https://www.genecards.org/cgi-bin/carddisp.pl?gene=THEM4
THSD7A	Thrombospondin Type 1 Domain Containing 7A	Protein Coding	Q9UPZ6	49	GC07M011371	0.973976	https://www.genecards.org/cgi-bin/carddisp.pl?gene=THSD7A
UCKL1	Uridine-Cytidine Kinase 1 Like 1	Protein Coding	Q9NWZ5	49	GC20M063939	0.973976	https://www.genecards.org/cgi-bin/carddisp.pl?gene=UCKL1
ZNF184	Zinc Finger Protein 184	Protein Coding	Q99676	49	GC06M106170	0.973976	https://www.genecards.org/cgi-bin/carddisp.pl?gene=ZNF184
ACTR1A	Actin Related Protein 1A	Protein Coding	P61163	48	GC10M102479	0.973976	https://www.genecards.org/cgi-bin/carddisp.pl?gene=ACTR1A
ARID4B	AT-Rich Interaction Domain 4B	Protein Coding	Q4LE39	48	GC01M235133	0.973976	https://www.genecards.org/cgi-bin/carddisp.pl?gene=ARID4B
ATAD3B	ATPase Family AAA Domain Containing 3B	Protein Coding	Q5T9A4	48	GC01P074939	0.973976	https://www.genecards.org/cgi-bin/carddisp.pl?gene=ATAD3B
B4GALT5	Beta-1,4-Galactosyltransferase 5	Protein Coding	O43286	48	GC20M049632	0.973976	https://www.genecards.org/cgi-bin/carddisp.pl?gene=B4GALT5
CELF3	CUGBP Elav-Like Family Member 3	Protein Coding	Q5SZQ8	48	GC01M151700	0.973976	https://www.genecards.org/cgi-bin/carddisp.pl?gene=CELF3
CGN	Cingulin	Protein Coding	Q9P2M7	48	GC01P176543	0.973976	https://www.genecards.org/cgi-bin/carddisp.pl?gene=CGN
CYP20A1	Cytochrome P450 Family 20 Subfamily A Member 1	Protein Coding	Q6UW02	48	GC02P203238	0.973976	https://www.genecards.org/cgi-bin/carddisp.pl?gene=CYP20A1
ERGIC1	Endoplasmic Reticulum-Golgi Intermediate Compartment 1	Protein Coding	Q969X5	48	GC05P172834	0.973976	https://www.genecards.org/cgi-bin/carddisp.pl?gene=ERGIC1
GGA2	Golgi Associated, Gamma Adaptin Ear Containing, ARF Binding Protein 2	Protein Coding	Q9UJY4	48	GC16M050686	0.973976	https://www.genecards.org/cgi-bin/carddisp.pl?gene=GGA2
GRHL3	Grainyhead Like Transcription Factor 3	Protein Coding	Q8TE85	48	GC01P079228	0.973976	https://www.genecards.org/cgi-bin/carddisp.pl?gene=GRHL3
IRF2BP2	Interferon Regulatory Factor 2 Binding Protein 2	Protein Coding	Q7Z5L9	48	GC01M234604	0.973976	https://www.genecards.org/cgi-bin/carddisp.pl?gene=IRF2BP2
ITGB1BP1	Integrin Subunit Beta 1 Binding Protein 1	Protein Coding	O14713	48	GC02M009391	0.973976	https://www.genecards.org/cgi-bin/carddisp.pl?gene=ITGB1BP1
LCOR	Ligand Dependent Nuclear Receptor Corepressor	Protein Coding	Q96JN0	48	GC10P096832	0.973976	https://www.genecards.org/cgi-bin/carddisp.pl?gene=LCOR
LRRTM3	Leucine Rich Repeat Transmembrane Neuronal 3	Protein Coding	Q86VH5	48	GC10P066926	0.973976	https://www.genecards.org/cgi-bin/carddisp.pl?gene=LRRTM3
LSM14A	LSM14A MRNA Processing Body Assembly Factor	Protein Coding	Q8ND56	48	GC19P034172	0.973976	https://www.genecards.org/cgi-bin/carddisp.pl?gene=LSM14A
MYOZ1	Myozenin 1	Protein Coding	Q9NP98	48	GC10M073631	0.973976	https://www.genecards.org/cgi-bin/carddisp.pl?gene=MYOZ1
PGS1	Phosphatidylglycerophosphate Synthase 1	Protein Coding	Q32NB8	48	GC17P078378	0.973976	https://www.genecards.org/cgi-bin/carddisp.pl?gene=PGS1
PHYKPL	5-Phosphohydroxy-L-Lysine Phospho-Lyase	Protein Coding	Q8IUZ5	48	GC05M178207	0.973976	https://www.genecards.org/cgi-bin/carddisp.pl?gene=PHYKPL
PLB1	Phospholipase B1	Protein Coding	Q6P1J6	48	GC02P029769	0.973976	https://www.genecards.org/cgi-bin/carddisp.pl?gene=PLB1
PRELID1	PRELI Domain Containing 1	Protein Coding	Q9Y255	48	GC05P190353	0.973976	https://www.genecards.org/cgi-bin/carddisp.pl?gene=PRELID1
QRICH1	Glutamine Rich 1	Protein Coding	Q2TAL8	48	GC03M054744	0.973976	https://www.genecards.org/cgi-bin/carddisp.pl?gene=QRICH1
QSOX2	Quiescin Sulfhydryl Oxidase 2	Protein Coding	Q6ZRP7	48	GC09M136206	0.973976	https://www.genecards.org/cgi-bin/carddisp.pl?gene=QSOX2
RAB24	RAB24, Member RAS Oncogene Family	Protein Coding	Q969Q5	48	GC05M177301	0.973976	https://www.genecards.org/cgi-bin/carddisp.pl?gene=RAB24
RBM6	RNA Binding Motif Protein 6	Protein Coding	P78332	48	GC03P049940	0.973976	https://www.genecards.org/cgi-bin/carddisp.pl?gene=RBM6
RPL37	Ribosomal Protein L37	Protein Coding	P61927	48	GC05M040825	0.973976	https://www.genecards.org/cgi-bin/carddisp.pl?gene=RPL37
RRP1B	Ribosomal RNA Processing 1B	Protein Coding	Q14684	48	GC21P043659	0.973976	https://www.genecards.org/cgi-bin/carddisp.pl?gene=RRP1B
SLC12A9	Solute Carrier Family 12 Member 9	Protein Coding	Q9BXP2	48	GC07P100826	0.973976	https://www.genecards.org/cgi-bin/carddisp.pl?gene=SLC12A9
SLC25A28	Solute Carrier Family 25 Member 28	Protein Coding	Q96A46	48	GC10M099610	0.973976	https://www.genecards.org/cgi-bin/carddisp.pl?gene=SLC25A28
SLC9A8	Solute Carrier Family 9 Member A8	Protein Coding	Q9Y2E8	48	GC20P054326	0.973976	https://www.genecards.org/cgi-bin/carddisp.pl?gene=SLC9A8
TDRKH	Tudor And KH Domain Containing	Protein Coding	Q9Y2W6	48	GC01M167313	0.973976	https://www.genecards.org/cgi-bin/carddisp.pl?gene=TDRKH
THEMIS	Thymocyte Selection Associated	Protein Coding	Q8N1K5	48	GC06M127708	0.973976	https://www.genecards.org/cgi-bin/carddisp.pl?gene=THEMIS
TMEM63B	Transmembrane Protein 63B	Protein Coding	Q5T3F8	48	GC06P182077	0.973976	https://www.genecards.org/cgi-bin/carddisp.pl?gene=TMEM63B
TPD52L2	TPD52 Like 2	Protein Coding	O43399	48	GC20P063865	0.973976	https://www.genecards.org/cgi-bin/carddisp.pl?gene=TPD52L2
TRIM31	Tripartite Motif Containing 31	Protein Coding	Q9BZY9	48	GC06M106389	0.973976	https://www.genecards.org/cgi-bin/carddisp.pl?gene=TRIM31
TRIM39	Tripartite Motif Containing 39	Protein Coding	Q9HCM9	48	GC06P181863	0.973976	https://www.genecards.org/cgi-bin/carddisp.pl?gene=TRIM39
USP36	Ubiquitin Specific Peptidase 36	Protein Coding	Q9P275	48	GC17M078787	0.973976	https://www.genecards.org/cgi-bin/carddisp.pl?gene=USP36
YTHDF1	YTH N6-Methyladenosine RNA Binding Protein F1	Protein Coding	Q9BYJ9	48	GC20M063195	0.973976	https://www.genecards.org/cgi-bin/carddisp.pl?gene=YTHDF1
ZNF436	Zinc Finger Protein 436	Protein Coding	Q9C0F3	48	GC01M023359	0.973976	https://www.genecards.org/cgi-bin/carddisp.pl?gene=ZNF436
ARHGEF16	Rho Guanine Nucleotide Exchange Factor 16	Protein Coding	Q5VV41	47	GC01P003454	0.973976	https://www.genecards.org/cgi-bin/carddisp.pl?gene=ARHGEF16
ATAT1	Alpha Tubulin Acetyltransferase 1	Protein Coding	Q5SQI0	47	GC06P030626	0.973976	https://www.genecards.org/cgi-bin/carddisp.pl?gene=ATAT1
ATP6V1G2	ATPase H+ Transporting V1 Subunit G2	Protein Coding	O95670	47	GC06M106475	0.973976	https://www.genecards.org/cgi-bin/carddisp.pl?gene=ATP6V1G2
AURKAIP1	Aurora Kinase A Interacting Protein 1	Protein Coding	Q9NWT8	47	GC01M001373	0.973976	https://www.genecards.org/cgi-bin/carddisp.pl?gene=AURKAIP1
BTBD3	BTB Domain Containing 3	Protein Coding	Q9Y2F9	47	GC20P011890	0.973976	https://www.genecards.org/cgi-bin/carddisp.pl?gene=BTBD3
BTN3A2	Butyrophilin Subfamily 3 Member A2	Protein Coding	P78410	47	GC06P026365	0.973976	https://www.genecards.org/cgi-bin/carddisp.pl?gene=BTN3A2
CASC3	CASC3 Exon Junction Complex Subunit	Protein Coding	O15234	47	GC17P040140	0.973976	https://www.genecards.org/cgi-bin/carddisp.pl?gene=CASC3
CBFA2T2	CBFA2/RUNX1 Partner Transcriptional Co-Repressor 2	Protein Coding	O43439	47	GC20P033490	0.973976	https://www.genecards.org/cgi-bin/carddisp.pl?gene=CBFA2T2
CEP89	Centrosomal Protein 89	Protein Coding	Q96ST8	47	GC19M108623	0.973976	https://www.genecards.org/cgi-bin/carddisp.pl?gene=CEP89
CNOT9	CCR4-NOT Transcription Complex Subunit 9	Protein Coding	Q92600	47	GC02P218580	0.973976	https://www.genecards.org/cgi-bin/carddisp.pl?gene=CNOT9
DCP1B	Decapping MRNA 1B	Protein Coding	Q8IZD4	47	GC12M001941	0.973976	https://www.genecards.org/cgi-bin/carddisp.pl?gene=DCP1B
DOK6	Docking Protein 6	Protein Coding	Q6PKX4	47	GC18P069401	0.973976	https://www.genecards.org/cgi-bin/carddisp.pl?gene=DOK6
FAM177A1	Family With Sequence Similarity 177 Member A1	Protein Coding	Q8N128	47	GC14P035044	0.973976	https://www.genecards.org/cgi-bin/carddisp.pl?gene=FAM177A1
FITM2	Fat Storage Inducing Transmembrane Protein 2	Protein Coding	Q8N6M3	47	GC20M044302	0.973976	https://www.genecards.org/cgi-bin/carddisp.pl?gene=FITM2
GIGYF1	GRB10 Interacting GYF Protein 1	Protein Coding	O75420	47	GC07M100679	0.973976	https://www.genecards.org/cgi-bin/carddisp.pl?gene=GIGYF1
GNL1	G Protein Nucleolar 1 (Putative)	Protein Coding	P36915	47	GC06M030541	0.973976	https://www.genecards.org/cgi-bin/carddisp.pl?gene=GNL1
GON4L	Gon-4 Like	Protein Coding	Q3T8J9	47	GC01M167474	0.973976	https://www.genecards.org/cgi-bin/carddisp.pl?gene=GON4L
GPN1	GPN-Loop GTPase 1	Protein Coding	Q9HCN4	47	GC02P027628	0.973976	https://www.genecards.org/cgi-bin/carddisp.pl?gene=GPN1
HECTD4	HECT Domain E3 Ubiquitin Protein Ligase 4	Protein Coding	Q9Y4D8	47	GC12M112160	0.973976	https://www.genecards.org/cgi-bin/carddisp.pl?gene=HECTD4
HIPK1	Homeodomain Interacting Protein Kinase 1	Protein Coding	Q86Z02	47	GC01P113929	0.973976	https://www.genecards.org/cgi-bin/carddisp.pl?gene=HIPK1
HLA-DOA	Major Histocompatibility Complex, Class II, DO Alpha	Protein Coding	P06340	47	GC06M033004	0.973976	https://www.genecards.org/cgi-bin/carddisp.pl?gene=HLA-DOA
IPPK	Inositol-Pentakisphosphate 2-Kinase	Protein Coding	Q9H8X2	47	GC09M092613	0.973976	https://www.genecards.org/cgi-bin/carddisp.pl?gene=IPPK
MIEN1	Migration And Invasion Enhancer 1	Protein Coding	Q9BRT3	47	GC17M039728	0.973976	https://www.genecards.org/cgi-bin/carddisp.pl?gene=MIEN1
MRPL23	Mitochondrial Ribosomal Protein L23	Protein Coding	Q16540	47	GC11P020306	0.973976	https://www.genecards.org/cgi-bin/carddisp.pl?gene=MRPL23
NDUFAF7	NADH:Ubiquinone Oxidoreductase Complex Assembly Factor 7	Protein Coding	Q7L592	47	GC02P037231	0.973976	https://www.genecards.org/cgi-bin/carddisp.pl?gene=NDUFAF7
PKIG	CAMP-Dependent Protein Kinase Inhibitor Gamma	Protein Coding	Q9Y2B9	47	GC20P044531	0.973976	https://www.genecards.org/cgi-bin/carddisp.pl?gene=PKIG
PLEKHG6	Pleckstrin Homology And RhoGEF Domain Containing G6	Protein Coding	Q3KR16	47	GC12P006310	0.973976	https://www.genecards.org/cgi-bin/carddisp.pl?gene=PLEKHG6
POLR1H	RNA Polymerase I Subunit H	Protein Coding	Q9P1U0	47	GC06P190446	0.973976	https://www.genecards.org/cgi-bin/carddisp.pl?gene=POLR1H
PRM2	Protamine 2	Protein Coding	P04554	47	GC16M050221	0.973976	https://www.genecards.org/cgi-bin/carddisp.pl?gene=PRM2
PTRHD1	Peptidyl-TRNA Hydrolase Domain Containing 1	Protein Coding	Q6GMV3	47	GC02M024790	0.973976	https://www.genecards.org/cgi-bin/carddisp.pl?gene=PTRHD1
PWP2	PWP2 Small Subunit Processome Component	Protein Coding	Q15269	47	GC21P044107	0.973976	https://www.genecards.org/cgi-bin/carddisp.pl?gene=PWP2
PYGO2	Pygopus Family PHD Finger 2	Protein Coding	Q9BRQ0	47	GC01M154957	0.973976	https://www.genecards.org/cgi-bin/carddisp.pl?gene=PYGO2
RIC8B	RIC8 Guanine Nucleotide Exchange Factor B	Protein Coding	Q9NVN3	47	GC12P106774	0.973976	https://www.genecards.org/cgi-bin/carddisp.pl?gene=RIC8B
RNF114	Ring Finger Protein 114	Protein Coding	Q9Y508	47	GC20P049936	0.973976	https://www.genecards.org/cgi-bin/carddisp.pl?gene=RNF114
RPL24	Ribosomal Protein L24	Protein Coding	P83731	47	GC03M101681	0.973976	https://www.genecards.org/cgi-bin/carddisp.pl?gene=RPL24
RTF1	RTF1 Homolog, Paf1/RNA Polymerase II Complex Component	Protein Coding	Q92541	47	GC15P192898	0.973976	https://www.genecards.org/cgi-bin/carddisp.pl?gene=RTF1
SEC31B	SEC31 Homolog B, COPII Coat Complex Component	Protein Coding	Q9NQW1	47	GC10M100486	0.973976	https://www.genecards.org/cgi-bin/carddisp.pl?gene=SEC31B
SEPTIN1	Septin 1	Protein Coding	Q8WYJ6	47	GC16M030378	0.973976	https://www.genecards.org/cgi-bin/carddisp.pl?gene=SEPTIN1
SEPTIN8	Septin 8	Protein Coding	Q92599	47	GC05M132751	0.973976	https://www.genecards.org/cgi-bin/carddisp.pl?gene=SEPTIN8
VPS52	VPS52 Subunit Of GARP Complex	Protein Coding	Q8N1B4	47	GC06M106578	0.973976	https://www.genecards.org/cgi-bin/carddisp.pl?gene=VPS52
WHR1	Winged Helix Repair Factor 1	Protein Coding	P49842	47	GC06P031971	0.973976	https://www.genecards.org/cgi-bin/carddisp.pl?gene=WHR1
WHRN	Whirlin	Protein Coding	Q9P202	47	GC09M122441	0.973976	https://www.genecards.org/cgi-bin/carddisp.pl?gene=WHRN
ZNF142	Zinc Finger Protein 142	Protein Coding	P52746	47	GC02M218637	0.973976	https://www.genecards.org/cgi-bin/carddisp.pl?gene=ZNF142
ZNF687	Zinc Finger Protein 687	Protein Coding	Q8N1G0	47	GC01P151281	0.973976	https://www.genecards.org/cgi-bin/carddisp.pl?gene=ZNF687
ASAP2	ArfGAP With SH3 Domain, Ankyrin Repeat And PH Domain 2	Protein Coding	O43150	46	GC02P009206	0.973976	https://www.genecards.org/cgi-bin/carddisp.pl?gene=ASAP2
ATMIN	ATM Interactor	Protein Coding	O43313	46	GC16P081035	0.973976	https://www.genecards.org/cgi-bin/carddisp.pl?gene=ATMIN
BLOC1S2	Biogenesis Of Lysosomal Organelles Complex 1 Subunit 2	Protein Coding	Q6QNY1	46	GC10M100273	0.973976	https://www.genecards.org/cgi-bin/carddisp.pl?gene=BLOC1S2
BNIP1	BCL2 Interacting Protein 1	Protein Coding	Q12981	46	GC05P173144	0.973976	https://www.genecards.org/cgi-bin/carddisp.pl?gene=BNIP1
BOD1	Biorientation Of Chromosomes In Cell Division 1	Protein Coding	Q96IK1	46	GC05M173607	0.973976	https://www.genecards.org/cgi-bin/carddisp.pl?gene=BOD1
CEP192	Centrosomal Protein 192	Protein Coding	Q8TEP8	46	GC18P025151	0.973976	https://www.genecards.org/cgi-bin/carddisp.pl?gene=CEP192
CFDP1	Craniofacial Development Protein 1	Protein Coding	Q9UEE9	46	GC16M075300	0.973976	https://www.genecards.org/cgi-bin/carddisp.pl?gene=CFDP1
DNAJC9	DnaJ Heat Shock Protein Family (Hsp40) Member C9	Protein Coding	Q8WXX5	46	GC10M073183	0.973976	https://www.genecards.org/cgi-bin/carddisp.pl?gene=DNAJC9
DUSP12	Dual Specificity Phosphatase 12	Protein Coding	Q9UNI6	46	GC01P161749	0.973976	https://www.genecards.org/cgi-bin/carddisp.pl?gene=DUSP12
FDX2	Ferredoxin 2	Protein Coding	Q6P4F2	46	GC19M108111	0.973976	https://www.genecards.org/cgi-bin/carddisp.pl?gene=FDX2
GJA10	Gap Junction Protein Alpha 10	Protein Coding	Q969M2	46	GC06P089894	0.973976	https://www.genecards.org/cgi-bin/carddisp.pl?gene=GJA10
GNPDA1	Glucosamine-6-Phosphate Deaminase 1	Protein Coding	P46926	46	GC05M141991	0.973976	https://www.genecards.org/cgi-bin/carddisp.pl?gene=GNPDA1
H2BC5	H2B Clustered Histone 5	Protein Coding	P58876	46	GC06P184725	0.973976	https://www.genecards.org/cgi-bin/carddisp.pl?gene=H2BC5
HORMAD1	HORMA Domain Containing 1	Protein Coding	Q86X24	46	GC01M167270	0.973976	https://www.genecards.org/cgi-bin/carddisp.pl?gene=HORMAD1
LRCH4	Leucine Rich Repeats And Calponin Homology Domain Containing 4	Protein Coding	O75427	46	GC07M100574	0.973976	https://www.genecards.org/cgi-bin/carddisp.pl?gene=LRCH4
NPDC1	Neural Proliferation, Differentiation And Control 1	Protein Coding	Q9NQX5	46	GC09M137039	0.973976	https://www.genecards.org/cgi-bin/carddisp.pl?gene=NPDC1
PBXIP1	PBX Homeobox Interacting Protein 1	Protein Coding	Q96AQ6	46	GC01M154944	0.973976	https://www.genecards.org/cgi-bin/carddisp.pl?gene=PBXIP1
PHC2	Polyhomeotic Homolog 2	Protein Coding	Q8IXK0	46	GC01M035692	0.973976	https://www.genecards.org/cgi-bin/carddisp.pl?gene=PHC2
RAPH1	Ras Association (RalGDS/AF-6) And Pleckstrin Homology Domains 1	Protein Coding	Q70E73	46	GC02M203394	0.973976	https://www.genecards.org/cgi-bin/carddisp.pl?gene=RAPH1
SKOR1	SKI Family Transcriptional Corepressor 1	Protein Coding	P84550	46	GC15P067819	0.973976	https://www.genecards.org/cgi-bin/carddisp.pl?gene=SKOR1
SRSF5	Serine And Arginine Rich Splicing Factor 5	Protein Coding	Q13243	46	GC14P069727	0.973976	https://www.genecards.org/cgi-bin/carddisp.pl?gene=SRSF5
STK32B	Serine/Threonine Kinase 32B	Protein Coding	Q9NY57	46	GC04P029678	0.973976	https://www.genecards.org/cgi-bin/carddisp.pl?gene=STK32B
ZNF384	Zinc Finger Protein 384	Protein Coding	Q8TF68	46	GC12M035659	0.973976	https://www.genecards.org/cgi-bin/carddisp.pl?gene=ZNF384
ADO	2-Aminoethanethiol Dioxygenase	Protein Coding	Q96SZ5	45	GC10P062804	0.973976	https://www.genecards.org/cgi-bin/carddisp.pl?gene=ADO
ASCC2	Activating Signal Cointegrator 1 Complex Subunit 2	Protein Coding	Q9H1I8	45	GC22M029788	0.973976	https://www.genecards.org/cgi-bin/carddisp.pl?gene=ASCC2
BZW2	Basic Leucine Zipper And W2 Domains 2	Protein Coding	Q9Y6E2	45	GC07P016646	0.973976	https://www.genecards.org/cgi-bin/carddisp.pl?gene=BZW2
CEP128	Centrosomal Protein 128	Protein Coding	Q6ZU80	45	GC14M080476	0.973976	https://www.genecards.org/cgi-bin/carddisp.pl?gene=CEP128
CMC1	C-X9-C Motif Containing 1	Protein Coding	Q7Z7K0	45	GC03P028701	0.973976	https://www.genecards.org/cgi-bin/carddisp.pl?gene=CMC1
DNAH17	Dynein Axonemal Heavy Chain 17	Protein Coding	Q9UFH2	45	GC17M078423	0.973976	https://www.genecards.org/cgi-bin/carddisp.pl?gene=DNAH17
DUSP7	Dual Specificity Phosphatase 7	Protein Coding	Q16829	45	GC03M052048	0.973976	https://www.genecards.org/cgi-bin/carddisp.pl?gene=DUSP7
EAPP	E2F Associated Phosphoprotein	Protein Coding	Q56P03	45	GC14M034516	0.973976	https://www.genecards.org/cgi-bin/carddisp.pl?gene=EAPP
ELAC1	ElaC Ribonuclease Z 1	Protein Coding	Q9H777	45	GC18P050967	0.973976	https://www.genecards.org/cgi-bin/carddisp.pl?gene=ELAC1
ENGASE	Endo-Beta-N-Acetylglucosaminidase	Protein Coding	Q8NFI3	45	GC17P155715	0.973976	https://www.genecards.org/cgi-bin/carddisp.pl?gene=ENGASE
FCAMR	Fc Alpha And Mu Receptor	Protein Coding	Q8WWV6	45	GC01M206957	0.973976	https://www.genecards.org/cgi-bin/carddisp.pl?gene=FCAMR
FKBPL	FKBP Prolyl Isomerase Like	Protein Coding	Q9UIM3	45	GC06M106502	0.973976	https://www.genecards.org/cgi-bin/carddisp.pl?gene=FKBPL
GPSM1	G Protein Signaling Modulator 1	Protein Coding	Q86YR5	45	GC09P136327	0.973976	https://www.genecards.org/cgi-bin/carddisp.pl?gene=GPSM1
GTF3C2	General Transcription Factor IIIC Subunit 2	Protein Coding	Q8WUA4	45	GC02M027325	0.973976	https://www.genecards.org/cgi-bin/carddisp.pl?gene=GTF3C2
IFNLR1	Interferon Lambda Receptor 1	Protein Coding	Q8IU57	45	GC01M034657	0.973976	https://www.genecards.org/cgi-bin/carddisp.pl?gene=IFNLR1
JMY	Junction Mediating And Regulatory Protein, P53 Cofactor	Protein Coding	Q8N9B5	45	GC05P079236	0.973976	https://www.genecards.org/cgi-bin/carddisp.pl?gene=JMY
LPAR5	Lysophosphatidic Acid Receptor 5	Protein Coding	Q9H1C0	45	GC12M006618	0.973976	https://www.genecards.org/cgi-bin/carddisp.pl?gene=LPAR5
MEGF11	Multiple EGF Like Domains 11	Protein Coding	A6BM72	45	GC15M065895	0.973976	https://www.genecards.org/cgi-bin/carddisp.pl?gene=MEGF11
MPPE1	Metallophosphoesterase 1	Protein Coding	Q53F39	45	GC18M038205	0.973976	https://www.genecards.org/cgi-bin/carddisp.pl?gene=MPPE1
MRPL33	Mitochondrial Ribosomal Protein L33	Protein Coding	O75394	45	GC02P029756	0.973976	https://www.genecards.org/cgi-bin/carddisp.pl?gene=MRPL33
PFN3	Profilin 3	Protein Coding	P60673	45	GC05M177400	0.973976	https://www.genecards.org/cgi-bin/carddisp.pl?gene=PFN3
RABL6	RAB, Member RAS Oncogene Family Like 6	Protein Coding	Q3YEC7	45	GC09P136807	0.973976	https://www.genecards.org/cgi-bin/carddisp.pl?gene=RABL6
RLN2	Relaxin 2	Protein Coding	P04090	45	GC09M005871	0.973976	https://www.genecards.org/cgi-bin/carddisp.pl?gene=RLN2
SBK1	SH3 Domain Binding Kinase 1	Protein Coding	Q52WX2	45	GC16P120804	0.973976	https://www.genecards.org/cgi-bin/carddisp.pl?gene=SBK1
SEPHS2	Selenophosphate Synthetase 2	Protein Coding	Q99611	45	GC16M051138	0.973976	https://www.genecards.org/cgi-bin/carddisp.pl?gene=SEPHS2
SERINC5	Serine Incorporator 5	Protein Coding	Q86VE9	45	GC05M080111	0.973976	https://www.genecards.org/cgi-bin/carddisp.pl?gene=SERINC5
SIKE1	Suppressor Of IKBKE 1	Protein Coding	Q9BRV8	45	GC01M114769	0.973976	https://www.genecards.org/cgi-bin/carddisp.pl?gene=SIKE1
SKAP1	Src Kinase Associated Phosphoprotein 1	Protein Coding	Q86WV1	45	GC17M048133	0.973976	https://www.genecards.org/cgi-bin/carddisp.pl?gene=SKAP1
SNX13	Sorting Nexin 13	Protein Coding	Q9Y5W8	45	GC07M017798	0.973976	https://www.genecards.org/cgi-bin/carddisp.pl?gene=SNX13
SYMPK	Symplekin Scaffold Protein	Protein Coding	Q92797	45	GC19M045815	0.973976	https://www.genecards.org/cgi-bin/carddisp.pl?gene=SYMPK
TCF19	Transcription Factor 19	Protein Coding	Q9Y242	45	GC06P181882	0.973976	https://www.genecards.org/cgi-bin/carddisp.pl?gene=TCF19
TMEM106C	Transmembrane Protein 106C	Protein Coding	Q9BVX2	45	GC12P047963	0.973976	https://www.genecards.org/cgi-bin/carddisp.pl?gene=TMEM106C
TRANK1	Tetratricopeptide Repeat And Ankyrin Repeat Containing 1	Protein Coding	O15050	45	GC03M036845	0.973976	https://www.genecards.org/cgi-bin/carddisp.pl?gene=TRANK1
TSPAN32	Tetraspanin 32	Protein Coding	Q96QS1	45	GC11P020317	0.973976	https://www.genecards.org/cgi-bin/carddisp.pl?gene=TSPAN32
WDFY4	WDFY Family Member 4	Protein Coding	Q6ZS81	45	GC10P048684	0.973976	https://www.genecards.org/cgi-bin/carddisp.pl?gene=WDFY4
ZBTB8A	Zinc Finger And BTB Domain Containing 8A	Protein Coding	Q96BR9	45	GC01P032539	0.973976	https://www.genecards.org/cgi-bin/carddisp.pl?gene=ZBTB8A
ZFP91	ZFP91 Zinc Finger Protein, Atypical E3 Ubiquitin Ligase	Protein Coding	Q96JP5	45	GC11P059510	0.973976	https://www.genecards.org/cgi-bin/carddisp.pl?gene=ZFP91
ZNF212	Zinc Finger Protein 212	Protein Coding	Q9UDV6	45	GC07P149239	0.973976	https://www.genecards.org/cgi-bin/carddisp.pl?gene=ZNF212
ZNF341	Zinc Finger Protein 341	Protein Coding	Q9BYN7	45	GC20P033731	0.973976	https://www.genecards.org/cgi-bin/carddisp.pl?gene=ZNF341
ZUP1	Zinc Finger Containing Ubiquitin Peptidase 1	Protein Coding	Q96AP4	45	GC06M116653	0.973976	https://www.genecards.org/cgi-bin/carddisp.pl?gene=ZUP1
ABHD17C	Abhydrolase Domain Containing 17C, Depalmitoylase	Protein Coding	Q6PCB6	44	GC15P080679	0.973976	https://www.genecards.org/cgi-bin/carddisp.pl?gene=ABHD17C
CELF6	CUGBP Elav-Like Family Member 6	Protein Coding	Q96J87	44	GC15M162700	0.973976	https://www.genecards.org/cgi-bin/carddisp.pl?gene=CELF6
CEP76	Centrosomal Protein 76	Protein Coding	Q8TAP6	44	GC18M038210	0.973976	https://www.genecards.org/cgi-bin/carddisp.pl?gene=CEP76
CPTP	Ceramide-1-Phosphate Transfer Protein	Protein Coding	Q5TA50	44	GC01P074925	0.973976	https://www.genecards.org/cgi-bin/carddisp.pl?gene=CPTP
DUSP8	Dual Specificity Phosphatase 8	Protein Coding	Q13202	44	GC11M015108	0.973976	https://www.genecards.org/cgi-bin/carddisp.pl?gene=DUSP8
DXO	Decapping Exoribonuclease	Protein Coding	O77932	44	GC06M031969	0.973976	https://www.genecards.org/cgi-bin/carddisp.pl?gene=DXO
FAM98B	Family With Sequence Similarity 98 Member B	Protein Coding	Q52LJ0	44	GC15P038454	0.973976	https://www.genecards.org/cgi-bin/carddisp.pl?gene=FAM98B
GID8	GID Complex Subunit 8 Homolog	Protein Coding	Q9NWU2	44	GC20P062938	0.973976	https://www.genecards.org/cgi-bin/carddisp.pl?gene=GID8
H2BC14	H2B Clustered Histone 14	Protein Coding	Q99879	44	GC06P181760	0.973976	https://www.genecards.org/cgi-bin/carddisp.pl?gene=H2BC14
MED24	Mediator Complex Subunit 24	Protein Coding	O75448	44	GC17M040019	0.973976	https://www.genecards.org/cgi-bin/carddisp.pl?gene=MED24
MTERF4	Mitochondrial Transcription Termination Factor 4	Protein Coding	Q7Z6M4	44	GC02M241043	0.973976	https://www.genecards.org/cgi-bin/carddisp.pl?gene=MTERF4
MUCL3	Mucin Like 3	Protein Coding	Q3MIW9	44	GC06P189253	0.973976	https://www.genecards.org/cgi-bin/carddisp.pl?gene=MUCL3
NELFE	Negative Elongation Factor Complex Member E	Protein Coding	P18615	44	GC06M031952	0.973976	https://www.genecards.org/cgi-bin/carddisp.pl?gene=NELFE
NRBP1	Nuclear Receptor Binding Protein 1	Protein Coding	Q9UHY1	44	GC02P027427	0.973976	https://www.genecards.org/cgi-bin/carddisp.pl?gene=NRBP1
OAZ3	Ornithine Decarboxylase Antizyme 3	Protein Coding	Q9UMX2	44	GC01P151762	0.973976	https://www.genecards.org/cgi-bin/carddisp.pl?gene=OAZ3
PPP1R18	Protein Phosphatase 1 Regulatory Subunit 18	Protein Coding	Q6NYC8	44	GC06M106401	0.973976	https://www.genecards.org/cgi-bin/carddisp.pl?gene=PPP1R18
RNPEPL1	Arginyl Aminopeptidase Like 1	Protein Coding	Q9HAU8	44	GC02P240565	0.973976	https://www.genecards.org/cgi-bin/carddisp.pl?gene=RNPEPL1
RPAP3	RNA Polymerase II Associated Protein 3	Protein Coding	Q9H6T3	44	GC12M047661	0.973976	https://www.genecards.org/cgi-bin/carddisp.pl?gene=RPAP3
SLC9C1	Solute Carrier Family 9 Member C1	Protein Coding	Q4G0N8	44	GC03M112140	0.973976	https://www.genecards.org/cgi-bin/carddisp.pl?gene=SLC9C1
SPATA2	Spermatogenesis Associated 2	Protein Coding	Q9UM82	44	GC20M049903	0.973976	https://www.genecards.org/cgi-bin/carddisp.pl?gene=SPATA2
SPSB2	SplA/Ryanodine Receptor Domain And SOCS Box Containing 2	Protein Coding	Q99619	44	GC12M035672	0.973976	https://www.genecards.org/cgi-bin/carddisp.pl?gene=SPSB2
TAPBPL	TAP Binding Protein Like	Protein Coding	Q9BX59	44	GC12P006451	0.973976	https://www.genecards.org/cgi-bin/carddisp.pl?gene=TAPBPL
TATDN1	TatD DNase Domain Containing 1	Protein Coding	Q6P1N9	44	GC08M124488	0.973976	https://www.genecards.org/cgi-bin/carddisp.pl?gene=TATDN1
TRIM15	Tripartite Motif Containing 15	Protein Coding	Q9C019	44	GC06P181861	0.973976	https://www.genecards.org/cgi-bin/carddisp.pl?gene=TRIM15
TRIM62	Tripartite Motif Containing 62	Protein Coding	Q9BVG3	44	GC01M035689	0.973976	https://www.genecards.org/cgi-bin/carddisp.pl?gene=TRIM62
TSPAN13	Tetraspanin 13	Protein Coding	O95857	44	GC07P016753	0.973976	https://www.genecards.org/cgi-bin/carddisp.pl?gene=TSPAN13
WDR43	WD Repeat Domain 43	Protein Coding	Q15061	44	GC02P028894	0.973976	https://www.genecards.org/cgi-bin/carddisp.pl?gene=WDR43
ZNF3	Zinc Finger Protein 3	Protein Coding	P17036	44	GC07M100063	0.973976	https://www.genecards.org/cgi-bin/carddisp.pl?gene=ZNF3
ZSCAN20	Zinc Finger And SCAN Domain Containing 20	Protein Coding	P17040	44	GC01P076780	0.973976	https://www.genecards.org/cgi-bin/carddisp.pl?gene=ZSCAN20
ZWILCH	Zwilch Kinetochore Protein	Protein Coding	Q9H900	44	GC15P066504	0.973976	https://www.genecards.org/cgi-bin/carddisp.pl?gene=ZWILCH
ASB6	Ankyrin Repeat And SOCS Box Containing 6	Protein Coding	Q9NWX5	43	GC09M131905	0.973976	https://www.genecards.org/cgi-bin/carddisp.pl?gene=ASB6
BTN2A2	Butyrophilin Subfamily 2 Member A2	Protein Coding	Q8WVV5	43	GC06P026383	0.973976	https://www.genecards.org/cgi-bin/carddisp.pl?gene=BTN2A2
CENPO	Centromere Protein O	Protein Coding	Q9BU64	43	GC02P024793	0.973976	https://www.genecards.org/cgi-bin/carddisp.pl?gene=CENPO
CENPP	Centromere Protein P	Protein Coding	Q6IPU0	43	GC09P092325	0.973976	https://www.genecards.org/cgi-bin/carddisp.pl?gene=CENPP
CFAP70	Cilia And Flagella Associated Protein 70	Protein Coding	Q5T0N1	43	GC10M073253	0.973976	https://www.genecards.org/cgi-bin/carddisp.pl?gene=CFAP70
CMC2	C-X9-C Motif Containing 2	Protein Coding	Q9NRP2	43	GC16M080966	0.973976	https://www.genecards.org/cgi-bin/carddisp.pl?gene=CMC2
FUBP3	Far Upstream Element Binding Protein 3	Protein Coding	Q96I24	43	GC09P152985	0.973976	https://www.genecards.org/cgi-bin/carddisp.pl?gene=FUBP3
GMEB2	Glucocorticoid Modulatory Element Binding Protein 2	Protein Coding	Q9UKD1	43	GC20M063587	0.973976	https://www.genecards.org/cgi-bin/carddisp.pl?gene=GMEB2
GPATCH1	G-Patch Domain Containing 1	Protein Coding	Q9BRR8	43	GC19P033080	0.973976	https://www.genecards.org/cgi-bin/carddisp.pl?gene=GPATCH1
GRAMD1B	GRAM Domain Containing 1B	Protein Coding	Q3KR37	43	GC11P123358	0.973976	https://www.genecards.org/cgi-bin/carddisp.pl?gene=GRAMD1B
H2BC15	H2B Clustered Histone 15	Protein Coding	Q99877	43	GC06P181764	0.973976	https://www.genecards.org/cgi-bin/carddisp.pl?gene=H2BC15
KANSL2	KAT8 Regulatory NSL Complex Subunit 2	Protein Coding	Q9H9L4	43	GC12M048653	0.973976	https://www.genecards.org/cgi-bin/carddisp.pl?gene=KANSL2
MSL1	MSL Complex Subunit 1	Protein Coding	Q68DK7	43	GC17P154760	0.973976	https://www.genecards.org/cgi-bin/carddisp.pl?gene=MSL1
NGRN	Neugrin, Neurite Outgrowth Associated	Protein Coding	Q9NPE2	43	GC15P090265	0.973976	https://www.genecards.org/cgi-bin/carddisp.pl?gene=NGRN
NRM	Nurim	Protein Coding	Q8IXM6	43	GC06M106403	0.973976	https://www.genecards.org/cgi-bin/carddisp.pl?gene=NRM
PHF24	PHD Finger Protein 24	Protein Coding	Q9UPV7	43	GC09P076878	0.973976	https://www.genecards.org/cgi-bin/carddisp.pl?gene=PHF24
PWWP2A	PWWP Domain Containing 2A	Protein Coding	Q96N64	43	GC05M160061	0.973976	https://www.genecards.org/cgi-bin/carddisp.pl?gene=PWWP2A
SLC45A1	Solute Carrier Family 45 Member 1	Protein Coding	Q9Y2W3	43	GC01P075202	0.973976	https://www.genecards.org/cgi-bin/carddisp.pl?gene=SLC45A1
THAP7	THAP Domain Containing 7	Protein Coding	Q9BT49	43	GC22M020999	0.973976	https://www.genecards.org/cgi-bin/carddisp.pl?gene=THAP7
TM9SF2	Transmembrane 9 Superfamily Member 2	Protein Coding	Q99805	43	GC13P099446	0.973976	https://www.genecards.org/cgi-bin/carddisp.pl?gene=TM9SF2
TNP2	Transition Protein 2	Protein Coding	Q05952	43	GC16M011267	0.973976	https://www.genecards.org/cgi-bin/carddisp.pl?gene=TNP2
WDR46	WD Repeat Domain 46	Protein Coding	O15213	43	GC06M033279	0.973976	https://www.genecards.org/cgi-bin/carddisp.pl?gene=WDR46
WIPF2	WAS/WASL Interacting Protein Family Member 2	Protein Coding	Q8TF74	43	GC17P040219	0.973976	https://www.genecards.org/cgi-bin/carddisp.pl?gene=WIPF2
ZBTB8OS	Zinc Finger And BTB Domain Containing 8 Opposite Strand	Protein Coding	Q8IWT0	43	GC01M032600	0.973976	https://www.genecards.org/cgi-bin/carddisp.pl?gene=ZBTB8OS
ZHX3	Zinc Fingers And Homeoboxes 3	Protein Coding	Q9H4I2	43	GC20M041178	0.973976	https://www.genecards.org/cgi-bin/carddisp.pl?gene=ZHX3
ACRBP	Acrosin Binding Protein	Protein Coding	Q8NEB7	42	GC12M006638	0.973976	https://www.genecards.org/cgi-bin/carddisp.pl?gene=ACRBP
ANKMY2	Ankyrin Repeat And MYND Domain Containing 2	Protein Coding	Q8IV38	42	GC07M016599	0.973976	https://www.genecards.org/cgi-bin/carddisp.pl?gene=ANKMY2
ARAP2	ArfGAP With RhoGAP Domain, Ankyrin Repeat And PH Domain 2	Protein Coding	Q8WZ64	42	GC04M035950	0.973976	https://www.genecards.org/cgi-bin/carddisp.pl?gene=ARAP2
BPIFA2	BPI Fold Containing Family A Member 2	Protein Coding	Q96DR5	42	GC20P033161	0.973976	https://www.genecards.org/cgi-bin/carddisp.pl?gene=BPIFA2
CARF	Calcium Responsive Transcription Factor	Protein Coding	Q8N187	42	GC02P202912	0.973976	https://www.genecards.org/cgi-bin/carddisp.pl?gene=CARF
CCDC61	Coiled-Coil Domain Containing 61	Protein Coding	Q9Y6R9	42	GC19P045995	0.973976	https://www.genecards.org/cgi-bin/carddisp.pl?gene=CCDC61
CENPN	Centromere Protein N	Protein Coding	Q96H22	42	GC16P081006	0.973976	https://www.genecards.org/cgi-bin/carddisp.pl?gene=CENPN
CNOT11	CCR4-NOT Transcription Complex Subunit 11	Protein Coding	Q9UKZ1	42	GC02P101252	0.973976	https://www.genecards.org/cgi-bin/carddisp.pl?gene=CNOT11
CREBL2	CAMP Responsive Element Binding Protein Like 2	Protein Coding	O60519	42	GC12P012611	0.973976	https://www.genecards.org/cgi-bin/carddisp.pl?gene=CREBL2
DCAF5	DDB1 And CUL4 Associated Factor 5	Protein Coding	Q96JK2	42	GC14M069050	0.973976	https://www.genecards.org/cgi-bin/carddisp.pl?gene=DCAF5
DDX27	DEAD-Box Helicase 27	Protein Coding	Q96GQ7	42	GC20P049219	0.973976	https://www.genecards.org/cgi-bin/carddisp.pl?gene=DDX27
DYDC1	DPY30 Domain Containing 1	Protein Coding	Q8WWB3	42	GC10M080336	0.973976	https://www.genecards.org/cgi-bin/carddisp.pl?gene=DYDC1
DYDC2	DPY30 Domain Containing 2	Protein Coding	Q96IM9	42	GC10P080344	0.973976	https://www.genecards.org/cgi-bin/carddisp.pl?gene=DYDC2
EGFL8	EGF Like Domain Multiple 8	Protein Coding	Q99944	42	GC06P181917	0.973976	https://www.genecards.org/cgi-bin/carddisp.pl?gene=EGFL8
ENDOU	Endonuclease, Poly(U) Specific	Protein Coding	P21128	42	GC12M047709	0.973976	https://www.genecards.org/cgi-bin/carddisp.pl?gene=ENDOU
EVX1	Even-Skipped Homeobox 1	Protein Coding	P49640	42	GC07P030115	0.973976	https://www.genecards.org/cgi-bin/carddisp.pl?gene=EVX1
FBXL20	F-Box And Leucine Rich Repeat Protein 20	Protein Coding	Q96IG2	42	GC17M039252	0.973976	https://www.genecards.org/cgi-bin/carddisp.pl?gene=FBXL20
FNDC4	Fibronectin Type III Domain Containing 4	Protein Coding	Q9H6D8	42	GC02M027491	0.973976	https://www.genecards.org/cgi-bin/carddisp.pl?gene=FNDC4
GPR107	G Protein-Coupled Receptor 107	Protein Coding	Q5VW38	42	GC09P130053	0.973976	https://www.genecards.org/cgi-bin/carddisp.pl?gene=GPR107
H2AC13	H2A Clustered Histone 13	Protein Coding	P0C0S8	42	GC06P181759	0.973976	https://www.genecards.org/cgi-bin/carddisp.pl?gene=H2AC13
H2BC13	H2B Clustered Histone 13	Protein Coding	Q99880	42	GC06M106221	0.973976	https://www.genecards.org/cgi-bin/carddisp.pl?gene=H2BC13
H3C10	H3 Clustered Histone 10	Protein Coding	P68431	42	GC06P181761	0.973976	https://www.genecards.org/cgi-bin/carddisp.pl?gene=H3C10
HEATR3	HEAT Repeat Containing 3	Protein Coding	Q7Z4Q2	42	GC16P050065	0.973976	https://www.genecards.org/cgi-bin/carddisp.pl?gene=HEATR3
MED16	Mediator Complex Subunit 16	Protein Coding	Q9Y2X0	42	GC19M107728	0.973976	https://www.genecards.org/cgi-bin/carddisp.pl?gene=MED16
NOL4L	Nucleolar Protein 4 Like	Protein Coding	Q96MY1	42	GC20M032443	0.973976	https://www.genecards.org/cgi-bin/carddisp.pl?gene=NOL4L
PCDHB7	Protocadherin Beta 7	Protein Coding	Q9Y5E2	42	GC05P159069	0.973976	https://www.genecards.org/cgi-bin/carddisp.pl?gene=PCDHB7
PHETA1	PH Domain Containing Endocytic Trafficking Adaptor 1	Protein Coding	Q8N4B1	42	GC12M112046	0.973976	https://www.genecards.org/cgi-bin/carddisp.pl?gene=PHETA1
PPP1R11	Protein Phosphatase 1 Regulatory Inhibitor Subunit 11	Protein Coding	O60927	42	GC06P181858	0.973976	https://www.genecards.org/cgi-bin/carddisp.pl?gene=PPP1R11
PTCD2	Pentatricopeptide Repeat Domain 2	Protein Coding	Q8WV60	42	GC05P072320	0.973976	https://www.genecards.org/cgi-bin/carddisp.pl?gene=PTCD2
RAPGEF6	Rap Guanine Nucleotide Exchange Factor 6	Protein Coding	Q8TEU7	42	GC05M131423	0.973976	https://www.genecards.org/cgi-bin/carddisp.pl?gene=RAPGEF6
SLC48A1	Solute Carrier Family 48 Member 1	Protein Coding	Q6P1K1	42	GC12P047753	0.973976	https://www.genecards.org/cgi-bin/carddisp.pl?gene=SLC48A1
SLC4A1AP	Solute Carrier Family 4 Member 1 Adaptor Protein	Protein Coding	Q9BWU0	42	GC02P027663	0.973976	https://www.genecards.org/cgi-bin/carddisp.pl?gene=SLC4A1AP
SNN	Stannin	Protein Coding	O75324	42	GC16P120384	0.973976	https://www.genecards.org/cgi-bin/carddisp.pl?gene=SNN
SPDL1	Spindle Apparatus Coiled-Coil Protein 1	Protein Coding	Q96EA4	42	GC05P169583	0.973976	https://www.genecards.org/cgi-bin/carddisp.pl?gene=SPDL1
THEM5	Thioesterase Superfamily Member 5	Protein Coding	Q8N1Q8	42	GC01M167311	0.973976	https://www.genecards.org/cgi-bin/carddisp.pl?gene=THEM5
TMEM258	Transmembrane Protein 258	Protein Coding	P61165	42	GC11M061768	0.973976	https://www.genecards.org/cgi-bin/carddisp.pl?gene=TMEM258
TRIM26	Tripartite Motif Containing 26	Protein Coding	Q12899	42	GC06M030184	0.973976	https://www.genecards.org/cgi-bin/carddisp.pl?gene=TRIM26
TRMT61B	TRNA Methyltransferase 61B	Protein Coding	Q9BVS5	42	GC02M028849	0.973976	https://www.genecards.org/cgi-bin/carddisp.pl?gene=TRMT61B
TSBP1	Testis Expressed Basic Protein 1	Protein Coding	Q5SRN2	42	GC06M032288	0.973976	https://www.genecards.org/cgi-bin/carddisp.pl?gene=TSBP1
TSSC4	Tumor Suppressing Subtransferable Candidate 4	Protein Coding	Q9Y5U2	42	GC11P002400	0.973976	https://www.genecards.org/cgi-bin/carddisp.pl?gene=TSSC4
UBE2Q1	Ubiquitin Conjugating Enzyme E2 Q1	Protein Coding	Q7Z7E8	42	GC01M154548	0.973976	https://www.genecards.org/cgi-bin/carddisp.pl?gene=UBE2Q1
USP40	Ubiquitin Specific Peptidase 40	Protein Coding	Q9NVE5	42	GC02M233475	0.973976	https://www.genecards.org/cgi-bin/carddisp.pl?gene=USP40
ZC3H4	Zinc Finger CCCH-Type Containing 4	Protein Coding	Q9UPT8	42	GC19M047064	0.973976	https://www.genecards.org/cgi-bin/carddisp.pl?gene=ZC3H4
ZKSCAN3	Zinc Finger With KRAB And SCAN Domains 3	Protein Coding	Q9BRR0	42	GC06P028349	0.973976	https://www.genecards.org/cgi-bin/carddisp.pl?gene=ZKSCAN3
ZNF704	Zinc Finger Protein 704	Protein Coding	Q6ZNC4	42	GC08M080628	0.973976	https://www.genecards.org/cgi-bin/carddisp.pl?gene=ZNF704
ZPLD1	Zona Pellucida Like Domain Containing 1	Protein Coding	Q8TCW7	42	GC03P102099	0.973976	https://www.genecards.org/cgi-bin/carddisp.pl?gene=ZPLD1
ASB8	Ankyrin Repeat And SOCS Box Containing 8	Protein Coding	Q9H765	41	GC12M048147	0.973976	https://www.genecards.org/cgi-bin/carddisp.pl?gene=ASB8
BSDC1	BSD Domain Containing 1	Protein Coding	Q9NW68	41	GC01M034966	0.973976	https://www.genecards.org/cgi-bin/carddisp.pl?gene=BSDC1
C9orf78	Chromosome 9 Open Reading Frame 78	Protein Coding	Q9NZ63	41	GC09M129827	0.973976	https://www.genecards.org/cgi-bin/carddisp.pl?gene=C9orf78
CBARP	CACN Subunit Beta Associated Regulatory Protein	Protein Coding	Q8N350	41	GC19M001228	0.973976	https://www.genecards.org/cgi-bin/carddisp.pl?gene=CBARP
COMMD7	COMM Domain Containing 7	Protein Coding	Q86VX2	41	GC20M032702	0.973976	https://www.genecards.org/cgi-bin/carddisp.pl?gene=COMMD7
DNAJC27	DnaJ Heat Shock Protein Family (Hsp40) Member C27	Protein Coding	Q9NZQ0	41	GC02M024943	0.973976	https://www.genecards.org/cgi-bin/carddisp.pl?gene=DNAJC27
DUSP28	Dual Specificity Phosphatase 28	Protein Coding	Q4G0W2	41	GC02P240560	0.973976	https://www.genecards.org/cgi-bin/carddisp.pl?gene=DUSP28
FBXL17	F-Box And Leucine Rich Repeat Protein 17	Protein Coding	Q9UF56	41	GC05M107859	0.973976	https://www.genecards.org/cgi-bin/carddisp.pl?gene=FBXL17
FBXO24	F-Box Protein 24	Protein Coding	O75426	41	GC07P100583	0.973976	https://www.genecards.org/cgi-bin/carddisp.pl?gene=FBXO24
FNDC3A	Fibronectin Type III Domain Containing 3A	Protein Coding	Q9Y2H6	41	GC13P048975	0.973976	https://www.genecards.org/cgi-bin/carddisp.pl?gene=FNDC3A
FUT11	Fucosyltransferase 11	Protein Coding	Q495W5	41	GC10P073772	0.973976	https://www.genecards.org/cgi-bin/carddisp.pl?gene=FUT11
GPANK1	G-Patch Domain And Ankyrin Repeats 1	Protein Coding	O95872	41	GC06M106481	0.973976	https://www.genecards.org/cgi-bin/carddisp.pl?gene=GPANK1
GPATCH2L	G-Patch Domain Containing 2 Like	Protein Coding	Q9NWQ4	41	GC14P076151	0.973976	https://www.genecards.org/cgi-bin/carddisp.pl?gene=GPATCH2L
GPR25	G Protein-Coupled Receptor 25	Protein Coding	O00155	41	GC01P200872	0.973976	https://www.genecards.org/cgi-bin/carddisp.pl?gene=GPR25
GRID2IP	Grid2 Interacting Protein	Protein Coding	A4D2P6	41	GC07M006496	0.973976	https://www.genecards.org/cgi-bin/carddisp.pl?gene=GRID2IP
H2AC14	H2A Clustered Histone 14	Protein Coding	Q99878	41	GC06M106223	0.973976	https://www.genecards.org/cgi-bin/carddisp.pl?gene=H2AC14
H2BC17	H2B Clustered Histone 17	Protein Coding	P23527	41	GC06P181771	0.973976	https://www.genecards.org/cgi-bin/carddisp.pl?gene=H2BC17
HAPSTR1	HUWE1 Associated Protein Modifying Stress Responses	Protein Coding	Q14CZ0	41	GC16P123321	0.973976	https://www.genecards.org/cgi-bin/carddisp.pl?gene=HAPSTR1
HMGXB4	HMG-Box Containing 4	Protein Coding	Q9UGU5	41	GC22P035241	0.973976	https://www.genecards.org/cgi-bin/carddisp.pl?gene=HMGXB4
KRTCAP3	Keratinocyte Associated Protein 3	Protein Coding	Q53RY4	41	GC02P027442	0.973976	https://www.genecards.org/cgi-bin/carddisp.pl?gene=KRTCAP3
LCA5L	Lebercilin LCA5 Like	Protein Coding	O95447	41	GC21M039405	0.973976	https://www.genecards.org/cgi-bin/carddisp.pl?gene=LCA5L
LINGO4	Leucine Rich Repeat And Ig Domain Containing 4	Protein Coding	Q6UY18	41	GC01M167309	0.973976	https://www.genecards.org/cgi-bin/carddisp.pl?gene=LINGO4
LIX1	Limb And CNS Expressed 1	Protein Coding	Q8N485	41	GC05M097091	0.973976	https://www.genecards.org/cgi-bin/carddisp.pl?gene=LIX1
LY6G6C	Lymphocyte Antigen 6 Family Member G6C	Protein Coding	O95867	41	GC06M106486	0.973976	https://www.genecards.org/cgi-bin/carddisp.pl?gene=LY6G6C
MUC21	Mucin 21, Cell Surface Associated	Protein Coding	Q5SSG8	41	GC06P181879	0.973976	https://www.genecards.org/cgi-bin/carddisp.pl?gene=MUC21
MYOZ3	Myozenin 3	Protein Coding	Q8TDC0	41	GC05P150660	0.973976	https://www.genecards.org/cgi-bin/carddisp.pl?gene=MYOZ3
NUDT13	Nudix Hydrolase 13	Protein Coding	Q86X67	41	GC10P073110	0.973976	https://www.genecards.org/cgi-bin/carddisp.pl?gene=NUDT13
PILRB	Paired Immunoglobin Like Type 2 Receptor Beta	Protein Coding	Q9UKJ0	41	GC07P110772	0.973976	https://www.genecards.org/cgi-bin/carddisp.pl?gene=PILRB
PLEKHN1	Pleckstrin Homology Domain Containing N1	Protein Coding	Q494U1	41	GC01P000966	0.973976	https://www.genecards.org/cgi-bin/carddisp.pl?gene=PLEKHN1
PNRC2	Proline Rich Nuclear Receptor Coactivator 2	Protein Coding	Q9NPJ4	41	GC01P076281	0.973976	https://www.genecards.org/cgi-bin/carddisp.pl?gene=PNRC2
PRXL2A	Peroxiredoxin Like 2A	Protein Coding	Q9BRX8	41	GC10P128473	0.973976	https://www.genecards.org/cgi-bin/carddisp.pl?gene=PRXL2A
QPCTL	Glutaminyl-Peptide Cyclotransferase Like	Protein Coding	Q9NXS2	41	GC19P045692	0.973976	https://www.genecards.org/cgi-bin/carddisp.pl?gene=QPCTL
RADIL	Rap Associating With DIL Domain	Protein Coding	Q96JH8	41	GC07M004797	0.973976	https://www.genecards.org/cgi-bin/carddisp.pl?gene=RADIL
RFLNA	Refilin A	Protein Coding	Q6ZTI6	41	GC12P138957	0.973976	https://www.genecards.org/cgi-bin/carddisp.pl?gene=RFLNA
RNF126	Ring Finger Protein 126	Protein Coding	Q9BV68	41	GC19M000647	0.973976	https://www.genecards.org/cgi-bin/carddisp.pl?gene=RNF126
RNF19B	Ring Finger Protein 19B	Protein Coding	Q6ZMZ0	41	GC01M035675	0.973976	https://www.genecards.org/cgi-bin/carddisp.pl?gene=RNF19B
RPL26L1	Ribosomal Protein L26 Like 1	Protein Coding	Q9UNX3	41	GC05P173125	0.973976	https://www.genecards.org/cgi-bin/carddisp.pl?gene=RPL26L1
RSBN1	Round Spermatid Basic Protein 1	Protein Coding	Q5VWQ0	41	GC01M113761	0.973976	https://www.genecards.org/cgi-bin/carddisp.pl?gene=RSBN1
S100PBP	S100P Binding Protein	Protein Coding	Q96BU1	41	GC01P076726	0.973976	https://www.genecards.org/cgi-bin/carddisp.pl?gene=S100PBP
SUPT7L	SPT7 Like, STAGA Complex Subunit Gamma	Protein Coding	O94864	41	GC02M029239	0.973976	https://www.genecards.org/cgi-bin/carddisp.pl?gene=SUPT7L
TBC1D8	TBC1 Domain Family Member 8	Protein Coding	O95759	41	GC02M101007	0.973976	https://www.genecards.org/cgi-bin/carddisp.pl?gene=TBC1D8
TMCO4	Transmembrane And Coiled-Coil Domains 4	Protein Coding	Q5TGY1	41	GC01M019682	0.973976	https://www.genecards.org/cgi-bin/carddisp.pl?gene=TMCO4
TMEM170A	Transmembrane Protein 170A	Protein Coding	Q8WVE7	41	GC16M075445	0.973976	https://www.genecards.org/cgi-bin/carddisp.pl?gene=TMEM170A
TMEM259	Transmembrane Protein 259	Protein Coding	Q4ZIN3	41	GC19M107738	0.973976	https://www.genecards.org/cgi-bin/carddisp.pl?gene=TMEM259
TPRG1	Tumor Protein P63 Regulated 1	Protein Coding	Q6ZUI0	41	GC03P188948	0.973976	https://www.genecards.org/cgi-bin/carddisp.pl?gene=TPRG1
TRIM10	Tripartite Motif Containing 10	Protein Coding	Q9UDY6	41	GC06M030151	0.973976	https://www.genecards.org/cgi-bin/carddisp.pl?gene=TRIM10
TSSK3	Testis Specific Serine Kinase 3	Protein Coding	Q96PN8	41	GC01P032351	0.973976	https://www.genecards.org/cgi-bin/carddisp.pl?gene=TSSK3
ZC3H12C	Zinc Finger CCCH-Type Containing 12C	Protein Coding	Q9C0D7	41	GC11P113426	0.973976	https://www.genecards.org/cgi-bin/carddisp.pl?gene=ZC3H12C
AQP12A	Aquaporin 12A	Protein Coding	Q8IXF9	40	GC02P240691	0.973976	https://www.genecards.org/cgi-bin/carddisp.pl?gene=AQP12A
BPIFB3	BPI Fold Containing Family B Member 3	Protein Coding	P59826	40	GC20P053129	0.973976	https://www.genecards.org/cgi-bin/carddisp.pl?gene=BPIFB3
C1QTNF12	C1q And TNF Related 12	Protein Coding	Q5T7M4	40	GC01M022159	0.973976	https://www.genecards.org/cgi-bin/carddisp.pl?gene=C1QTNF12
CDHR4	Cadherin Related Family Member 4	Protein Coding	A6H8M9	40	GC03M049790	0.973976	https://www.genecards.org/cgi-bin/carddisp.pl?gene=CDHR4
CDYL2	Chromodomain Y Like 2	Protein Coding	Q8N8U2	40	GC16M080598	0.973976	https://www.genecards.org/cgi-bin/carddisp.pl?gene=CDYL2
CNEP1R1	CTD Nuclear Envelope Phosphatase 1 Regulatory Subunit 1	Protein Coding	Q8N9A8	40	GC16P050024	0.973976	https://www.genecards.org/cgi-bin/carddisp.pl?gene=CNEP1R1
CREBRF	CREB3 Regulatory Factor	Protein Coding	Q8IUR6	40	GC05P173056	0.973976	https://www.genecards.org/cgi-bin/carddisp.pl?gene=CREBRF
CYTL1	Cytokine Like 1	Protein Coding	Q9NRR1	40	GC04M006414	0.973976	https://www.genecards.org/cgi-bin/carddisp.pl?gene=CYTL1
DNAJC28	DnaJ Heat Shock Protein Family (Hsp40) Member C28	Protein Coding	Q9NX36	40	GC21M033485	0.973976	https://www.genecards.org/cgi-bin/carddisp.pl?gene=DNAJC28
DUSP29	Dual Specificity Phosphatase 29	Protein Coding	Q68J44	40	GC10M075039	0.973976	https://www.genecards.org/cgi-bin/carddisp.pl?gene=DUSP29
IFFO1	Intermediate Filament Family Orphan 1	Protein Coding	Q0D2I5	40	GC12M006538	0.973976	https://www.genecards.org/cgi-bin/carddisp.pl?gene=IFFO1
LRRC2	Leucine Rich Repeat Containing 2	Protein Coding	Q9BYS8	40	GC03M046515	0.973976	https://www.genecards.org/cgi-bin/carddisp.pl?gene=LRRC2
MFSD4B	Major Facilitator Superfamily Domain Containing 4B	Protein Coding	Q5TF39	40	GC06P182792	0.973976	https://www.genecards.org/cgi-bin/carddisp.pl?gene=MFSD4B
MIER2	MIER Family Member 2	Protein Coding	Q8N344	40	GC19M000305	0.973976	https://www.genecards.org/cgi-bin/carddisp.pl?gene=MIER2
MRPL9	Mitochondrial Ribosomal Protein L9	Protein Coding	Q9BYD2	40	GC01M151759	0.973976	https://www.genecards.org/cgi-bin/carddisp.pl?gene=MRPL9
MXD3	MAX Dimerization Protein 3	Protein Coding	Q9BW11	40	GC05M183280	0.973976	https://www.genecards.org/cgi-bin/carddisp.pl?gene=MXD3
OLFML2B	Olfactomedin Like 2B	Protein Coding	Q68BL8	40	GC01M167681	0.973976	https://www.genecards.org/cgi-bin/carddisp.pl?gene=OLFML2B
PPP1R35	Protein Phosphatase 1 Regulatory Subunit 35	Protein Coding	Q8TAP8	40	GC07M106737	0.973976	https://www.genecards.org/cgi-bin/carddisp.pl?gene=PPP1R35
PRM3	Protamine 3	Protein Coding	Q9NNZ6	40	GC16M011273	0.973976	https://www.genecards.org/cgi-bin/carddisp.pl?gene=PRM3
PSORS1C2	Psoriasis Susceptibility 1 Candidate 2	Protein Coding	Q9UIG4	40	GC06M031137	0.973976	https://www.genecards.org/cgi-bin/carddisp.pl?gene=PSORS1C2
RAVER1	Ribonucleoprotein, PTB Binding 1	Protein Coding	Q8IY67	40	GC19M010316	0.973976	https://www.genecards.org/cgi-bin/carddisp.pl?gene=RAVER1
RNF145	Ring Finger Protein 145	Protein Coding	Q96MT1	40	GC05M159157	0.973976	https://www.genecards.org/cgi-bin/carddisp.pl?gene=RNF145
SH2D4B	SH2 Domain Containing 4B	Protein Coding	Q5SQS7	40	GC10P123927	0.973976	https://www.genecards.org/cgi-bin/carddisp.pl?gene=SH2D4B
SLC9A4	Solute Carrier Family 9 Member A4	Protein Coding	Q6AI14	40	GC02P102456	0.973976	https://www.genecards.org/cgi-bin/carddisp.pl?gene=SLC9A4
TIGD6	Tigger Transposable Element Derived 6	Protein Coding	Q17RP2	40	GC05M149993	0.973976	https://www.genecards.org/cgi-bin/carddisp.pl?gene=TIGD6
TMEM174	Transmembrane Protein 174	Protein Coding	Q8WUU8	40	GC05P073173	0.973976	https://www.genecards.org/cgi-bin/carddisp.pl?gene=TMEM174
TNRC18	Trinucleotide Repeat Containing 18	Protein Coding	O15417	40	GC07M005846	0.973976	https://www.genecards.org/cgi-bin/carddisp.pl?gene=TNRC18
TRIM40	Tripartite Motif Containing 40	Protein Coding	Q6P9F5	40	GC06P181860	0.973976	https://www.genecards.org/cgi-bin/carddisp.pl?gene=TRIM40
TTC33	Tetratricopeptide Repeat Domain 33	Protein Coding	Q6PID6	40	GC05M040512	0.973976	https://www.genecards.org/cgi-bin/carddisp.pl?gene=TTC33
TTPAL	Alpha Tocopherol Transfer Protein Like	Protein Coding	Q9BTX7	40	GC20P053700	0.973976	https://www.genecards.org/cgi-bin/carddisp.pl?gene=TTPAL
UBTD2	Ubiquitin Domain Containing 2	Protein Coding	Q8WUN7	40	GC05M172209	0.973976	https://www.genecards.org/cgi-bin/carddisp.pl?gene=UBTD2
VWA7	Von Willebrand Factor A Domain Containing 7	Protein Coding	Q9Y334	40	GC06M106488	0.973976	https://www.genecards.org/cgi-bin/carddisp.pl?gene=VWA7
ZBTB10	Zinc Finger And BTB Domain Containing 10	Protein Coding	Q96DT7	40	GC08P080485	0.973976	https://www.genecards.org/cgi-bin/carddisp.pl?gene=ZBTB10
ZBTB12	Zinc Finger And BTB Domain Containing 12	Protein Coding	Q9Y330	40	GC06M031899	0.973976	https://www.genecards.org/cgi-bin/carddisp.pl?gene=ZBTB12
ZKSCAN4	Zinc Finger With KRAB And SCAN Domains 4	Protein Coding	Q969J2	40	GC06M106233	0.973976	https://www.genecards.org/cgi-bin/carddisp.pl?gene=ZKSCAN4
ZNF507	Zinc Finger Protein 507	Protein Coding	Q8TCN5	40	GC19P032345	0.973976	https://www.genecards.org/cgi-bin/carddisp.pl?gene=ZNF507
ZNF512	Zinc Finger Protein 512	Protein Coding	Q96ME7	40	GC02P027582	0.973976	https://www.genecards.org/cgi-bin/carddisp.pl?gene=ZNF512
ANKRD12	Ankyrin Repeat Domain 12	Protein Coding	Q6UB98	39	GC18P009136	0.973976	https://www.genecards.org/cgi-bin/carddisp.pl?gene=ANKRD12
BPIFB4	BPI Fold Containing Family B Member 4	Protein Coding	P59827	39	GC20P033079	0.973976	https://www.genecards.org/cgi-bin/carddisp.pl?gene=BPIFB4
CWC25	CWC25 Spliceosome Associated Protein Homolog	Protein Coding	Q9NXE8	39	GC17M097064	0.973976	https://www.genecards.org/cgi-bin/carddisp.pl?gene=CWC25
DEXI	Dexi Homolog	Protein Coding	O95424	39	GC16M010928	0.973976	https://www.genecards.org/cgi-bin/carddisp.pl?gene=DEXI
FAM118A	Family With Sequence Similarity 118 Member A	Protein Coding	Q9NWS6	39	GC22P045308	0.973976	https://www.genecards.org/cgi-bin/carddisp.pl?gene=FAM118A
GAL3ST2	Galactose-3-O-Sulfotransferase 2	Protein Coding	Q9H3Q3	39	GC02P242396	0.973976	https://www.genecards.org/cgi-bin/carddisp.pl?gene=GAL3ST2
H2BC6	H2B Clustered Histone 6	Protein Coding	P62807	39	GC06P184726	0.973976	https://www.genecards.org/cgi-bin/carddisp.pl?gene=H2BC6
LURAP1L	Leucine Rich Adaptor Protein 1 Like	Protein Coding	Q8IV03	39	GC09P012775	0.973976	https://www.genecards.org/cgi-bin/carddisp.pl?gene=LURAP1L
LYZL2	Lysozyme Like 2	Protein Coding	Q7Z4W2	39	GC10M037154	0.973976	https://www.genecards.org/cgi-bin/carddisp.pl?gene=LYZL2
MFSD9	Major Facilitator Superfamily Domain Containing 9	Protein Coding	Q8NBP5	39	GC02M102714	0.973976	https://www.genecards.org/cgi-bin/carddisp.pl?gene=MFSD9
OR2H2	Olfactory Receptor Family 2 Subfamily H Member 2	Protein Coding	O95918	39	GC06P181838	0.973976	https://www.genecards.org/cgi-bin/carddisp.pl?gene=OR2H2
OSGIN2	Oxidative Stress Induced Growth Inhibitor Family Member 2	Protein Coding	Q9Y236	39	GC08P089901	0.973976	https://www.genecards.org/cgi-bin/carddisp.pl?gene=OSGIN2
TDRD10	Tudor Domain Containing 10	Protein Coding	Q5VZ19	39	GC01P154502	0.973976	https://www.genecards.org/cgi-bin/carddisp.pl?gene=TDRD10
ZMAT5	Zinc Finger Matrin-Type 5	Protein Coding	Q9UDW3	39	GC22M029730	0.973976	https://www.genecards.org/cgi-bin/carddisp.pl?gene=ZMAT5
ZSCAN12	Zinc Finger And SCAN Domain Containing 12	Protein Coding	O43309	39	GC06M106239	0.973976	https://www.genecards.org/cgi-bin/carddisp.pl?gene=ZSCAN12
AMZ1	Archaelysin Family Metallopeptidase 1	Protein Coding	Q400G9	38	GC07P002679	0.973976	https://www.genecards.org/cgi-bin/carddisp.pl?gene=AMZ1
AQP12B	Aquaporin 12B	Protein Coding	A6NM10	38	GC02M240676	0.973976	https://www.genecards.org/cgi-bin/carddisp.pl?gene=AQP12B
BCL2L15	BCL2 Like 15	Protein Coding	Q5TBC7	38	GC01M113876	0.973976	https://www.genecards.org/cgi-bin/carddisp.pl?gene=BCL2L15
C1orf141	Chromosome 1 Open Reading Frame 141	Protein Coding	Q5JVX7	38	GC01M067092	0.973976	https://www.genecards.org/cgi-bin/carddisp.pl?gene=C1orf141
CCDC184	Coiled-Coil Domain Containing 184	Protein Coding	Q52MB2	38	GC12P048183	0.973976	https://www.genecards.org/cgi-bin/carddisp.pl?gene=CCDC184
EEF1AKMT2	EEF1A Lysine Methyltransferase 2	Protein Coding	Q5JPI9	38	GC10M125113	0.973976	https://www.genecards.org/cgi-bin/carddisp.pl?gene=EEF1AKMT2
GRAMD2A	GRAM Domain Containing 2A	Protein Coding	Q8IUY3	38	GC15M162695	0.973976	https://www.genecards.org/cgi-bin/carddisp.pl?gene=GRAMD2A
IQCH	IQ Motif Containing H	Protein Coding	Q86VS3	38	GC15P067254	0.973976	https://www.genecards.org/cgi-bin/carddisp.pl?gene=IQCH
KHDC4	KH Domain Containing 4, Pre-MRNA Splicing Factor	Protein Coding	Q7Z7F0	38	GC01M155913	0.973976	https://www.genecards.org/cgi-bin/carddisp.pl?gene=KHDC4
KRTCAP2	Keratinocyte Associated Protein 2	Protein Coding	Q8N6L1	38	GC01M167444	0.973976	https://www.genecards.org/cgi-bin/carddisp.pl?gene=KRTCAP2
LYRM9	LYR Motif Containing 9	Protein Coding	A8MSI8	38	GC17M027878	0.973976	https://www.genecards.org/cgi-bin/carddisp.pl?gene=LYRM9
MFSD13A	Major Facilitator Superfamily Domain Containing 13A	Protein Coding	Q14CX5	38	GC10P124488	0.973976	https://www.genecards.org/cgi-bin/carddisp.pl?gene=MFSD13A
PCP4L1	Purkinje Cell Protein 4 Like 1	Protein Coding	A6NKN8	38	GC01P161258	0.973976	https://www.genecards.org/cgi-bin/carddisp.pl?gene=PCP4L1
RPP25L	Ribonuclease P/MRP Subunit P25 Like	Protein Coding	Q8N5L8	38	GC09M034610	0.973976	https://www.genecards.org/cgi-bin/carddisp.pl?gene=RPP25L
SFMBT2	Scm Like With Four Mbt Domains 2	Protein Coding	Q5VUG0	38	GC10M007292	0.973976	https://www.genecards.org/cgi-bin/carddisp.pl?gene=SFMBT2
TNRC6C	Trinucleotide Repeat Containing Adaptor 6C	Protein Coding	Q9HCJ0	38	GC17P155677	0.973976	https://www.genecards.org/cgi-bin/carddisp.pl?gene=TNRC6C
ZKSCAN8	Zinc Finger With KRAB And SCAN Domains 8	Protein Coding	Q15776	38	GC06P028141	0.973976	https://www.genecards.org/cgi-bin/carddisp.pl?gene=ZKSCAN8
ANKRD33B	Ankyrin Repeat Domain 33B	Protein Coding	A6NCL7	37	GC05P010564	0.973976	https://www.genecards.org/cgi-bin/carddisp.pl?gene=ANKRD33B
C11orf21	Chromosome 11 Open Reading Frame 21	Protein Coding	Q9P2W6	37	GC11M002295	0.973976	https://www.genecards.org/cgi-bin/carddisp.pl?gene=C11orf21
C17orf67	Chromosome 17 Open Reading Frame 67	Protein Coding	Q0P5P2	37	GC17M056791	0.973976	https://www.genecards.org/cgi-bin/carddisp.pl?gene=C17orf67
CALHM4	Calcium Homeostasis Modulator Family Member 4	Protein Coding	Q5JW98	37	GC06P182898	0.973976	https://www.genecards.org/cgi-bin/carddisp.pl?gene=CALHM4
DNLZ	DNL-Type Zinc Finger	Protein Coding	Q5SXM8	37	GC09M136359	0.973976	https://www.genecards.org/cgi-bin/carddisp.pl?gene=DNLZ
GPR62	G Protein-Coupled Receptor 62	Protein Coding	Q9BZJ7	37	GC03P051955	0.973976	https://www.genecards.org/cgi-bin/carddisp.pl?gene=GPR62
HCP5	HLA Complex P5	RNA Gene	Q6MZN7	37	GC06P031400	0.973976	https://www.genecards.org/cgi-bin/carddisp.pl?gene=HCP5
HMGXB3	HMG-Box Containing 3	Protein Coding	Q12766	37	GC05P150000	0.973976	https://www.genecards.org/cgi-bin/carddisp.pl?gene=HMGXB3
IGHA1	Immunoglobulin Heavy Constant Alpha 1	Protein Coding	P01876	37	GC14M124468	0.973976	https://www.genecards.org/cgi-bin/carddisp.pl?gene=IGHA1
KRTAP5-5	Keratin Associated Protein 5-5	Protein Coding	Q701N2	37	GC11P001629	0.973976	https://www.genecards.org/cgi-bin/carddisp.pl?gene=KRTAP5-5
LCE3B	Late Cornified Envelope 3B	Protein Coding	Q5TA77	37	GC01P152613	0.973976	https://www.genecards.org/cgi-bin/carddisp.pl?gene=LCE3B
LY6G5B	Lymphocyte Antigen 6 Family Member G5B	Protein Coding	Q8NDX9	37	GC06P181899	0.973976	https://www.genecards.org/cgi-bin/carddisp.pl?gene=LY6G5B
MFSD4A	Major Facilitator Superfamily Domain Containing 4A	Protein Coding	Q8N468	37	GC01P205568	0.973976	https://www.genecards.org/cgi-bin/carddisp.pl?gene=MFSD4A
PRR3	Proline Rich 3	Protein Coding	P79522	37	GC06P181869	0.973976	https://www.genecards.org/cgi-bin/carddisp.pl?gene=PRR3
RPP21	Ribonuclease P/MRP Subunit P21	Protein Coding	Q9H633	37	GC06P030345	0.973976	https://www.genecards.org/cgi-bin/carddisp.pl?gene=RPP21
SAPCD1	Suppressor APC Domain Containing 1	Protein Coding	Q5SSQ6	37	GC06P181908	0.973976	https://www.genecards.org/cgi-bin/carddisp.pl?gene=SAPCD1
SAPCD2	Suppressor APC Domain Containing 2	Protein Coding	Q86UD0	37	GC09M137062	0.973976	https://www.genecards.org/cgi-bin/carddisp.pl?gene=SAPCD2
SPMIP7	Sperm Microtubule Inner Protein 7	Protein Coding	A4D263	37	GC07P050095	0.973976	https://www.genecards.org/cgi-bin/carddisp.pl?gene=SPMIP7
TRAM1L1	Translocation Associated Membrane Protein 1 Like 1	Protein Coding	Q8N609	37	GC04M117083	0.973976	https://www.genecards.org/cgi-bin/carddisp.pl?gene=TRAM1L1
TRIM4	Tripartite Motif Containing 4	Protein Coding	Q9C037	37	GC07M099876	0.973976	https://www.genecards.org/cgi-bin/carddisp.pl?gene=TRIM4
ZCCHC10	Zinc Finger CCHC-Type Containing 10	Protein Coding	Q8TBK6	37	GC05M132996	0.973976	https://www.genecards.org/cgi-bin/carddisp.pl?gene=ZCCHC10
LCE3A	Late Cornified Envelope 3A	Protein Coding	Q5TA76	36	GC01M167334	0.973976	https://www.genecards.org/cgi-bin/carddisp.pl?gene=LCE3A
OR10AD1	Olfactory Receptor Family 10 Subfamily AD Member 1	Protein Coding	Q8NGE0	36	GC12M048201	0.973976	https://www.genecards.org/cgi-bin/carddisp.pl?gene=OR10AD1
ZSCAN26	Zinc Finger And SCAN Domain Containing 26	Protein Coding	Q16670	36	GC06P181786	0.973976	https://www.genecards.org/cgi-bin/carddisp.pl?gene=ZSCAN26
ZSCAN9	Zinc Finger And SCAN Domain Containing 9	Protein Coding	O15535	36	GC06P028224	0.973976	https://www.genecards.org/cgi-bin/carddisp.pl?gene=ZSCAN9
ANKRD61	Ankyrin Repeat Domain 61	Protein Coding	A6NGH8	35	GC07P006031	0.973976	https://www.genecards.org/cgi-bin/carddisp.pl?gene=ANKRD61
C6orf47	Chromosome 6 Open Reading Frame 47	Protein Coding	O95873	35	GC06M106480	0.973976	https://www.genecards.org/cgi-bin/carddisp.pl?gene=C6orf47
IFFO2	Intermediate Filament Family Orphan 2	Protein Coding	Q5TF58	35	GC01M018904	0.973976	https://www.genecards.org/cgi-bin/carddisp.pl?gene=IFFO2
IGF2-AS	IGF2 Antisense RNA	RNA Gene	Q6U949	35	GC11P002140	0.973976	https://www.genecards.org/cgi-bin/carddisp.pl?gene=IGF2-AS
NXPE2	Neurexophilin And PC-Esterase Domain Family Member 2	Protein Coding	Q96DL1	35	GC11P114464	0.973976	https://www.genecards.org/cgi-bin/carddisp.pl?gene=NXPE2
SMIM3	Small Integral Membrane Protein 3	Protein Coding	Q9BZL3	35	GC05P159399	0.973976	https://www.genecards.org/cgi-bin/carddisp.pl?gene=SMIM3
TMEM116	Transmembrane Protein 116	Protein Coding	Q8NCL8	35	GC12M111931	0.973976	https://www.genecards.org/cgi-bin/carddisp.pl?gene=TMEM116
C11orf87	Chromosome 11 Open Reading Frame 87	Protein Coding	Q6NUJ2	34	GC11P111223	0.973976	https://www.genecards.org/cgi-bin/carddisp.pl?gene=C11orf87
C7orf33	Chromosome 7 Open Reading Frame 33	Protein Coding	Q8WU49	34	GC07P165905	0.973976	https://www.genecards.org/cgi-bin/carddisp.pl?gene=C7orf33
INKA1	Inka Box Actin Regulator 1	Protein Coding	Q96EL1	34	GC03P049803	0.973976	https://www.genecards.org/cgi-bin/carddisp.pl?gene=INKA1
LINC02694	Long Intergenic Non-Protein Coding RNA 2694	RNA Gene	Q8NAA6	34	GC15P192789	0.973976	https://www.genecards.org/cgi-bin/carddisp.pl?gene=LINC02694
LY6G5C	Lymphocyte Antigen 6 Family Member G5C	Protein Coding	Q5SRR4	34	GC06M031676	0.973976	https://www.genecards.org/cgi-bin/carddisp.pl?gene=LY6G5C
OR5B21	Olfactory Receptor Family 5 Subfamily B Member 21	Protein Coding	A6NL26	34	GC11M139523	0.973976	https://www.genecards.org/cgi-bin/carddisp.pl?gene=OR5B21
RASL11A	RAS Like Family 11 Member A	Protein Coding	Q6T310	34	GC13P027270	0.973976	https://www.genecards.org/cgi-bin/carddisp.pl?gene=RASL11A
RIMBP3C	RIMS Binding Protein 3C	Protein Coding	A6NJZ7	34	GC22M085696	0.973976	https://www.genecards.org/cgi-bin/carddisp.pl?gene=RIMBP3C
ZNF774	Zinc Finger Protein 774	Protein Coding	Q6NX45	34	GC15P090352	0.973976	https://www.genecards.org/cgi-bin/carddisp.pl?gene=ZNF774
CCDC26	CCDC26 Long Non-Coding RNA	RNA Gene		33	GC08M137635	0.973976	https://www.genecards.org/cgi-bin/carddisp.pl?gene=CCDC26
DELEC1	Deleted In Esophageal Cancer 1	RNA Gene	Q9P2X7	33	GC09P152385	0.973976	https://www.genecards.org/cgi-bin/carddisp.pl?gene=DELEC1
KRTAP5-6	Keratin Associated Protein 5-6	Protein Coding	Q6L8G9	32	GC11P020292	0.973976	https://www.genecards.org/cgi-bin/carddisp.pl?gene=KRTAP5-6
RUSC1-AS1	RUSC1 Antisense RNA 1	RNA Gene	Q66K80	32	GC01M167455	0.973976	https://www.genecards.org/cgi-bin/carddisp.pl?gene=RUSC1-AS1
SAP25	Sin3A Associated Protein 25	Protein Coding	Q8TEE9	32	GC07M106748	0.973976	https://www.genecards.org/cgi-bin/carddisp.pl?gene=SAP25
TNXA	Tenascin XA (Pseudogene)	Pseudogene	Q16473	32	GC06M106497	0.973976	https://www.genecards.org/cgi-bin/carddisp.pl?gene=TNXA
A3GALT2	Alpha 1,3-Galactosyltransferase 2	Protein Coding	U3KPV4	31	GC01M033306	0.973976	https://www.genecards.org/cgi-bin/carddisp.pl?gene=A3GALT2
C20orf203	Chromosome 20 Open Reading Frame 203	Protein Coding	Q8NBC4	31	GC20M032631	0.973976	https://www.genecards.org/cgi-bin/carddisp.pl?gene=C20orf203
CFAP141	Cilia And Flagella Associated Protein 141	Protein Coding	Q5VU69	31	GC01M167396	0.973976	https://www.genecards.org/cgi-bin/carddisp.pl?gene=CFAP141
FAM216B	Family With Sequence Similarity 216 Member B	Protein Coding	Q8N7L0	31	GC13P042781	0.973976	https://www.genecards.org/cgi-bin/carddisp.pl?gene=FAM216B
HLA-H	Major Histocompatibility Complex, Class I, H (Pseudogene)	Pseudogene	P01893	31	GC06P181847	0.973976	https://www.genecards.org/cgi-bin/carddisp.pl?gene=HLA-H
INAFM1	InaF Motif Containing 1	Protein Coding	C9JVW0	31	GC19P152776	0.973976	https://www.genecards.org/cgi-bin/carddisp.pl?gene=INAFM1
INSYN2B	Inhibitory Synaptic Factor Family Member 2B	Protein Coding	A6NMK8	31	GC05M169861	0.973976	https://www.genecards.org/cgi-bin/carddisp.pl?gene=INSYN2B
SPATA31F1	SPATA31 Subfamily F Member 1	Protein Coding	Q6ZU69	31	GC09M034723	0.973976	https://www.genecards.org/cgi-bin/carddisp.pl?gene=SPATA31F1
MEIKIN	Meiotic Kinetochore Factor	Protein Coding	A0A087WXM9	30	GC05M131806	0.973976	https://www.genecards.org/cgi-bin/carddisp.pl?gene=MEIKIN
MIR219A1	MicroRNA 219a-1	RNA Gene		30	GC06P033207	0.973976	https://www.genecards.org/cgi-bin/carddisp.pl?gene=MIR219A1
SNHG7	Small Nucleolar RNA Host Gene 7	RNA Gene		30	GC09M139274	0.973976	https://www.genecards.org/cgi-bin/carddisp.pl?gene=SNHG7
TRIM39-RPP21	TRIM39-RPP21 Readthrough	Protein Coding		28	GC06P181865	0.973976	https://www.genecards.org/cgi-bin/carddisp.pl?gene=TRIM39-RPP21
C2CD4D	C2 Calcium Dependent Domain Containing 4D	Protein Coding	B7Z1M9	27	GC01M151837	0.973976	https://www.genecards.org/cgi-bin/carddisp.pl?gene=C2CD4D
CASC15	Cancer Susceptibility 15	RNA Gene		27	GC06P021750	0.973976	https://www.genecards.org/cgi-bin/carddisp.pl?gene=CASC15
HCG22	HLA Complex Group 22	RNA Gene	E2RYF7	27	GC06P031053	0.973976	https://www.genecards.org/cgi-bin/carddisp.pl?gene=HCG22
HCG27	HLA Complex Group 27	RNA Gene		27	GC06P031197	0.973976	https://www.genecards.org/cgi-bin/carddisp.pl?gene=HCG27
LINC00511	Long Intergenic Non-Protein Coding RNA 511	RNA Gene		27	GC17M098849	0.973976	https://www.genecards.org/cgi-bin/carddisp.pl?gene=LINC00511
NPIPB6	Nuclear Pore Complex Interacting Protein Family Member B6	Protein Coding	E9PJ23	27	GC16M028342	0.973976	https://www.genecards.org/cgi-bin/carddisp.pl?gene=NPIPB6
POLR1HASP	POLR1H Antisense, Pseudogene	Pseudogene		27	GC06M110866	0.973976	https://www.genecards.org/cgi-bin/carddisp.pl?gene=POLR1HASP
HCG11	HLA Complex Group 11	RNA Gene		26	GC06P181715	0.973976	https://www.genecards.org/cgi-bin/carddisp.pl?gene=HCG11
PI4KAP2	Phosphatidylinositol 4-Kinase Alpha Pseudogene 2	Pseudogene	A4QPH2	26	GC22M021472	0.973976	https://www.genecards.org/cgi-bin/carddisp.pl?gene=PI4KAP2
ACTA2-AS1	ACTA2 Antisense RNA 1	RNA Gene		25	GC10P088932	0.973976	https://www.genecards.org/cgi-bin/carddisp.pl?gene=ACTA2-AS1
MIR4435-2HG	MIR4435-2 Host Gene	RNA Gene		25	GC02M114077	0.973976	https://www.genecards.org/cgi-bin/carddisp.pl?gene=MIR4435-2HG
NBAT1	Neuroblastoma Associated Transcript 1	RNA Gene		25	GC06M022513	0.973976	https://www.genecards.org/cgi-bin/carddisp.pl?gene=NBAT1
[truncated: 3,370 more rows]

## Sheet: OMIM
TNFRSF14
PIK3CD
CORT
MASP2
TNFRSF1B
PLA2G2A
LYPLA2
RUNX3
LCK
TRIM62
JUN
JAK1
IL23R
PTPN22
DCLRE1B
NRAS
REG4
SETDB1
S100A12
MUC1
SEMA4A
CD1D
COPA
FCGR2A
FCGR3B
SELP
SELE
TNFSF4
IVNS1ABP
CFH
CFHR3
CFHR1
INAVA
IL10
MIR29C
TLR5
IRF2BP2
TRIM58
LYPD8
FNDC4
NLRC4
TTC7A
TACR1
REG1A
ZAP70
IL1RL2
IL18R1
IL18RAP
BUB1
IL37
IL36G
IL1RN
WDSUB1
IFIH1
WIPF1
ITGAV
STAT4
CASP8
SLC11A1
ABCB6
CUL3
ATG16L1
KIF1A
EMC3
CX3CR1
CTNNB1
TREX1
GNAI2
TLR9
NFKBIZ
RETNLB
BTLA
MUC13
ZNF148
SLCO2A1
PLS1
IL12A
TERC
PIK3CA
MUC20
FGFR3
PF4
CXCL10
SLC39A8
NFKB1
TET2
LRBA
FBXW7
TLR2
ADAMTS12
PTGER4
CCL28
F2R
F2RL1
SKIC3
APC
MCC
SLC22A5
IL13
IL4
IL9
STING1
SH3TC2
IRGM
HAVCR2
IL12B
RIPK1
DTNBP1
HLA-B
TNF
SKIC2
AGER
ITPR3
VEGFA
IL17A
BACH2
MAP3K7
PRDM1
FOXO3
TRAF3IP2
VNN1
TNFAIP3
ACAT2
CARD11
TWIST1
ITGB8
IL6
NOD1
PTPN12
ABCB1
MUC3B
ARPC1B
MUC3A
MUC12
MUC17
PIK3CG
MET
CFTR
WASL
IRF5
MIR29A
MIR29B1
BRAF
DEFB4A
DLC1
PDGFRL
FHIP2B
IKBKB
LYN
RIPK2
RAD54B
GPIHBP1
SHARPIN
IL33
SYK
NFIL3
PTCH1
TNFSF15
RPL35
CARD9
PRKCQ
NRP1
DKK1
SIRT1
HPS1
HPS6
NLRP6
SIGIRR
MUC2
MUC5AC
MUC5B
HPS5
PTPRJ
RELA
CCND1
FADD
IL18BP
LRRC32
EED
BIRC3
BIRC2
MMP3
IL18
IL10RA
NLRX1
SIAE

## Sheet: TTD
MTOR
REN
CCKBR
ITGA4
LTA4H
PTGS1
S1PR1
CXCR1
CXCR2
ATP4A
ICAM1
ITGB7
IL12A
JAK1
STAT3
TNF
AT3
GUCY2C
H2R
IL23
CELA1
PDCD1
AHR
ATP4A
ATP4B
ITGA4
ITGB7
MMP9
NE
S6K1
IL13
PTGER4
CCR9
CXCL10
IL22
MC1R
MADCAM1
NFKB2
TNFRSF1A
ITGA4
ITGB1
SMAD7
RIPK1
SMAD7
CCL11
S1PR2
TNFSF15
PTK
OR
LANCL2
MCR
NLRX
https://idrblab.net/ttd/search/ttd/target?search_api_fulltext=ulcerative+colitis
