# Supplementary material for: Carpesium abrotanoides ethanol extract alleviates dextran sulfate sodium-induced ulcerative colitis by suppressing inflammation and apoptosis
Source: Front Pharmacol. 2025 Sep 29;16:1672111. doi: 10.3389/fphar.2025.1672111 (PMC12516197; doi:10.3389/fphar.2025.1672111)
Supplement: Supplementary file 3 [file Table1.xlsx]

## Sheet: BATMAN
CHLOROGENICACID	MAPK8
CHLOROGENICACID	GAA
CHLOROGENICACID	NOTCH1
CHLOROGENICACID	TLR2
CHLOROGENICACID	BCHE
CHLOROGENICACID	PPARG
CHLOROGENICACID	NFKB1
CHLOROGENICACID	IRAK4
CHLOROGENICACID	BCL2
CHLOROGENICACID	VEGFA
CHLOROGENICACID	MAPK1
CHLOROGENICACID	ACHE
CHLOROGENICACID	NEU1
CHLOROGENICACID	HDC

## Sheet: PUBCHEM
Chlorogenic Acid	ABCC1
Chlorogenic Acid	ABCC2
Chlorogenic Acid	ACHE
Chlorogenic Acid	ACLY
Chlorogenic Acid	ACTA2
Chlorogenic Acid	AKT1
Chlorogenic Acid	ALB
Chlorogenic Acid	ALPI
Chlorogenic Acid	AQP1
Chlorogenic Acid	AQP3
Chlorogenic Acid	AR
Chlorogenic Acid	ATF4
Chlorogenic Acid	ATF6
Chlorogenic Acid	BAMBI
Chlorogenic Acid	BAX
Chlorogenic Acid	BCL2
Chlorogenic Acid	CANX
Chlorogenic Acid	CASP12
Chlorogenic Acid	CASP3
Chlorogenic Acid	CASP8
Chlorogenic Acid	CASP9
Chlorogenic Acid	CAT
Chlorogenic Acid	CCL2
Chlorogenic Acid	CCND1
Chlorogenic Acid	CD44
Chlorogenic Acid	CDH1
Chlorogenic Acid	COL1A1
Chlorogenic Acid	COL2A1
Chlorogenic Acid	COMT
Chlorogenic Acid	COX1
Chlorogenic Acid	COX2
Chlorogenic Acid	CS
Chlorogenic Acid	CXCL1
Chlorogenic Acid	CXCL8
Chlorogenic Acid	CYGB
Chlorogenic Acid	CYP19A1
Chlorogenic Acid	CYP2E1
Chlorogenic Acid	DDIT3
Chlorogenic Acid	DSG3
Chlorogenic Acid	EGF
Chlorogenic Acid	EIF2AK3
Chlorogenic Acid	EIF2S1
Chlorogenic Acid	ERN1
Chlorogenic Acid	ERO1A
Chlorogenic Acid	ESR1
Chlorogenic Acid	ESR2
Chlorogenic Acid	F10
Chlorogenic Acid	F2
Chlorogenic Acid	FASN
Chlorogenic Acid	FBN1
Chlorogenic Acid	FBN2
Chlorogenic Acid	FFAR1
Chlorogenic Acid	FFAR2
Chlorogenic Acid	FGF1
Chlorogenic Acid	FSHB
Chlorogenic Acid	FSHR
Chlorogenic Acid	GABRA1
Chlorogenic Acid	GABRB1
Chlorogenic Acid	GCG
Chlorogenic Acid	GCLC
Chlorogenic Acid	GCLM
Chlorogenic Acid	GLP1R
Chlorogenic acid	SLC37A4
Chlorogenic Acid	GPT
Chlorogenic Acid	GPX1
Chlorogenic Acid	GPX4
Chlorogenic Acid	GRN
Chlorogenic Acid	GSK3B
Chlorogenic Acid	GSR
Chlorogenic Acid	GSTA1
Chlorogenic Acid	HAS1
Chlorogenic Acid	HLCS
Chlorogenic Acid	HMGCR
Chlorogenic Acid	HMOX1
Chlorogenic Acid	HSPA5
Chlorogenic Acid	HSPB1
Chlorogenic Acid	IL1A
Chlorogenic Acid	IL1B
Chlorogenic Acid	IL6
Chlorogenic Acid	ITGB2
Chlorogenic Acid	JUN
Chlorogenic Acid	KRT5
Chlorogenic Acid	LCAT
Chlorogenic Acid	LHB
Chlorogenic Acid	LPL
Chlorogenic Acid	LPO
Chlorogenic Acid	LYZ
Chlorogenic Acid	MAOA
Chlorogenic Acid	MAOB
Chlorogenic Acid	MAP2K4
Chlorogenic Acid	MAPK1
Chlorogenic Acid	MAPK14
Chlorogenic Acid	MAPK3
Chlorogenic Acid	MAPK8
Chlorogenic Acid	MC1R
Chlorogenic Acid	MGST1
Chlorogenic Acid	MPO
Chlorogenic Acid	MYD88
Chlorogenic Acid	NFE2L2
Chlorogenic Acid	NFKBIA
Chlorogenic Acid	NFKBIB
Chlorogenic Acid	NOS2
Chlorogenic Acid	NOS3
Chlorogenic Acid	NPPB
Chlorogenic Acid	NQO1
Chlorogenic Acid	NR1H4
Chlorogenic Acid	OCLN
Chlorogenic Acid	P4HB
Chlorogenic Acid	PCNA
Chlorogenic Acid	PECAM1
Chlorogenic Acid	PGR
Chlorogenic Acid	PIK3R1
Chlorogenic Acid	PLOD3
Chlorogenic Acid	PPARG
Chlorogenic Acid	PPP2R1A
Chlorogenic Acid	PPP5C
chlorogenic acid	PTPN1
Chlorogenic Acid	PTGS2
Chlorogenic Acid	RAD23A
Chlorogenic Acid	RARA
Chlorogenic Acid	RELA
Chlorogenic Acid	RTN3
Chlorogenic Acid	RXRA
Chlorogenic Acid	SEC62
Chlorogenic Acid	SELL
Chlorogenic Acid	SLC11A2
Chlorogenic Acid	SLC22A2
Chlorogenic Acid	SLC2A4
Chlorogenic Acid	SNCA
Chlorogenic Acid	SOD2
Chlorogenic Acid	SOD3
Chlorogenic Acid	SQSTM1
Chlorogenic Acid	SRD5A2
Chlorogenic Acid	STAR
Chlorogenic Acid	TJP1
Chlorogenic Acid	TLR3
Chlorogenic Acid	TLR4
Chlorogenic Acid	TNF
Chlorogenic Acid	TPT1
Chlorogenic Acid	TRAF2
Chlorogenic Acid	TXN
Chlorogenic Acid	TYR
Chlorogenic Acid	TYRP1
Chlorogenic Acid	UGT1A1
Chlorogenic Acid	UGT1A10
Chlorogenic Acid	UGT1A3
Chlorogenic Acid	UGT1A6
Chlorogenic Acid	UGT1A7
Chlorogenic Acid	UGT1A8
Chlorogenic Acid	UGT1A9
Chlorogenic Acid	UGT2B15
Chlorogenic Acid	UGT2B17
Chlorogenic Acid	UGT2B4
Chlorogenic Acid	UGT2B7
Chlorogenic Acid	XBP1
Chlorogenic Acid	XDH
4,5-dicaffeoylquinic acid	AKT1
4,5-dicaffeoylquinic acid	BDNF
4,5-dicaffeoylquinic acid	CASP3
4,5-dicaffeoylquinic acid	CCND1
4,5-dicaffeoylquinic acid	CDKN1B
4,5-dicaffeoylquinic acid	CREB1
4,5-dicaffeoylquinic acid	CYCS
4,5-dicaffeoylquinic acid	GSK3B
4,5-dicaffeoylquinic acid	IL1B
4,5-dicaffeoylquinic acid	IL6
4,5-dicaffeoylquinic acid	MAPK1
4,5-dicaffeoylquinic acid	MAPK3
4,5-dicaffeoylquinic acid	MAPK9
4,5-dicaffeoylquinic acid	MYD88
4,5-dicaffeoylquinic acid	NOS2
4,5-dicaffeoylquinic acid	PIK3CA
4,5-dicaffeoylquinic acid	PTGS2
4,5-dicaffeoylquinic acid	RELA
4,5-dicaffeoylquinic acid	SOD1
4,5-dicaffeoylquinic acid	TLR4
4,5-dicaffeoylquinic acid	TNF
4,5-dicaffeoylquinic acid	TP53
3,5-dicaffeoylquinic acid	APP
3,5-dicaffeoylquinic acid	FIS1
3,5-dicaffeoylquinic acid	GPX4
3,5-dicaffeoylquinic acid	IL12
3,5-dicaffeoylquinic acid	IL1B
3,5-dicaffeoylquinic acid	IL6
3,5-dicaffeoylquinic acid	IRF3
3,5-dicaffeoylquinic acid	MAPK1
3,5-dicaffeoylquinic acid	MAPK3
3,5-dicaffeoylquinic acid	MAPK9
3,5-dicaffeoylquinic acid	MAVS
3,5-dicaffeoylquinic acid	MFN1
3,5-dicaffeoylquinic acid	MFN2
3,5-dicaffeoylquinic acid	NOS2
3,5-dicaffeoylquinic acid	OPA1
3,5-dicaffeoylquinic acid	PTGS2
3,5-dicaffeoylquinic acid	RELA
3,5-dicaffeoylquinic acid	TNF

## Sheet: STITCH
3,5-dicaffeoyl.	AKR1B1
chlorogenic ac.	AKR1B1
4,5-dicaffeoyl.	AKR1B1

## Sheet: SwissTargetPrediction
chlorogenic acid	AKR1B1
chlorogenic acid	AKR1B10
chlorogenic acid	MMP13
chlorogenic acid	MMP2
chlorogenic acid	MMP12
chlorogenic acid	APP
chlorogenic acid	ELANE
chlorogenic acid	SLC37A4
chlorogenic acid	PYGL
chlorogenic acid	PRKCD
chlorogenic acid	PRKCA
chlorogenic acid	BACE1
chlorogenic acid	PDE5A
chlorogenic acid	PDE4D
chlorogenic acid	PDE9A
chlorogenic acid	PDE1B
chlorogenic acid	CA2
chlorogenic acid	CA1
chlorogenic acid	CA12
chlorogenic acid	CA9
chlorogenic acid	CA5B
chlorogenic acid	EDNRA
chlorogenic acid	ABCB1
chlorogenic acid	NEU4
chlorogenic acid	AMPD3
chlorogenic acid	MGLL
chlorogenic acid	PTPN22
chlorogenic acid	ERBB2
chlorogenic acid	EGFR
chlorogenic acid	PTGS1
chlorogenic acid	SLC6A2
chlorogenic acid	LCK
chlorogenic acid	MAPK1
chlorogenic acid	AKR1C4
chlorogenic acid	AKR1C2
chlorogenic acid	SRC
chlorogenic acid	ALOX5
chlorogenic acid	HPRT1
chlorogenic acid	CASP3
chlorogenic acid	CASP6
chlorogenic acid	CASP7
chlorogenic acid	CASP8
chlorogenic acid	CASP1
chlorogenic acid	CASP2
chlorogenic acid	IKBKB
chlorogenic acid	FOLH1
chlorogenic acid	YARS
chlorogenic acid	MET
chlorogenic acid	TYR
chlorogenic acid	PIK3CG
chlorogenic acid	ACP1
chlorogenic acid	POLB
chlorogenic acid	CA7
chlorogenic acid	CA14
chlorogenic acid	CA4
chlorogenic acid	CA13
chlorogenic acid	CA5A
chlorogenic acid	FUCA1
chlorogenic acid	NEU3
chlorogenic acid	NEU2
chlorogenic acid	DYRK1A
chlorogenic acid	CLK1
chlorogenic acid	DYRK1B
chlorogenic acid	NRP1
chlorogenic acid	IGF1R
chlorogenic acid	INSR
chlorogenic acid	AMY2A
chlorogenic acid	FPGS
chlorogenic acid	BCHE
chlorogenic acid	F2
chlorogenic acid	ACE
chlorogenic acid	GRIK2
chlorogenic acid	GRIK3
chlorogenic acid	MMP16
chlorogenic acid	MMP14
chlorogenic acid	MMP8
chlorogenic acid	ENPEP
chlorogenic acid	PYGM
chlorogenic acid	HCAR2
chlorogenic acid	ALDH2
chlorogenic acid	SLC5A2
chlorogenic acid	ECE1
chlorogenic acid	ACLY
chlorogenic acid	KDR
chlorogenic acid	HMGCR
chlorogenic acid	POLA1
chlorogenic acid	TYMS
chlorogenic acid	MAOB
chlorogenic acid	TMPRSS15
chlorogenic acid	MME
chlorogenic acid	PRSS1
chlorogenic acid	MMP1
chlorogenic acid	AKR1C3
chlorogenic acid	CA6
chlorogenic acid	HDAC3
chlorogenic acid	HDAC6
chlorogenic acid	HDAC2
chlorogenic acid	HDAC1
chlorogenic acid	MMP9
chlorogenic acid	NAALAD2
1,3-dicaffeoylquinic acid	APP
1,3-dicaffeoylquinic acid	AKR1B1
1,3-dicaffeoylquinic acid	AKR1B10
1,3-dicaffeoylquinic acid	MMP12
1,3-dicaffeoylquinic acid	MMP2
1,3-dicaffeoylquinic acid	MMP13
1,3-dicaffeoylquinic acid	PYGL
1,3-dicaffeoylquinic acid	ELANE
1,3-dicaffeoylquinic acid	SLC37A4
1,3-dicaffeoylquinic acid	ABCB1
1,3-dicaffeoylquinic acid	CA7
1,3-dicaffeoylquinic acid	CA12
1,3-dicaffeoylquinic acid	CA4
1,3-dicaffeoylquinic acid	PRKCD
1,3-dicaffeoylquinic acid	CA6
1,3-dicaffeoylquinic acid	CA13
1,3-dicaffeoylquinic acid	CA5B
1,3-dicaffeoylquinic acid	CA5A
1,3-dicaffeoylquinic acid	BACE1
1,3-dicaffeoylquinic acid	PDE5A
1,3-dicaffeoylquinic acid	PDE4D
1,3-dicaffeoylquinic acid	PDE9A
1,3-dicaffeoylquinic acid	PDE1B
1,3-dicaffeoylquinic acid	POLB
1,3-dicaffeoylquinic acid	FYN
1,3-dicaffeoylquinic acid	TTR
1,3-dicaffeoylquinic acid	MMP1
1,3-dicaffeoylquinic acid	CA2
1,3-dicaffeoylquinic acid	CA1
1,3-dicaffeoylquinic acid	CA14
1,3-dicaffeoylquinic acid	CA9
1,3-dicaffeoylquinic acid	TMPRSS15
1,3-dicaffeoylquinic acid	PRSS1
1,3-dicaffeoylquinic acid	NRP1
1,3-dicaffeoylquinic acid	HCAR2
1,3-dicaffeoylquinic acid	PRKCA
1,3-dicaffeoylquinic acid	HDAC1
1,3-dicaffeoylquinic acid	ACE
1,3-dicaffeoylquinic acid	F10
1,3-dicaffeoylquinic acid	CMA1
1,3-dicaffeoylquinic acid	F3
1,3-dicaffeoylquinic acid	PLG
1,3-dicaffeoylquinic acid	ITGA2B ITGB3
1,3-dicaffeoylquinic acid	FOLH1
1,3-dicaffeoylquinic acid	MME
1,3-dicaffeoylquinic acid	DNM1
1,3-dicaffeoylquinic acid	MGLL
1,3-dicaffeoylquinic acid	F3 F7
1,3-dicaffeoylquinic acid	F7
1,3-dicaffeoylquinic acid	CD22
1,3-dicaffeoylquinic acid	ANPEP
1,3-dicaffeoylquinic acid	ERAP2
1,3-dicaffeoylquinic acid	EDNRA
1,3-dicaffeoylquinic acid	ITGB1 ITGA4
1,3-dicaffeoylquinic acid	ITGB7 ITGA4
1,3-dicaffeoylquinic acid	NAALAD2
1,3-dicaffeoylquinic acid	ERBB2
1,3-dicaffeoylquinic acid	ESR1
1,3-dicaffeoylquinic acid	SLC6A2
1,3-dicaffeoylquinic acid	LCK
1,3-dicaffeoylquinic acid	MAPK1
1,3-dicaffeoylquinic acid	AKR1C3
1,3-dicaffeoylquinic acid	AKR1C4
1,3-dicaffeoylquinic acid	AKR1C2
1,3-dicaffeoylquinic acid	ALOX5
1,3-dicaffeoylquinic acid	CA3
1,3-dicaffeoylquinic acid	MGMT
1,3-dicaffeoylquinic acid	MMP8
1,3-dicaffeoylquinic acid	PTGDR2
1,3-dicaffeoylquinic acid	F2
1,3-dicaffeoylquinic acid	BCHE
1,3-dicaffeoylquinic acid	WEE1
1,3-dicaffeoylquinic acid	IKBKB
1,3-dicaffeoylquinic acid	NADK
1,3-dicaffeoylquinic acid	MET
1,3-dicaffeoylquinic acid	ECE1
1,3-dicaffeoylquinic acid	TBXAS1
1,3-dicaffeoylquinic acid	SLC29A1
1,3-dicaffeoylquinic acid	ADORA3
1,3-dicaffeoylquinic acid	EIF4E
1,3-dicaffeoylquinic acid	PTPN1
1,3-dicaffeoylquinic acid	ACP1
1,3-dicaffeoylquinic acid	ITGAV ITGB3
1,3-dicaffeoylquinic acid	VARS
1,3-dicaffeoylquinic acid	LARS
1,3-dicaffeoylquinic acid	ACE2
1,3-dicaffeoylquinic acid	GART
1,3-dicaffeoylquinic acid	TYMS
1,3-dicaffeoylquinic acid	TNF
1,3-dicaffeoylquinic acid	MAG
1,3-dicaffeoylquinic acid	IL2
1,3-dicaffeoylquinic acid	GBA
1,3-dicaffeoylquinic acid	GBA2
1,3-dicaffeoylquinic acid	GHSR
1,3-dicaffeoylquinic acid	ERAP1
1,3-dicaffeoylquinic acid	GALK1
1,3-dicaffeoylquinic acid	HDAC3
1,3-dicaffeoylquinic acid	HDAC6
1,3-dicaffeoylquinic acid	HDAC2
1,3-dicaffeoylquinic acid	CAPN2
3,5-dicaffeoylquinic acid	AKR1B1
3,5-dicaffeoylquinic acid	AKR1B10
3,5-dicaffeoylquinic acid	APP
3,5-dicaffeoylquinic acid	MMP12
3,5-dicaffeoylquinic acid	MMP2
3,5-dicaffeoylquinic acid	MMP13
3,5-dicaffeoylquinic acid	ELANE
3,5-dicaffeoylquinic acid	PYGL
3,5-dicaffeoylquinic acid	SLC37A4
3,5-dicaffeoylquinic acid	CA7
3,5-dicaffeoylquinic acid	CA12
3,5-dicaffeoylquinic acid	CA4
3,5-dicaffeoylquinic acid	PRKCD
3,5-dicaffeoylquinic acid	CA6
3,5-dicaffeoylquinic acid	CA13
3,5-dicaffeoylquinic acid	CA5B
3,5-dicaffeoylquinic acid	CA5A
3,5-dicaffeoylquinic acid	BACE1
3,5-dicaffeoylquinic acid	ABCB1
3,5-dicaffeoylquinic acid	PDE5A
3,5-dicaffeoylquinic acid	PDE4D
3,5-dicaffeoylquinic acid	PDE9A
3,5-dicaffeoylquinic acid	PDE1B
3,5-dicaffeoylquinic acid	POLB
3,5-dicaffeoylquinic acid	CA2
3,5-dicaffeoylquinic acid	CA1
3,5-dicaffeoylquinic acid	CA14
3,5-dicaffeoylquinic acid	CA9
3,5-dicaffeoylquinic acid	HCAR2
3,5-dicaffeoylquinic acid	PRKCA
3,5-dicaffeoylquinic acid	EDNRA
3,5-dicaffeoylquinic acid	ANPEP
3,5-dicaffeoylquinic acid	ERAP2
3,5-dicaffeoylquinic acid	NRP1
3,5-dicaffeoylquinic acid	MGLL
3,5-dicaffeoylquinic acid	FYN
3,5-dicaffeoylquinic acid	TTR
3,5-dicaffeoylquinic acid	MMP1
3,5-dicaffeoylquinic acid	ITGB1 ITGA4
3,5-dicaffeoylquinic acid	ITGB7 ITGA4
3,5-dicaffeoylquinic acid	ERBB2
3,5-dicaffeoylquinic acid	ESR1
3,5-dicaffeoylquinic acid	LCK
3,5-dicaffeoylquinic acid	MAPK1
3,5-dicaffeoylquinic acid	AKR1C3
3,5-dicaffeoylquinic acid	AKR1C4
3,5-dicaffeoylquinic acid	AKR1C2
3,5-dicaffeoylquinic acid	TMPRSS15
3,5-dicaffeoylquinic acid	PRSS1
3,5-dicaffeoylquinic acid	CA3
3,5-dicaffeoylquinic acid	ALOX5
3,5-dicaffeoylquinic acid	FOLH1
3,5-dicaffeoylquinic acid	ITGA2B ITGB3
3,5-dicaffeoylquinic acid	CMA1
3,5-dicaffeoylquinic acid	IKBKB
3,5-dicaffeoylquinic acid	ACE
3,5-dicaffeoylquinic acid	PPP2CA
3,5-dicaffeoylquinic acid	NAALAD2
3,5-dicaffeoylquinic acid	CD22
3,5-dicaffeoylquinic acid	ERAP1
3,5-dicaffeoylquinic acid	MME
3,5-dicaffeoylquinic acid	MMP8
3,5-dicaffeoylquinic acid	MET
3,5-dicaffeoylquinic acid	PTPN1
3,5-dicaffeoylquinic acid	ACP1
3,5-dicaffeoylquinic acid	TYMS
3,5-dicaffeoylquinic acid	PTGDR2
3,5-dicaffeoylquinic acid	BCHE
3,5-dicaffeoylquinic acid	HDAC1
3,5-dicaffeoylquinic acid	ITGA4
3,5-dicaffeoylquinic acid	ACE2
3,5-dicaffeoylquinic acid	WEE1
3,5-dicaffeoylquinic acid	ITGAV ITGB3
3,5-dicaffeoylquinic acid	DYRK1A
3,5-dicaffeoylquinic acid	CLK1
3,5-dicaffeoylquinic acid	DYRK1B
3,5-dicaffeoylquinic acid	NPC1L1
3,5-dicaffeoylquinic acid	F10
3,5-dicaffeoylquinic acid	IMPDH2
3,5-dicaffeoylquinic acid	F2
3,5-dicaffeoylquinic acid	F3 F7
3,5-dicaffeoylquinic acid	F7
3,5-dicaffeoylquinic acid	GALK1
3,5-dicaffeoylquinic acid	MAG
3,5-dicaffeoylquinic acid	HDAC3
3,5-dicaffeoylquinic acid	HDAC6
3,5-dicaffeoylquinic acid	HDAC2
3,5-dicaffeoylquinic acid	TNF
3,5-dicaffeoylquinic acid	SLC29A1
3,5-dicaffeoylquinic acid	IL2
3,5-dicaffeoylquinic acid	ITGB1 ITGA5
3,5-dicaffeoylquinic acid	ITGAV ITGB6
3,5-dicaffeoylquinic acid	ADORA3
3,5-dicaffeoylquinic acid	SLC5A2
3,5-dicaffeoylquinic acid	SLC5A1
3,5-dicaffeoylquinic acid	CASP1
3,5-dicaffeoylquinic acid	GABBR1
3,5-dicaffeoylquinic acid	VARS
3,5-dicaffeoylquinic acid	AMPD3
3,5-dicaffeoylquinic acid	LARS
4,5-dicaffeoylquinic acid	AKR1B1
4,5-dicaffeoylquinic acid	APP
4,5-dicaffeoylquinic acid	AKR1B10
4,5-dicaffeoylquinic acid	MMP12
4,5-dicaffeoylquinic acid	MMP2
4,5-dicaffeoylquinic acid	MMP13
4,5-dicaffeoylquinic acid	PYGL
4,5-dicaffeoylquinic acid	ELANE
4,5-dicaffeoylquinic acid	SLC37A4
4,5-dicaffeoylquinic acid	PRKCD
4,5-dicaffeoylquinic acid	CA2
4,5-dicaffeoylquinic acid	CA7
4,5-dicaffeoylquinic acid	CA12
4,5-dicaffeoylquinic acid	CA4
4,5-dicaffeoylquinic acid	CA6
4,5-dicaffeoylquinic acid	CA13
4,5-dicaffeoylquinic acid	CA5B
4,5-dicaffeoylquinic acid	CA5A
4,5-dicaffeoylquinic acid	ABCB1
4,5-dicaffeoylquinic acid	CA1
4,5-dicaffeoylquinic acid	PRKCA
4,5-dicaffeoylquinic acid	CASP3
4,5-dicaffeoylquinic acid	CA14
4,5-dicaffeoylquinic acid	CA9
4,5-dicaffeoylquinic acid	SELE
4,5-dicaffeoylquinic acid	SELP
4,5-dicaffeoylquinic acid	PDE5A
4,5-dicaffeoylquinic acid	HCAR2
4,5-dicaffeoylquinic acid	PDE9A
4,5-dicaffeoylquinic acid	PDE1B
4,5-dicaffeoylquinic acid	PIM1
4,5-dicaffeoylquinic acid	TYR
4,5-dicaffeoylquinic acid	PTGDR2
4,5-dicaffeoylquinic acid	MGLL
4,5-dicaffeoylquinic acid	TYMS
4,5-dicaffeoylquinic acid	FYN
4,5-dicaffeoylquinic acid	TTR
4,5-dicaffeoylquinic acid	MMP1
4,5-dicaffeoylquinic acid	AGTR1
4,5-dicaffeoylquinic acid	NEU4
4,5-dicaffeoylquinic acid	SELL
4,5-dicaffeoylquinic acid	ALDH2
4,5-dicaffeoylquinic acid	KDM3A
4,5-dicaffeoylquinic acid	KDM4C
4,5-dicaffeoylquinic acid	YARS
4,5-dicaffeoylquinic acid	ITGB1 ITGA4
4,5-dicaffeoylquinic acid	EDNRA
4,5-dicaffeoylquinic acid	CASP6
4,5-dicaffeoylquinic acid	CASP7
4,5-dicaffeoylquinic acid	CASP8
4,5-dicaffeoylquinic acid	CASP1
4,5-dicaffeoylquinic acid	CD22
4,5-dicaffeoylquinic acid	CASP2
4,5-dicaffeoylquinic acid	NRP1
4,5-dicaffeoylquinic acid	ACE
4,5-dicaffeoylquinic acid	MAPK8
4,5-dicaffeoylquinic acid	MME
4,5-dicaffeoylquinic acid	ACE2
4,5-dicaffeoylquinic acid	BACE1
4,5-dicaffeoylquinic acid	NPC1L1
4,5-dicaffeoylquinic acid	DHFR
4,5-dicaffeoylquinic acid	C3AR1
4,5-dicaffeoylquinic acid	MET
4,5-dicaffeoylquinic acid	ADK
4,5-dicaffeoylquinic acid	ANPEP
4,5-dicaffeoylquinic acid	F7
4,5-dicaffeoylquinic acid	ERAP2
4,5-dicaffeoylquinic acid	DHODH
4,5-dicaffeoylquinic acid	ADAMTS4
4,5-dicaffeoylquinic acid	MMP9
4,5-dicaffeoylquinic acid	PADI1
4,5-dicaffeoylquinic acid	PADI2
4,5-dicaffeoylquinic acid	PADI3
4,5-dicaffeoylquinic acid	F2
4,5-dicaffeoylquinic acid	F3 F7
4,5-dicaffeoylquinic acid	F10
4,5-dicaffeoylquinic acid	PADI4
4,5-dicaffeoylquinic acid	ITGA2B ITGB3
4,5-dicaffeoylquinic acid	ECE1
4,5-dicaffeoylquinic acid	TMPRSS15
4,5-dicaffeoylquinic acid	ITGAV ITGB3
4,5-dicaffeoylquinic acid	PRSS1
4,5-dicaffeoylquinic acid	ITGB7 ITGA4
4,5-dicaffeoylquinic acid	SYK
4,5-dicaffeoylquinic acid	SCN10A
4,5-dicaffeoylquinic acid	PTGS1
4,5-dicaffeoylquinic acid	SLC6A2
4,5-dicaffeoylquinic acid	MAPK1
4,5-dicaffeoylquinic acid	AKR1C2
4,5-dicaffeoylquinic acid	ITGB5 ITGAV
4,5-dicaffeoylquinic acid	AMPD3
4,5-dicaffeoylquinic acid	ITGB1 ITGA5
4,5-dicaffeoylquinic acid	ITGAL ICAM1 ITGB2
4,5-dicaffeoylquinic acid	ENPEP
4,5-dicaffeoylquinic acid	KDM5B
4,5-dicaffeoylquinic acid	KDM4D
4,5-dicaffeoylquinic acid	ALOX5
4,5-dicaffeoylquinic acid	GLO1
4,5-dicaffeoylquinic acid	CSNK2A1
4,5-dicaffeoylquinic acid	MAP3K14
Kaempferol 3-rhamnoside	NQO2
Kaempferol 3-rhamnoside	AKR1B1
Kaempferol 3-rhamnoside	CA2
Kaempferol 3-rhamnoside	CA7
Kaempferol 3-rhamnoside	CA12
Kaempferol 3-rhamnoside	CA4
Kaempferol 3-rhamnoside	RPS6KA3
Kaempferol 3-rhamnoside	ACHE
Kaempferol 3-rhamnoside	NOX4
Kaempferol 3-rhamnoside	ADRA2C
Kaempferol 3-rhamnoside	NMUR2
Kaempferol 3-rhamnoside	ADRA2A
Kaempferol 3-rhamnoside	CD38
Kaempferol 3-rhamnoside	PTGS2
Kaempferol 3-rhamnoside	PDE5A
Kaempferol 3-rhamnoside	ADORA1
Kaempferol 3-rhamnoside	XDH
Kaempferol 3-rhamnoside	TNF
Kaempferol 3-rhamnoside	IL2
Kaempferol 3-rhamnoside	SLC29A1
Kaempferol 3-rhamnoside	ALOX5
Kaempferol 3-rhamnoside	ADORA3
Kaempferol 3-rhamnoside	KCNA3
Kaempferol 3-rhamnoside	F10
Kaempferol 3-rhamnoside	RAF1
Kaempferol 3-rhamnoside	CHEK2
Kaempferol 3-rhamnoside	CHEK1
Kaempferol 3-rhamnoside	ITGAV ITGB3
Kaempferol 3-rhamnoside	ITGA2B ITGB3
Kaempferol 3-rhamnoside	ITGB1 ITGA5
Kaempferol 3-rhamnoside	HSP90AB1
Kaempferol 3-rhamnoside	KISS1R
Kaempferol 3-rhamnoside	PLG
Kaempferol 3-rhamnoside	ABCG2
Kaempferol 3-rhamnoside	ALDH2
Kaempferol 3-rhamnoside	ITGAV ITGB6
Kaempferol 3-rhamnoside	CDK1 CCNB1
Kaempferol 3-rhamnoside	CA13
Kaempferol 3-rhamnoside	PRKCG
Kaempferol 3-rhamnoside	PRKCD
Kaempferol 3-rhamnoside	PRKCA
Kaempferol 3-rhamnoside	PRKCB
Kaempferol 3-rhamnoside	PRKCE
Kaempferol 3-rhamnoside	PRKCH
Kaempferol 3-rhamnoside	HSP90AA1
Kaempferol 3-rhamnoside	COMT
Kaempferol 3-rhamnoside	PIK3CA
Kaempferol 3-rhamnoside	EGLN1
Kaempferol 3-rhamnoside	CCND1 CDK4
Kaempferol 3-rhamnoside	CCNE2 CDK2 CCNE1
Kaempferol 3-rhamnoside	CDC7
Kaempferol 3-rhamnoside	DUSP3
Kaempferol 3-rhamnoside	PRKCZ
Kaempferol 3-rhamnoside	PRKACA
Kaempferol 3-rhamnoside	PDK1
Kaempferol 3-rhamnoside	CDK2 CCNA1 CCNA2
Kaempferol 3-rhamnoside	ADRB2
Kaempferol 3-rhamnoside	ADRB1
Kaempferol 3-rhamnoside	CDK4
Kaempferol 3-rhamnoside	TNNC1 TNNT2 TNNI3
Kaempferol 3-rhamnoside	SIGMAR1
Kaempferol 3-rhamnoside	SQLE
Kaempferol 3-rhamnoside	BCL2L1
Kaempferol 3-rhamnoside	BCL2
Kaempferol 3-rhamnoside	WEE1
Kaempferol 3-rhamnoside	DHODH
Kaempferol 3-rhamnoside	SERPINE1
Kaempferol 3-rhamnoside	CNOT7
Kaempferol 3-rhamnoside	DNM2
Kaempferol 3-rhamnoside	SIRT1
Kaempferol 3-rhamnoside	LRRK2
Kaempferol 3-rhamnoside	GRK7
Kaempferol 3-rhamnoside	HIPK4
Kaempferol 3-rhamnoside	TAOK2
Kaempferol 3-rhamnoside	MAK
Kaempferol 3-rhamnoside	CDKL5
Kaempferol 3-rhamnoside	ICK
Kaempferol 3-rhamnoside	VRK2
Kaempferol 3-rhamnoside	PIP4K2C
Kaempferol 3-rhamnoside	CDK13
Kaempferol 3-rhamnoside	CSF1R
Kaempferol 3-rhamnoside	ABL1
Kaempferol 3-rhamnoside	CCNE1 CDK2
Kaempferol 3-rhamnoside	PIP5K1C
Kaempferol 3-rhamnoside	DSTYK
Kaempferol 3-rhamnoside	PDGFRA
Kaempferol 3-rhamnoside	EPHA2
Kaempferol 3-rhamnoside	CCND3 CCND1 CDK4 CCND2
Kaempferol 3-rhamnoside	MAP2K3
Kaempferol 3-rhamnoside	CDK7 CCNH
Kaempferol 3-rhamnoside	CDK9 CCNT1
Kaempferol 3-rhamnoside	JAK3
Kaempferol 3-rhamnoside	MAPK8
Kaempferol 3-rhamnoside	DYRK1A
Kaempferol 3-rhamnoside	PHKG2
Kaempferol 3-rhamnoside	CSNK1G1
Kaempferol 3-rhamnoside	CAMK4
Kaempferol 3-rhamnoside	RPS6KA1
Kaempferol 3-rhamnoside	PRKD3
Kaempferol 3-rhamnoside	MAPK10
